# Supplementary material for: ARTEMIS: a method for topology-independent superposition of RNA 3D structures and structure-based sequence alignment
Source: Nucleic Acids Res. 2024 Sep 11;52(18):10850–61. doi: 10.1093/nar/gkae758 (PMC11472068; doi:10.1093/nar/gkae758)
Supplement: gkae758_Supplemental_Files [file gkae758_supplemental_files.zip]

Archive with 2 entries (2 files):
- ARTEMIS_NAR_revised_supplementary.pdf
- Supplementary_Table_10.xlsx
