# Supplementary material for: ARTEMIS: a method for topology-independent superposition of RNA 3D structures and structure-based sequence alignment
Source: Nucleic Acids Res. 2024 Sep 11;52(18):10850–61. doi: 10.1093/nar/gkae758 (PMC11472068; doi:10.1093/nar/gkae758)
Supplement: gkae758_Supplemental_Files [file gkae758_supplemental_files.zip › Supplementary_Table_10.xlsx]

## Sheet: Sheet1
	R	Q	ID	RL	QL	TYPE	LALI	RMSD	RTM	QTM	MATCH
0	pdb637/4lvwA.pdb	MGMG_6q57.pdb	0	89	50	TOPIND	50	0.44	0.55103	0.94029	1.A.A.8.=1.A.A.8.,1.A.G.9.=1.A.G.9.,1.A.A.10.=1.A.A.10.,1.A.U.11.=1.A.U.11.,1.A.G.12.=1.A.G.12.,1.A.A.13.=1.A.A.13.,1.A.U.14.=1.A.U.14.,1.A.U.15.=1.A.U.15.,1.A.C.16.=1.A.C.16.,1.A.G.17.=1.A.G.17.,1.A.C.18.=1.A.C.18.,1.A.G.19.=1.A.G.19.,1.A.A.22.=1.A.A.22.,1.A.A.23.=1.A.A.23.,1.A.G.24.=1.A.G.24.,1.A.U.25.=1.A.U.25.,1.A.G.26.=1.A.G.26.,1.A.U.27.=1.A.U.27.,1.A.G.28.=1.A.G.28.,1.A.U.29.=1.A.U.29.,1.A…
1	pdb637/3suhX.pdb	MGMG_6q57.pdb	0	100	50	TOPIND	50	1.71	0.41909	0.62766	1.A.G.11.=1.A.A.8.,1.A.G.12.=1.A.G.9.,1.A.U.13.=1.A.A.10.,1.A.A.14.=1.A.U.11.,1.A.A.15.=1.A.G.12.,1.A.A.16.=1.A.A.13.,1.A.C.17.=1.A.U.14.,1.A.G.18.=1.A.U.15.,1.A.U.19.=1.A.C.16.,1.A.G.20.=1.A.G.17.,1.A.C.21.=1.A.C.18.,1.A.G.22.=1.A.G.19.,1.A.A.25.=1.A.A.22.,1.A.A.26.=1.A.A.23.,1.A.G.27.=1.A.G.24.,1.A.U.28.=1.A.U.25.,1.A.G.29.=1.A.G.26.,1.A.C.30.=1.A.U.27.,1.A.C.31.=1.A.G.28.,1.A.U.32.=1.A.U.29.,1…
2	pdb637/5j01A.pdb	MGMG_6q57.pdb	0	414	50	TOPIND	47	3.05	0.10519	0.50583	1.A.U.4.=1.A.G.44.,1.A.C.7.=1.A.G.30.,1.A.C.8.=1.A.U.31.,1.A.G.9.=1.A.G.32.,1.A.C.79.=1.A.A.8.,1.A.U.80.=1.A.G.9.,1.A.G.81.=1.A.A.10.,1.A.C.82.=1.A.U.11.,1.A.G.83.=1.A.G.12.,1.A.C.84.=1.A.A.13.,1.A.C.85.=1.A.U.14.,1.A.G.86.=1.A.U.15.,1.A.U.87.=1.A.C.16.,1.A.G.88.=1.A.G.17.,1.A.G.89.=1.A.C.18.,1.A.G.91.=1.A.C.66.,1.A.A.92.=1.A.G.67.,1.A.C.93.=1.A.U.69.,1.A.A.94.=1.A.G.70.,1.A.U.95.=1.A.A.71.,1.A.G…
3	pdb637/6me0A.pdb	MGMG_6q57.pdb	0	829	50	TOPIND	48	2.82	0.05599	0.50123	1.A.A.106.=1.A.G.24.,1.A.C.107.=1.A.A.23.,1.A.G.410.=1.A.G.67.,1.A.C.411.=1.A.G.68.,1.A.C.412.=1.A.U.69.,1.A.C.413.=1.A.G.70.,1.A.G.414.=1.A.A.71.,1.A.U.415.=1.A.A.72.,1.A.A.416.=1.A.U.73.,1.A.U.417.=1.A.C.74.,1.A.C.418.=1.A.A.75.,1.A.C.419.=1.A.U.76.,1.A.U.420.=1.A.U.77.,1.A.C.421.=1.A.G.78.,1.A.G.441.=1.A.G.44.,1.A.G.442.=1.A.U.45.,1.A.C.443.=1.A.C.46.,1.A.A.444.=1.A.A.47.,1.A.A.445.=1.A.C.48.,…
4	pdb637/3dilA.pdb	MGMG_6q57.pdb	0	173	50	TOPIND	49	3.67	0.22144	0.49294	1.A.G.11.=1.A.C.66.,1.A.G.12.=1.A.G.67.,1.A.C.13.=1.A.G.68.,1.A.G.14.=1.A.U.69.,1.A.C.15.=1.A.G.70.,1.A.G.16.=1.A.A.71.,1.A.C.17.=1.A.A.72.,1.A.C.18.=1.A.U.73.,1.A.C.19.=1.A.C.74.,1.A.G.20.=1.A.A.75.,1.A.A.21.=1.A.U.76.,1.A.G.22.=1.A.U.77.,1.A.A.23.=1.A.G.78.,1.A.G.69.=1.A.A.8.,1.A.C.70.=1.A.G.9.,1.A.G.71.=1.A.A.10.,1.A.A.72.=1.A.U.11.,1.A.G.73.=1.A.G.12.,1.A.G.74.=1.A.A.13.,1.A.G.75.=1.A.U.14.,1…
5	pdb637/3pdrA.pdb	MGMG_6q57.pdb	0	161	50	TOPIND	50	2.52	0.25882	0.48772	1.A.C.21.=1.A.G.9.,1.A.C.22.=1.A.A.10.,1.A.U.23.=1.A.U.11.,1.A.G.24.=1.A.G.12.,1.A.U.25.=1.A.A.13.,1.A.A.26.=1.A.U.14.,1.A.U.27.=1.A.U.15.,1.A.G.28.=1.A.C.16.,1.A.G.29.=1.A.G.17.,1.A.A.30.=1.A.C.18.,1.A.G.31.=1.A.G.19.,1.A.A.32.=1.A.A.22.,1.A.A.34.=1.A.A.23.,1.A.C.35.=1.A.G.24.,1.A.G.36.=1.A.U.25.,1.A.C.37.=1.A.G.26.,1.A.U.38.=1.A.U.27.,1.A.G.39.=1.A.G.28.,1.A.C.40.=1.A.U.29.,1.A.G.42.=1.A.G.30.,…
6	pdb637/6me0A.pdb	MGMG_6q57.pdb	1	781	50	TOPIND	48	3.28	0.05865	0.47765	1.A.A.207.=1.A.A.52.,1.A.G.224.=1.A.G.32.,1.A.G.225.=1.A.A.33.,1.A.G.252.=1.A.A.8.,1.A.C.253.=1.A.G.9.,1.A.C.254.=1.A.A.10.,1.A.U.255.=1.A.U.11.,1.A.C.256.=1.A.G.12.,1.A.G.257.=1.A.A.13.,1.A.A.308.=1.A.U.14.,1.A.U.309.=1.A.U.15.,1.A.G.310.=1.A.C.16.,1.A.G.311.=1.A.G.17.,1.A.A.312.=1.A.C.18.,1.A.U.313.=1.A.G.19.,1.A.A.314.=1.A.A.22.,1.A.G.316.=1.A.C.53.,1.A.C.317.=1.A.A.51.,1.A.U.318.=1.A.C.50.,1.…
7	pdb637/4v9rDA.pdb	MGMG_6q57.pdb	0	2714	50	TOPIND	46	3.05	0.01676	0.47755	1.A.G.1291.=1.A.G.78.,1.A.C.1331.=1.A.G.44.,1.A.A.1332.=1.A.U.45.,1.A.C.1352.=1.A.A.8.,1.A.U.1353.=1.A.G.9.,1.A.U.1354.=1.A.A.10.,1.A.C.1355.=1.A.U.11.,1.A.C.1356.=1.A.G.12.,1.A.C.1357.=1.A.A.13.,1.A.G.1358.=1.A.U.14.,1.A.C.1359.=1.A.U.15.,1.A.A.1360.=1.A.C.16.,1.A.G.1361.=1.A.G.17.,1.A.G.1362.=1.A.C.18.,1.A.U.1363.=1.A.G.19.,1.A.C.1365.=1.A.G.67.,1.A.G.1372.=1.A.A.51.,1.A.G.1373.=1.A.G.28.,1.A.A…
8	pdb637/6chrA.pdb	MGMG_6q57.pdb	0	621	50	TOPIND	49	2.86	0.07521	0.46996	1.A.A.91.=1.A.G.9.,1.A.U.92.=1.A.A.8.,1.A.C.347.=1.A.G.44.,1.A.C.348.=1.A.U.45.,1.A.C.349.=1.A.C.46.,1.A.A.350.=1.A.A.47.,1.A.A.351.=1.A.C.48.,1.A.U.352.=1.A.A.49.,1.A.A.353.=1.A.C.50.,1.A.G.354.=1.A.A.51.,1.A.A.355.=1.A.A.52.,1.A.C.356.=1.A.C.53.,1.A.U.357.=1.A.G.54.,1.A.C.359.=1.A.A.55.,1.A.A.377.=1.A.C.66.,1.A.G.378.=1.A.G.67.,1.A.G.379.=1.A.G.68.,1.A.A.380.=1.A.U.69.,1.A.G.381.=1.A.G.70.,1.A.…
9	pdb637/1x8wB.pdb	MGMG_6q57.pdb	0	247	50	TOPIND	49	2.9	0.17352	0.46794	1.A.C.7.=1.A.G.30.,1.A.A.9.=1.A.U.29.,1.A.A.10.=1.A.G.28.,1.A.C.14.=1.A.G.54.,1.A.A.44.=1.A.G.68.,1.A.A.45.=1.A.U.69.,1.A.G.46.=1.A.G.70.,1.A.U.47.=1.A.A.71.,1.A.C.48.=1.A.A.72.,1.A.U.49.=1.A.U.73.,1.A.C.50.=1.A.C.74.,1.A.A.51.=1.A.A.75.,1.A.G.52.=1.A.U.76.,1.A.G.53.=1.A.U.77.,1.A.G.54.=1.A.G.78.,1.A.C.59.=1.A.A.8.,1.A.U.60.=1.A.G.9.,1.A.U.61.=1.A.A.10.,1.A.U.62.=1.A.U.11.,1.A.G.63.=1.A.G.12.,1.A…
10	pdb637/6gc4A.pdb	MGMG_6q57.pdb	0	2586	50	TOPIND	48	3.71	0.01825	0.46278	1.A.A.118.=1.A.G.19.,1.A.A.119.=1.A.A.55.,1.A.U.120.=1.A.C.66.,1.A.G.121.=1.A.G.67.,1.A.G.123.=1.A.G.54.,1.A.A.149.=1.A.G.68.,1.A.U.150.=1.A.U.69.,1.A.C.151.=1.A.G.70.,1.A.A.152.=1.A.A.71.,1.A.U.153.=1.A.A.72.,1.A.U.154.=1.A.U.73.,1.A.A.155.=1.A.C.74.,1.A.A.156.=1.A.A.75.,1.A.C.157.=1.A.U.76.,1.A.U.158.=1.A.U.77.,1.A.G.159.=1.A.G.78.,1.A.A.167.=1.A.A.8.,1.A.G.168.=1.A.G.9.,1.A.G.169.=1.A.A.10.,1.…
11	pdb637/4v84BA.pdb	MGMG_6q57.pdb	0	2760	50	TOPIND	47	3.15	0.01683	0.46194	1.A.G.1316.=1.A.G.78.,1.A.C.1356.=1.A.G.44.,1.A.A.1357.=1.A.U.45.,1.A.C.1377.=1.A.A.8.,1.A.U.1378.=1.A.G.9.,1.A.U.1379.=1.A.A.10.,1.A.C.1380.=1.A.U.11.,1.A.C.1381.=1.A.G.12.,1.A.C.1382.=1.A.A.13.,1.A.G.1383.=1.A.U.14.,1.A.C.1384.=1.A.U.15.,1.A.A.1385.=1.A.C.16.,1.A.G.1386.=1.A.G.17.,1.A.G.1387.=1.A.C.18.,1.A.U.1388.=1.A.G.19.,1.A.C.1390.=1.A.G.67.,1.A.G.1396.=1.A.C.53.,1.A.G.1397.=1.A.A.51.,1.A.G…
12	pdb637/4v9rDA.pdb	MGMG_6q57.pdb	2	2618	50	TOPIND	44	3.81	0.01652	0.46022	1.A.A.9.=1.A.A.8.,1.A.G.10.=1.A.G.9.,1.A.G.11.=1.A.A.10.,1.A.G.12.=1.A.U.11.,1.A.C.13.=1.A.G.12.,1.A.C.14.=1.A.A.13.,1.A.C.15.=1.A.U.14.,1.A.A.16.=1.A.U.15.,1.A.C.17.=1.A.C.16.,1.A.G.18.=1.A.G.17.,1.A.G.19.=1.A.C.18.,1.A.U.20.=1.A.G.19.,1.A.A.532.=1.A.C.66.,1.A.C.533.=1.A.G.67.,1.A.C.534.=1.A.U.69.,1.A.G.535.=1.A.G.70.,1.A.U.536.=1.A.A.71.,1.A.G.537.=1.A.A.72.,1.A.G.538.=1.A.U.73.,1.A.G.539.=1.A.…
13	pdb637/6tb3BQ.pdb	MGMG_6q57.pdb	0	3223	50	TOPIND	50	3.21	0.01536	0.45978	1.A.C.782.=1.A.A.23.,1.A.U.783.=1.A.G.24.,1.A.A.784.=1.A.U.25.,1.A.U.785.=1.A.G.26.,1.A.G.786.=1.A.U.27.,1.A.C.787.=1.A.G.28.,1.A.C.788.=1.A.U.29.,1.A.U.789.=1.A.G.30.,1.A.G.790.=1.A.U.31.,1.A.A.791.=1.A.G.32.,1.A.A.792.=1.A.A.33.,1.A.U.793.=1.A.A.34.,1.A.C.825.=1.A.G.78.,1.A.G.833.=1.A.A.71.,1.A.G.834.=1.A.A.72.,1.A.U.835.=1.A.U.73.,1.A.C.857.=1.A.A.8.,1.A.A.860.=1.A.G.44.,1.A.U.861.=1.A.U.45.,1…
14	pdb637/3pdrA.pdb	MGMG_6q57.pdb	1	111	50	TOPIND	42	2.24	0.30053	0.45924	1.A.U.20.=1.A.C.66.,1.A.C.45.=1.A.G.24.,1.A.A.46.=1.A.G.26.,1.A.A.47.=1.A.U.27.,1.A.A.48.=1.A.U.29.,1.A.A.49.=1.A.G.30.,1.A.A.50.=1.A.U.31.,1.A.U.51.=1.A.G.32.,1.A.G.52.=1.A.A.33.,1.A.U.53.=1.A.A.34.,1.A.G.59.=1.A.G.44.,1.A.A.60.=1.A.U.45.,1.A.C.61.=1.A.C.46.,1.A.G.62.=1.A.A.47.,1.A.C.63.=1.A.C.48.,1.A.C.64.=1.A.A.49.,1.A.A.65.=1.A.C.50.,1.A.A.66.=1.A.A.51.,1.A.U.67.=1.A.A.52.,1.A.G.68.=1.A.C.53.…
15	pdb637/3bwpA.pdb	MGMG_6q57.pdb	0	356	50	TOPIND	47	3.07	0.12005	0.4591	1.A.U.2.=1.A.G.44.,1.A.C.5.=1.A.G.30.,1.A.C.6.=1.A.U.31.,1.A.G.7.=1.A.G.32.,1.A.G.77.=1.A.A.8.,1.A.G.78.=1.A.G.9.,1.A.G.79.=1.A.A.10.,1.A.U.80.=1.A.U.11.,1.A.U.82.=1.A.G.12.,1.A.C.83.=1.A.A.13.,1.A.C.84.=1.A.U.14.,1.A.G.85.=1.A.U.15.,1.A.U.86.=1.A.C.16.,1.A.G.87.=1.A.G.17.,1.A.G.88.=1.A.C.18.,1.A.G.90.=1.A.C.66.,1.A.A.91.=1.A.G.67.,1.A.C.92.=1.A.U.69.,1.A.A.93.=1.A.G.70.,1.A.U.94.=1.A.A.71.,1.A.G…
16	pdb637/5ndk1H.pdb	MGMG_6q57.pdb	0	2912	50	TOPIND	48	3.42	0.01628	0.45855	1.A.G.1390.=1.A.G.78.,1.A.C.1430.=1.A.G.44.,1.A.A.1431.=1.A.U.45.,1.A.C.1451.=1.A.A.8.,1.A.U.1452.=1.A.G.9.,1.A.U.1453.=1.A.A.10.,1.A.C.1454.=1.A.U.11.,1.A.C.1455.=1.A.G.12.,1.A.C.1456.=1.A.A.13.,1.A.G.1457.=1.A.U.14.,1.A.C.1458.=1.A.U.15.,1.A.A.1459.=1.A.C.16.,1.A.G.1460.=1.A.G.17.,1.A.G.1461.=1.A.C.18.,1.A.U.1462.=1.A.G.19.,1.A.C.1464.=1.A.G.67.,1.A.G.1471.=1.A.A.51.,1.A.G.1472.=1.A.G.28.,1.A.A…
17	pdb637/3q1qB.pdb	MGMG_6q57.pdb	0	347	50	TOPIND	45	3.07	0.11761	0.45822	1.A.G.7.=1.A.G.44.,1.A.A.8.=1.A.U.45.,1.A.G.9.=1.A.C.46.,1.A.C.10.=1.A.C.48.,1.A.A.11.=1.A.A.49.,1.A.G.12.=1.A.C.50.,1.A.C.43.=1.A.A.23.,1.A.G.47.=1.A.G.26.,1.A.A.48.=1.A.U.27.,1.A.G.275.=1.A.C.66.,1.A.G.277.=1.A.G.67.,1.A.G.278.=1.A.U.69.,1.A.U.279.=1.A.G.70.,1.A.G.280.=1.A.A.71.,1.A.U.281.=1.A.A.72.,1.A.G.282.=1.A.U.73.,1.A.C.283.=1.A.C.74.,1.A.G.284.=1.A.A.75.,1.A.G.285.=1.A.U.76.,1.A.U.286.=1…
18	pdb637/5xy31.pdb	MGMG_6q57.pdb	0	2544	50	TOPIND	50	3.35	0.01938	0.45777	1.A.C.540.=1.A.A.23.,1.A.U.541.=1.A.G.24.,1.A.U.542.=1.A.U.25.,1.A.U.543.=1.A.G.26.,1.A.G.544.=1.A.U.27.,1.A.C.545.=1.A.G.28.,1.A.C.546.=1.A.U.29.,1.A.U.547.=1.A.G.30.,1.A.G.548.=1.A.U.31.,1.A.C.549.=1.A.G.32.,1.A.A.550.=1.A.A.33.,1.A.C.551.=1.A.A.34.,1.A.G.582.=1.A.G.78.,1.A.G.591.=1.A.G.70.,1.A.G.592.=1.A.A.71.,1.A.U.593.=1.A.A.72.,1.A.U.594.=1.A.U.73.,1.A.C.616.=1.A.A.8.,1.A.A.619.=1.A.G.44.,1…
19	pdb637/3jct1.pdb	MGMG_6q57.pdb	0	3058	50	TOPIND	50	3.3	0.01617	0.45728	1.A.C.765.=1.A.A.23.,1.A.U.766.=1.A.G.24.,1.A.A.767.=1.A.U.25.,1.A.U.768.=1.A.G.26.,1.A.G.769.=1.A.U.27.,1.A.C.770.=1.A.G.28.,1.A.C.771.=1.A.U.29.,1.A.U.772.=1.A.G.30.,1.A.G.773.=1.A.U.31.,1.A.A.774.=1.A.G.32.,1.A.A.775.=1.A.A.33.,1.A.U.776.=1.A.A.34.,1.A.C.808.=1.A.G.78.,1.A.C.815.=1.A.G.70.,1.A.G.816.=1.A.A.71.,1.A.G.817.=1.A.A.72.,1.A.C.837.=1.A.U.73.,1.A.U.839.=1.A.G.9.,1.A.C.840.=1.A.A.8.,1.…
20	pdb637/4v7eAa.pdb	MGMG_6q57.pdb	0	3391	50	TOPIND	50	3.4	0.01459	0.45665	1.A.C.821.=1.A.A.23.,1.A.U.822.=1.A.G.24.,1.A.A.823.=1.A.U.25.,1.A.U.824.=1.A.G.26.,1.A.G.825.=1.A.U.27.,1.A.C.826.=1.A.G.28.,1.A.C.827.=1.A.U.29.,1.A.U.828.=1.A.G.30.,1.A.G.829.=1.A.U.31.,1.A.A.830.=1.A.G.32.,1.A.G.831.=1.A.A.33.,1.A.C.832.=1.A.A.34.,1.A.C.864.=1.A.G.78.,1.A.G.872.=1.A.G.70.,1.A.A.873.=1.A.A.71.,1.A.C.893.=1.A.U.73.,1.A.G.894.=1.A.A.72.,1.A.U.895.=1.A.G.9.,1.A.C.896.=1.A.A.8.,1.…
21	pdb637/2zjrX.pdb	MGMG_6q57.pdb	2	2586	50	TOPIND	44	3.4	0.01677	0.45634	1.A.U.757.=1.A.A.8.,1.A.G.758.=1.A.G.78.,1.A.A.770.=1.A.G.44.,1.A.G.771.=1.A.U.45.,1.A.C.772.=1.A.C.46.,1.A.C.773.=1.A.A.47.,1.A.U.774.=1.A.C.48.,1.A.C.775.=1.A.A.49.,1.A.G.776.=1.A.C.50.,1.A.G.777.=1.A.A.51.,1.A.A.778.=1.A.A.52.,1.A.U.779.=1.A.C.53.,1.A.G.780.=1.A.G.54.,1.A.U.781.=1.A.A.55.,1.A.U.782.=1.A.G.67.,1.A.G.783.=1.A.G.68.,1.A.A.784.=1.A.U.69.,1.A.C.785.=1.A.G.17.,1.A.C.786.=1.A.U.15.,1…
22	pdb637/4v4vB0.pdb	MGMG_6q57.pdb	0	2740	50	TOPIND	50	3.68	0.01796	0.45582	1.A.C.624.=1.A.A.23.,1.A.U.625.=1.A.G.24.,1.A.A.626.=1.A.U.25.,1.A.G.627.=1.A.G.26.,1.A.C.628.=1.A.U.27.,1.A.C.629.=1.A.G.28.,1.A.A.630.=1.A.U.29.,1.A.U.631.=1.A.G.30.,1.A.G.632.=1.A.U.31.,1.A.G.633.=1.A.G.32.,1.A.G.634.=1.A.A.33.,1.A.C.635.=1.A.A.34.,1.A.G.666.=1.A.G.9.,1.A.A.667.=1.A.G.78.,1.A.C.674.=1.A.G.70.,1.A.G.675.=1.A.A.71.,1.A.A.676.=1.A.A.72.,1.A.G.696.=1.A.U.73.,1.A.A.698.=1.A.A.8.,1.…
23	pdb637/3jbnAA.pdb	MGMG_6q57.pdb	0	3193	50	TOPIND	50	3.26	0.01549	0.45502	1.A.C.850.=1.A.A.23.,1.A.U.851.=1.A.G.24.,1.A.A.852.=1.A.U.25.,1.A.A.853.=1.A.G.26.,1.A.G.854.=1.A.U.27.,1.A.C.855.=1.A.G.28.,1.A.G.856.=1.A.U.29.,1.A.U.857.=1.A.G.30.,1.A.G.858.=1.A.U.31.,1.A.A.859.=1.A.G.32.,1.A.U.860.=1.A.A.33.,1.A.G.861.=1.A.A.34.,1.A.A.893.=1.A.G.78.,1.A.U.900.=1.A.G.70.,1.A.G.901.=1.A.A.71.,1.A.A.902.=1.A.A.72.,1.A.C.922.=1.A.U.73.,1.A.U.924.=1.A.G.9.,1.A.U.925.=1.A.A.8.,1.…
24	pdb637/1ffk0.pdb	MGMG_6q57.pdb	0	2706	50	TOPIND	47	3.35	0.01714	0.45493	1.A.G.1362.=1.A.G.17.,1.A.C.1363.=1.A.C.18.,1.A.A.1406.=1.A.G.24.,1.A.A.1407.=1.A.G.19.,1.A.C.1408.=1.A.A.22.,1.A.G.1423.=1.A.C.66.,1.A.U.1424.=1.A.G.67.,1.A.G.1425.=1.A.G.68.,1.A.C.1426.=1.A.U.69.,1.A.C.1427.=1.A.G.70.,1.A.A.1428.=1.A.A.71.,1.A.C.1429.=1.A.A.72.,1.A.U.1430.=1.A.U.73.,1.A.A.1431.=1.A.C.74.,1.A.U.1432.=1.A.A.75.,1.A.G.1433.=1.A.U.76.,1.A.C.1434.=1.A.U.77.,1.A.A.1435.=1.A.G.78.,1.A…
25	pdb637/4v6wA5.pdb	MGMG_6q57.pdb	0	3806	50	TOPIND	50	3.25	0.01302	0.45436	1.A.C.1018.=1.A.A.23.,1.A.U.1019.=1.A.G.24.,1.A.A.1020.=1.A.U.25.,1.A.U.1021.=1.A.G.26.,1.A.A.1022.=1.A.U.27.,1.A.C.1023.=1.A.G.28.,1.A.U.1024.=1.A.U.29.,1.A.U.1025.=1.A.G.30.,1.A.G.1026.=1.A.U.31.,1.A.A.1027.=1.A.G.32.,1.A.U.1028.=1.A.A.33.,1.A.C.1029.=1.A.A.34.,1.A.A.1061.=1.A.G.78.,1.A.A.1069.=1.A.A.71.,1.A.G.1070.=1.A.A.72.,1.A.U.1090.=1.A.U.73.,1.A.U.1092.=1.A.G.9.,1.A.C.1093.=1.A.A.8.,1.A.G…
26	pdb637/6qulA.pdb	MGMG_6q57.pdb	0	2795	50	TOPIND	48	3.77	0.0169	0.45423	1.A.A.118.=1.A.G.19.,1.A.U.120.=1.A.C.66.,1.A.G.121.=1.A.G.67.,1.A.G.122.=1.A.A.55.,1.A.G.123.=1.A.G.54.,1.A.A.149.=1.A.G.68.,1.A.U.150.=1.A.U.69.,1.A.C.151.=1.A.G.70.,1.A.A.152.=1.A.A.71.,1.A.U.153.=1.A.A.72.,1.A.U.154.=1.A.U.73.,1.A.A.155.=1.A.C.74.,1.A.A.156.=1.A.A.75.,1.A.C.157.=1.A.U.76.,1.A.U.158.=1.A.U.77.,1.A.G.159.=1.A.G.78.,1.A.A.167.=1.A.A.8.,1.A.G.168.=1.A.G.9.,1.A.G.169.=1.A.A.10.,1.…
27	pdb637/6xyw2.pdb	MGMG_6q57.pdb	0	1743	50	TOPIND	49	2.92	0.02766	0.45371	1.A.U.493.=1.A.C.16.,1.A.G.907.=1.A.A.34.,1.A.C.918.=1.A.A.8.,1.A.G.929.=1.A.G.78.,1.A.U.937.=1.A.G.44.,1.A.U.938.=1.A.U.45.,1.A.A.939.=1.A.C.46.,1.A.C.940.=1.A.A.47.,1.A.C.941.=1.A.C.48.,1.A.A.942.=1.A.A.49.,1.A.G.943.=1.A.C.50.,1.A.C.944.=1.A.A.51.,1.A.C.945.=1.A.A.52.,1.A.C.946.=1.A.C.53.,1.A.U.947.=1.A.G.54.,1.A.U.948.=1.A.A.55.,1.A.C.1000.=1.A.C.66.,1.A.A.1001.=1.A.G.67.,1.A.G.1002.=1.A.G.68…
28	pdb637/6r871.pdb	MGMG_6q57.pdb	0	3316	50	TOPIND	50	3.33	0.01492	0.45348	1.A.C.763.=1.A.A.23.,1.A.U.764.=1.A.G.24.,1.A.A.765.=1.A.U.25.,1.A.U.766.=1.A.G.26.,1.A.G.767.=1.A.U.27.,1.A.C.768.=1.A.G.28.,1.A.C.769.=1.A.U.29.,1.A.U.770.=1.A.G.30.,1.A.G.771.=1.A.U.31.,1.A.A.772.=1.A.G.32.,1.A.A.773.=1.A.A.33.,1.A.U.774.=1.A.A.34.,1.A.C.806.=1.A.G.78.,1.A.C.813.=1.A.G.70.,1.A.G.814.=1.A.A.71.,1.A.G.815.=1.A.A.72.,1.A.C.835.=1.A.U.73.,1.A.C.838.=1.A.A.8.,1.A.A.840.=1.A.G.44.,1…
29	pdb637/6spfa.pdb	MGMG_6q57.pdb	0	1390	50	TOPIND	49	3.06	0.03446	0.45316	1.A.U.57.=1.A.A.13.,1.A.C.58.=1.A.G.12.,1.A.A.60.=1.A.U.11.,1.A.G.61.=1.A.U.76.,1.A.G.94.=1.A.C.74.,1.A.A.96.=1.A.U.15.,1.A.G.123.=1.A.U.73.,1.A.C.124.=1.A.A.72.,1.A.C.125.=1.A.A.71.,1.A.U.162.=1.A.A.75.,1.A.U.188.=1.A.U.77.,1.A.G.189.=1.A.G.78.,1.A.C.206.=1.A.A.8.,1.A.A.207.=1.A.G.9.,1.A.C.361.=1.A.C.66.,1.A.A.363.=1.A.G.19.,1.A.U.364.=1.A.C.18.,1.A.G.365.=1.A.G.17.,1.A.G.366.=1.A.C.16.,1.A.G.36…
30	pdb637/6mtd5.pdb	MGMG_6q57.pdb	0	3569	50	TOPIND	50	3.34	0.01387	0.45248	1.A.C.1091.=1.A.A.23.,1.A.U.1092.=1.A.G.24.,1.A.A.1093.=1.A.U.25.,1.A.U.1094.=1.A.G.26.,1.A.G.1095.=1.A.U.27.,1.A.C.1096.=1.A.G.28.,1.A.C.1097.=1.A.U.29.,1.A.U.1098.=1.A.G.30.,1.A.G.1099.=1.A.U.31.,1.A.G.1100.=1.A.G.32.,1.A.G.1101.=1.A.A.33.,1.A.C.1102.=1.A.A.34.,1.A.U.1133.=1.A.G.78.,1.A.C.1140.=1.A.G.70.,1.A.G.1141.=1.A.A.71.,1.A.G.1142.=1.A.A.72.,1.A.C.1162.=1.A.U.73.,1.A.U.1164.=1.A.G.9.,1.A.…
31	pdb637/6q951.pdb	MGMG_6q57.pdb	0	2831	50	TOPIND	48	3.3	0.01675	0.45246	1.A.G.1343.=1.A.C.18.,1.A.G.1344.=1.A.G.19.,1.A.G.1381.=1.A.A.49.,1.A.G.1382.=1.A.C.48.,1.A.C.1383.=1.A.G.24.,1.A.A.1384.=1.A.A.23.,1.A.G.1385.=1.A.A.22.,1.A.C.1402.=1.A.C.66.,1.A.C.1403.=1.A.G.67.,1.A.C.1404.=1.A.G.68.,1.A.U.1405.=1.A.U.69.,1.A.U.1406.=1.A.G.70.,1.A.C.1407.=1.A.A.71.,1.A.C.1408.=1.A.A.72.,1.A.C.1409.=1.A.U.73.,1.A.G.1410.=1.A.C.74.,1.A.C.1411.=1.A.A.75.,1.A.A.1412.=1.A.U.76.,1.A…
32	pdb637/6hmaA.pdb	MGMG_6q57.pdb	0	2834	50	TOPIND	44	3.24	0.01534	0.45222	1.A.A.855.=1.A.G.68.,1.A.A.856.=1.A.G.67.,1.A.A.857.=1.A.C.66.,1.A.A.859.=1.A.C.18.,1.A.G.860.=1.A.G.19.,1.A.U.870.=1.A.A.22.,1.A.A.871.=1.A.A.23.,1.A.G.872.=1.A.G.24.,1.A.C.873.=1.A.U.25.,1.A.C.874.=1.A.G.26.,1.A.U.875.=1.A.U.27.,1.A.C.876.=1.A.G.28.,1.A.A.877.=1.A.U.29.,1.A.A.878.=1.A.G.30.,1.A.G.879.=1.A.U.31.,1.A.U.880.=1.A.G.32.,1.A.G.881.=1.A.A.33.,1.A.A.882.=1.A.A.34.,1.A.G.884.=1.A.A.8.,1…
33	pdb637/6hhqAR.pdb	MGMG_6q57.pdb	0	3147	50	TOPIND	50	3.27	0.01572	0.45189	1.A.C.761.=1.A.A.23.,1.A.U.762.=1.A.G.24.,1.A.A.763.=1.A.U.25.,1.A.U.764.=1.A.G.26.,1.A.G.765.=1.A.U.27.,1.A.C.766.=1.A.G.28.,1.A.C.767.=1.A.U.29.,1.A.U.768.=1.A.G.30.,1.A.G.769.=1.A.U.31.,1.A.A.770.=1.A.G.32.,1.A.A.771.=1.A.A.33.,1.A.U.772.=1.A.A.34.,1.A.C.804.=1.A.G.78.,1.A.C.811.=1.A.G.70.,1.A.G.812.=1.A.A.71.,1.A.G.813.=1.A.A.72.,1.A.C.833.=1.A.U.73.,1.A.U.835.=1.A.G.9.,1.A.C.836.=1.A.A.8.,1.…
34	pdb637/6y2lL5.pdb	MGMG_6q57.pdb	0	3613	50	TOPIND	50	3.3	0.01371	0.45187	1.A.C.1119.=1.A.A.23.,1.A.U.1120.=1.A.G.24.,1.A.A.1121.=1.A.U.25.,1.A.U.1122.=1.A.G.26.,1.A.G.1123.=1.A.U.27.,1.A.C.1124.=1.A.G.28.,1.A.C.1125.=1.A.U.29.,1.A.U.1126.=1.A.G.30.,1.A.G.1127.=1.A.U.31.,1.A.G.1128.=1.A.G.32.,1.A.G.1129.=1.A.A.33.,1.A.C.1130.=1.A.A.34.,1.A.U.1162.=1.A.G.78.,1.A.C.1169.=1.A.G.70.,1.A.G.1170.=1.A.A.71.,1.A.G.1171.=1.A.A.72.,1.A.C.1191.=1.A.U.73.,1.A.U.1193.=1.A.G.9.,1.A.…
35	pdb637/4v9f0.pdb	MGMG_6q57.pdb	0	2808	50	TOPIND	48	3.24	0.01689	0.45176	1.A.A.2388.=1.A.G.44.,1.A.C.2389.=1.A.U.45.,1.A.U.2390.=1.A.C.46.,1.A.C.2391.=1.A.A.47.,1.A.G.2392.=1.A.C.48.,1.A.C.2393.=1.A.A.49.,1.A.A.2394.=1.A.C.50.,1.A.A.2395.=1.A.A.51.,1.A.G.2396.=1.A.A.52.,1.A.A.2397.=1.A.C.53.,1.A.G.2398.=1.A.G.54.,1.A.U.2403.=1.A.A.23.,1.A.A.2404.=1.A.A.22.,1.A.U.2405.=1.A.U.25.,1.A.C.2406.=1.A.G.26.,1.A.G.2407.=1.A.U.27.,1.A.A.2408.=1.A.G.28.,1.A.C.2409.=1.A.U.29.,1.A…
36	pdb637/5t5hA.pdb	MGMG_6q57.pdb	0	1278	50	TOPIND	45	3.44	0.03415	0.45174	1.A.U.76.=1.A.C.50.,1.A.C.77.=1.A.A.51.,1.A.C.81.=1.A.C.48.,1.A.A.82.=1.A.A.47.,1.A.A.98.=1.A.A.49.,1.A.G.101.=1.A.U.31.,1.A.G.102.=1.A.G.30.,1.A.G.103.=1.A.U.29.,1.A.U.310.=1.A.A.52.,1.A.A.311.=1.A.C.53.,1.A.C.312.=1.A.G.54.,1.A.A.313.=1.A.A.55.,1.A.C.517.=1.A.C.66.,1.A.A.518.=1.A.G.68.,1.A.A.519.=1.A.U.69.,1.A.A.520.=1.A.G.70.,1.A.C.521.=1.A.A.71.,1.A.A.522.=1.A.A.72.,1.A.G.523.=1.A.U.73.,1.A.A…
37	pdb637/6olzA2.pdb	MGMG_6q57.pdb	0	3643	50	TOPIND	46	3.34	0.01251	0.45159	1.A.G.1132.=1.A.A.10.,1.A.G.1133.=1.A.U.11.,1.A.C.1135.=1.A.C.74.,1.A.G.1155.=1.A.A.72.,1.A.G.1158.=1.A.A.8.,1.A.G.1160.=1.A.G.78.,1.A.U.1162.=1.A.U.77.,1.A.C.1163.=1.A.U.76.,1.A.C.1164.=1.A.G.12.,1.A.C.2029.=1.A.G.44.,1.A.G.2030.=1.A.U.45.,1.A.G.2031.=1.A.C.46.,1.A.C.2032.=1.A.A.47.,1.A.G.2033.=1.A.C.48.,1.A.G.2034.=1.A.A.49.,1.A.G.2035.=1.A.C.50.,1.A.A.2036.=1.A.A.51.,1.A.G.2037.=1.A.A.52.,1.A.…
38	pdb637/3pipX.pdb	MGMG_6q57.pdb	2	2547	50	TOPIND	42	3.18	0.01628	0.4512	1.A.A.14.=1.A.A.8.,1.A.G.15.=1.A.G.9.,1.A.G.16.=1.A.A.10.,1.A.G.17.=1.A.U.11.,1.A.U.18.=1.A.G.12.,1.A.C.19.=1.A.A.13.,1.A.C.20.=1.A.U.14.,1.A.A.21.=1.A.U.15.,1.A.C.22.=1.A.C.16.,1.A.G.23.=1.A.G.17.,1.A.G.24.=1.A.C.18.,1.A.U.25.=1.A.G.19.,1.A.A.446.=1.A.C.66.,1.A.A.447.=1.A.G.67.,1.A.C.448.=1.A.G.68.,1.A.C.449.=1.A.U.69.,1.A.G.450.=1.A.G.70.,1.A.U.451.=1.A.A.71.,1.A.G.452.=1.A.A.72.,1.A.G.453.=1.A…
39	pdb637/6eml2.pdb	MGMG_6q57.pdb	0	1675	50	TOPIND	48	3.32	0.02804	0.45099	1.A.C.4.=1.A.G.78.,1.A.A.19.=1.A.A.8.,1.A.G.20.=1.A.G.9.,1.A.U.21.=1.A.A.10.,1.A.A.22.=1.A.U.11.,1.A.G.23.=1.A.G.12.,1.A.U.24.=1.A.A.13.,1.A.A.26.=1.A.U.14.,1.A.U.27.=1.A.U.15.,1.A.A.28.=1.A.C.16.,1.A.U.29.=1.A.G.17.,1.A.G.30.=1.A.C.18.,1.A.C.31.=1.A.G.19.,1.A.A.545.=1.A.A.55.,1.A.U.546.=1.A.A.22.,1.A.U.547.=1.A.G.24.,1.A.G.548.=1.A.U.25.,1.A.G.553.=1.A.G.44.,1.A.C.554.=1.A.U.45.,1.A.A.556.=1.A.U…
40	pdb637/6y57L5.pdb	MGMG_6q57.pdb	0	3574	50	TOPIND	50	3.35	0.01385	0.4508	1.A.C.1120.=1.A.A.23.,1.A.U.1121.=1.A.G.24.,1.A.A.1122.=1.A.U.25.,1.A.U.1123.=1.A.G.26.,1.A.G.1124.=1.A.U.27.,1.A.C.1125.=1.A.G.28.,1.A.C.1126.=1.A.U.29.,1.A.U.1127.=1.A.G.30.,1.A.G.1128.=1.A.U.31.,1.A.G.1129.=1.A.G.32.,1.A.G.1130.=1.A.A.33.,1.A.C.1131.=1.A.A.34.,1.A.U.1163.=1.A.G.78.,1.A.C.1170.=1.A.G.70.,1.A.G.1171.=1.A.A.71.,1.A.G.1172.=1.A.A.72.,1.A.U.1173.=1.A.U.73.,1.A.U.1194.=1.A.G.9.,1.A.…
41	pdb637/5ndk1H.pdb	MGMG_6q57.pdb	9	2482	50	TOPIND	44	3.51	0.01745	0.45055	1.A.U.225.=1.A.A.75.,1.A.C.226.=1.A.U.76.,1.A.C.228.=1.A.A.10.,1.A.G.230.=1.A.A.72.,1.A.A.231.=1.A.A.71.,1.A.A.246.=1.A.C.74.,1.A.A.247.=1.A.U.73.,1.A.G.248.=1.A.U.15.,1.A.G.249.=1.A.U.14.,1.A.G.250.=1.A.A.13.,1.A.G.251.=1.A.G.12.,1.A.U.459.=1.A.U.77.,1.A.A.614.=1.A.G.44.,1.A.C.615.=1.A.U.45.,1.A.G.616.=1.A.C.46.,1.A.G.617.=1.A.A.47.,1.A.U.618.=1.A.C.48.,1.A.C.619.=1.A.A.49.,1.A.G.620.=1.A.C.50.,…
42	pdb637/4v9f0.pdb	MGMG_6q57.pdb	1	2760	50	TOPIND	50	3.34	0.01788	0.44988	1.A.C.771.=1.A.A.23.,1.A.U.772.=1.A.G.24.,1.A.A.773.=1.A.U.25.,1.A.C.774.=1.A.G.26.,1.A.G.775.=1.A.U.27.,1.A.C.776.=1.A.G.28.,1.A.A.777.=1.A.U.29.,1.A.U.778.=1.A.G.30.,1.A.G.779.=1.A.U.31.,1.A.G.780.=1.A.G.32.,1.A.A.781.=1.A.A.33.,1.A.C.782.=1.A.A.34.,1.A.U.814.=1.A.G.78.,1.A.A.822.=1.A.G.70.,1.A.G.823.=1.A.A.71.,1.A.U.824.=1.A.A.72.,1.A.U.825.=1.A.U.73.,1.A.C.846.=1.A.G.9.,1.A.G.847.=1.A.A.8.,1.…
43	pdb637/4v6uB1.pdb	MGMG_6q57.pdb	0	3049	50	TOPIND	50	3.49	0.01619	0.44971	1.A.U.880.=1.A.C.50.,1.A.G.883.=1.A.A.51.,1.A.C.884.=1.A.A.52.,1.A.U.1409.=1.A.U.31.,1.A.A.1410.=1.A.G.30.,1.A.G.1411.=1.A.U.29.,1.A.C.1412.=1.A.G.28.,1.A.G.1416.=1.A.A.22.,1.A.U.1417.=1.A.A.23.,1.A.A.1418.=1.A.G.24.,1.A.G.1419.=1.A.G.70.,1.A.U.1420.=1.A.A.71.,1.A.C.1421.=1.A.A.72.,1.A.G.1422.=1.A.U.73.,1.A.G.1423.=1.A.C.74.,1.A.G.1424.=1.A.A.75.,1.A.U.1425.=1.A.U.76.,1.A.G.1426.=1.A.U.77.,1.A.A.…
44	pdb637/1ffk0.pdb	MGMG_6q57.pdb	1	2659	50	TOPIND	50	3.29	0.01856	0.44949	1.A.C.765.=1.A.A.23.,1.A.U.766.=1.A.G.24.,1.A.A.767.=1.A.U.25.,1.A.C.768.=1.A.G.26.,1.A.G.769.=1.A.U.27.,1.A.C.770.=1.A.G.28.,1.A.A.771.=1.A.U.29.,1.A.U.772.=1.A.G.30.,1.A.G.773.=1.A.U.31.,1.A.G.774.=1.A.G.32.,1.A.A.775.=1.A.A.33.,1.A.C.776.=1.A.A.34.,1.A.U.808.=1.A.G.78.,1.A.A.816.=1.A.G.70.,1.A.G.817.=1.A.A.71.,1.A.U.818.=1.A.A.72.,1.A.U.819.=1.A.U.73.,1.A.C.840.=1.A.G.9.,1.A.G.841.=1.A.A.8.,1.…
45	pdb637/3bwpA.pdb	MGMG_6q57.pdb	1	309	50	TOPIND	50	3.81	0.13768	0.44944	1.A.C.9.=1.A.A.22.,1.A.A.10.=1.A.A.23.,1.A.U.11.=1.A.G.24.,1.A.G.12.=1.A.U.25.,1.A.G.13.=1.A.G.26.,1.A.G.14.=1.A.U.27.,1.A.U.15.=1.A.G.28.,1.A.G.16.=1.A.U.29.,1.A.C.17.=1.A.G.30.,1.A.A.18.=1.A.U.31.,1.A.G.19.=1.A.G.32.,1.A.U.20.=1.A.A.33.,1.A.C.21.=1.A.A.34.,1.A.A.61.=1.A.U.77.,1.A.A.65.=1.A.A.8.,1.A.G.66.=1.A.G.9.,1.A.C.68.=1.A.G.70.,1.A.U.69.=1.A.A.13.,1.A.A.70.=1.A.U.14.,1.A.C.72.=1.A.U.15.,1.…
46	pdb637/4v6xB2.pdb	MGMG_6q57.pdb	0	1861	50	TOPIND	49	3.52	0.02577	0.44933	1.A.C.4.=1.A.G.78.,1.A.A.19.=1.A.A.8.,1.A.G.20.=1.A.G.9.,1.A.U.21.=1.A.A.10.,1.A.A.22.=1.A.U.11.,1.A.G.23.=1.A.G.12.,1.A.C.24.=1.A.A.13.,1.A.A.25.=1.A.U.14.,1.A.U.26.=1.A.U.15.,1.A.A.27.=1.A.C.16.,1.A.U.28.=1.A.G.17.,1.A.G.29.=1.A.C.18.,1.A.C.30.=1.A.G.19.,1.A.A.594.=1.A.A.55.,1.A.U.595.=1.A.A.22.,1.A.U.596.=1.A.A.23.,1.A.G.597.=1.A.G.24.,1.A.G.598.=1.A.U.25.,1.A.G.602.=1.A.G.44.,1.A.C.603.=1.A.U…
47	pdb637/4kzzi.pdb	MGMG_6q57.pdb	0	1797	50	TOPIND	49	3.52	0.02667	0.44932	1.A.C.4.=1.A.G.78.,1.A.A.19.=1.A.A.8.,1.A.G.20.=1.A.G.9.,1.A.U.21.=1.A.A.10.,1.A.A.22.=1.A.U.11.,1.A.G.23.=1.A.G.12.,1.A.C.24.=1.A.A.13.,1.A.A.25.=1.A.U.14.,1.A.U.26.=1.A.U.15.,1.A.A.27.=1.A.C.16.,1.A.U.28.=1.A.G.17.,1.A.G.29.=1.A.C.18.,1.A.C.30.=1.A.G.19.,1.A.A.584.=1.A.A.55.,1.A.U.585.=1.A.A.22.,1.A.U.586.=1.A.A.23.,1.A.G.587.=1.A.G.24.,1.A.G.588.=1.A.U.25.,1.A.G.592.=1.A.G.44.,1.A.C.593.=1.A.U…
48	pdb637/3j6bA.pdb	MGMG_6q57.pdb	4	2517	50	TOPIND	43	3.62	0.0168	0.44914	1.A.G.243.=1.A.U.27.,1.A.U.246.=1.A.C.53.,1.A.A.247.=1.A.A.52.,1.A.G.255.=1.A.A.22.,1.A.A.256.=1.A.A.55.,1.A.G.257.=1.A.G.54.,1.A.U.453.=1.A.C.66.,1.A.U.454.=1.A.G.67.,1.A.A.455.=1.A.U.69.,1.A.A.456.=1.A.G.70.,1.A.U.457.=1.A.A.71.,1.A.A.458.=1.A.A.72.,1.A.U.459.=1.A.U.73.,1.A.U.460.=1.A.C.74.,1.A.A.461.=1.A.A.75.,1.A.G.462.=1.A.U.76.,1.A.U.463.=1.A.U.77.,1.A.A.464.=1.A.G.78.,1.A.U.475.=1.A.G.26.,…
49	pdb637/1ffk0.pdb	MGMG_6q57.pdb	2	2609	50	TOPIND	48	3.23	0.01816	0.44912	1.A.A.2292.=1.A.G.44.,1.A.C.2293.=1.A.U.45.,1.A.U.2294.=1.A.C.46.,1.A.C.2295.=1.A.A.47.,1.A.G.2296.=1.A.C.48.,1.A.C.2297.=1.A.A.49.,1.A.A.2298.=1.A.C.50.,1.A.A.2299.=1.A.A.51.,1.A.G.2300.=1.A.A.52.,1.A.A.2301.=1.A.C.53.,1.A.G.2302.=1.A.G.54.,1.A.U.2307.=1.A.A.23.,1.A.A.2308.=1.A.A.22.,1.A.U.2309.=1.A.U.25.,1.A.C.2310.=1.A.G.26.,1.A.G.2311.=1.A.U.27.,1.A.A.2312.=1.A.G.28.,1.A.C.2313.=1.A.U.29.,1.A…
50	pdb637/5aoxF.pdb	MGMG_6q57.pdb	0	86	50	TOPIND	50	3.45	0.35562	0.44814	1.A.G.1.=1.A.A.8.,1.A.C.2.=1.A.G.9.,1.A.C.3.=1.A.A.10.,1.A.G.4.=1.A.U.69.,1.A.G.5.=1.A.G.24.,1.A.G.6.=1.A.A.23.,1.A.C.7.=1.A.G.19.,1.A.G.8.=1.A.C.18.,1.A.C.15.=1.A.G.70.,1.A.U.16.=1.A.A.71.,1.A.C.17.=1.A.G.17.,1.A.A.18.=1.A.C.16.,1.A.C.21.=1.A.C.66.,1.A.C.22.=1.A.A.55.,1.A.U.23.=1.A.G.67.,1.A.G.24.=1.A.G.68.,1.A.A.27.=1.A.U.11.,1.A.U.28.=1.A.G.12.,1.A.C.29.=1.A.A.13.,1.A.C.30.=1.A.U.14.,1.A.C.31.…
51	pdb637/4v4vB0.pdb	MGMG_6q57.pdb	1	2690	50	TOPIND	48	3.08	0.01764	0.4479	1.A.C.2324.=1.A.G.44.,1.A.C.2325.=1.A.U.45.,1.A.G.2326.=1.A.C.46.,1.A.C.2327.=1.A.A.47.,1.A.C.2328.=1.A.C.48.,1.A.C.2329.=1.A.A.49.,1.A.A.2330.=1.A.C.50.,1.A.A.2331.=1.A.A.51.,1.A.G.2332.=1.A.A.52.,1.A.A.2333.=1.A.C.53.,1.A.G.2334.=1.A.G.54.,1.A.U.2339.=1.A.A.23.,1.A.A.2340.=1.A.G.24.,1.A.U.2341.=1.A.U.25.,1.A.C.2342.=1.A.G.26.,1.A.G.2343.=1.A.U.27.,1.A.A.2344.=1.A.G.28.,1.A.C.2345.=1.A.U.29.,1.A…
52	pdb637/3jct1.pdb	MGMG_6q57.pdb	1	3008	50	TOPIND	47	3.25	0.01545	0.44784	1.A.A.266.=1.A.A.55.,1.A.A.268.=1.A.C.66.,1.A.U.270.=1.A.G.67.,1.A.C.271.=1.A.G.68.,1.A.G.272.=1.A.U.69.,1.A.A.273.=1.A.G.70.,1.A.G.274.=1.A.A.71.,1.A.U.275.=1.A.A.72.,1.A.U.276.=1.A.U.73.,1.A.G.277.=1.A.C.74.,1.A.U.278.=1.A.A.75.,1.A.U.279.=1.A.U.76.,1.A.U.280.=1.A.U.77.,1.A.G.281.=1.A.G.78.,1.A.A.284.=1.A.A.8.,1.A.A.285.=1.A.G.9.,1.A.U.286.=1.A.A.10.,1.A.G.287.=1.A.U.11.,1.A.C.288.=1.A.G.12.,1.…
53	pdb637/4v8pA1.pdb	MGMG_6q57.pdb	0	3119	50	TOPIND	50	3.21	0.01586	0.44761	1.A.C.843.=1.A.A.23.,1.A.U.844.=1.A.G.24.,1.A.A.845.=1.A.U.25.,1.A.C.846.=1.A.G.26.,1.A.G.847.=1.A.U.27.,1.A.C.848.=1.A.G.28.,1.A.U.849.=1.A.U.29.,1.A.U.850.=1.A.G.30.,1.A.G.851.=1.A.U.31.,1.A.A.852.=1.A.G.32.,1.A.A.853.=1.A.A.33.,1.A.U.854.=1.A.A.34.,1.A.C.886.=1.A.G.78.,1.A.C.893.=1.A.G.70.,1.A.G.894.=1.A.A.71.,1.A.A.895.=1.A.A.72.,1.A.C.915.=1.A.U.73.,1.A.U.917.=1.A.G.9.,1.A.C.918.=1.A.A.8.,1.…
54	pdb637/4v9f0.pdb	MGMG_6q57.pdb	2	2710	50	TOPIND	46	3.21	0.01677	0.44718	1.A.G.1419.=1.A.G.17.,1.A.C.1420.=1.A.C.18.,1.A.A.1463.=1.A.G.24.,1.A.C.1465.=1.A.A.22.,1.A.U.1475.=1.A.G.19.,1.A.G.1480.=1.A.C.66.,1.A.U.1481.=1.A.G.67.,1.A.G.1482.=1.A.G.68.,1.A.C.1483.=1.A.U.69.,1.A.C.1484.=1.A.G.70.,1.A.A.1485.=1.A.A.71.,1.A.U.1486.=1.A.A.72.,1.A.C.1487.=1.A.U.73.,1.A.A.1488.=1.A.C.74.,1.A.U.1489.=1.A.A.75.,1.A.G.1490.=1.A.U.76.,1.A.C.1491.=1.A.U.77.,1.A.A.1492.=1.A.G.78.,1.A…
55	pdb637/3pipX.pdb	MGMG_6q57.pdb	7	2313	50	TOPIND	43	3.24	0.01832	0.44661	1.A.U.751.=1.A.A.8.,1.A.G.752.=1.A.G.78.,1.A.A.764.=1.A.G.44.,1.A.G.765.=1.A.U.45.,1.A.C.766.=1.A.C.46.,1.A.C.767.=1.A.A.47.,1.A.U.768.=1.A.C.48.,1.A.C.769.=1.A.A.49.,1.A.G.770.=1.A.C.50.,1.A.G.771.=1.A.A.51.,1.A.A.772.=1.A.A.52.,1.A.U.773.=1.A.C.53.,1.A.G.774.=1.A.G.54.,1.A.U.775.=1.A.A.55.,1.A.U.776.=1.A.G.67.,1.A.G.777.=1.A.G.68.,1.A.A.778.=1.A.U.69.,1.A.C.779.=1.A.G.17.,1.A.G.827.=1.A.U.14.,1…
56	pdb637/5njtU.pdb	MGMG_6q57.pdb	2	2825	50	TOPIND	42	3.25	0.01469	0.44619	1.A.A.864.=1.A.G.68.,1.A.A.865.=1.A.G.67.,1.A.A.866.=1.A.C.66.,1.A.A.868.=1.A.G.19.,1.A.U.879.=1.A.A.22.,1.A.A.880.=1.A.A.23.,1.A.G.881.=1.A.G.24.,1.A.C.882.=1.A.U.25.,1.A.C.883.=1.A.G.26.,1.A.U.884.=1.A.U.27.,1.A.C.885.=1.A.G.28.,1.A.A.886.=1.A.U.29.,1.A.A.887.=1.A.G.30.,1.A.G.888.=1.A.U.31.,1.A.G.889.=1.A.G.32.,1.A.U.890.=1.A.A.33.,1.A.A.891.=1.A.A.34.,1.A.G.893.=1.A.A.8.,1.A.A.894.=1.A.G.9.,1.…
57	pdb637/5xxb1.pdb	MGMG_6q57.pdb	0	3077	50	TOPIND	50	3.53	0.01604	0.44582	1.A.C.868.=1.A.A.23.,1.A.U.869.=1.A.G.24.,1.A.A.870.=1.A.U.25.,1.A.U.871.=1.A.G.26.,1.A.G.872.=1.A.U.27.,1.A.C.873.=1.A.G.28.,1.A.C.874.=1.A.U.29.,1.A.U.875.=1.A.G.30.,1.A.G.876.=1.A.U.31.,1.A.A.877.=1.A.G.32.,1.A.G.878.=1.A.A.33.,1.A.U.879.=1.A.A.34.,1.A.U.906.=1.A.G.78.,1.A.C.913.=1.A.G.70.,1.A.G.914.=1.A.A.71.,1.A.A.915.=1.A.A.72.,1.A.C.935.=1.A.U.73.,1.A.U.937.=1.A.G.9.,1.A.C.938.=1.A.A.8.,1.…
58	pdb637/5xxu2.pdb	MGMG_6q57.pdb	0	1619	50	TOPIND	48	3.49	0.02892	0.44575	1.A.C.4.=1.A.G.78.,1.A.A.19.=1.A.A.8.,1.A.G.20.=1.A.G.9.,1.A.U.21.=1.A.A.10.,1.A.A.22.=1.A.U.11.,1.A.G.23.=1.A.G.12.,1.A.U.24.=1.A.A.13.,1.A.A.26.=1.A.U.14.,1.A.U.27.=1.A.U.15.,1.A.A.28.=1.A.C.16.,1.A.U.29.=1.A.G.17.,1.A.G.30.=1.A.C.18.,1.A.C.31.=1.A.G.19.,1.A.A.471.=1.A.A.55.,1.A.U.472.=1.A.A.22.,1.A.U.473.=1.A.G.24.,1.A.G.474.=1.A.U.25.,1.A.G.475.=1.A.G.26.,1.A.G.479.=1.A.G.44.,1.A.A.482.=1.A.U…
59	pdb637/5optE.pdb	MGMG_6q57.pdb	0	2022	50	TOPIND	48	3.69	0.02323	0.4454	1.A.A.19.=1.A.A.8.,1.A.G.20.=1.A.G.9.,1.A.U.21.=1.A.A.10.,1.A.A.22.=1.A.U.11.,1.A.G.23.=1.A.G.12.,1.A.U.24.=1.A.A.13.,1.A.A.26.=1.A.U.14.,1.A.U.27.=1.A.U.15.,1.A.A.28.=1.A.C.16.,1.A.U.29.=1.A.G.17.,1.A.G.30.=1.A.C.18.,1.A.C.31.=1.A.G.19.,1.A.A.599.=1.A.A.55.,1.A.U.600.=1.A.A.22.,1.A.U.601.=1.A.A.23.,1.A.G.602.=1.A.G.24.,1.A.G.603.=1.A.U.25.,1.A.A.607.=1.A.G.44.,1.A.A.609.=1.A.U.27.,1.A.A.610.=1.A…
60	pdb637/6g5h2.pdb	MGMG_6q57.pdb	0	1665	50	TOPIND	50	3.73	0.02923	0.44533	1.A.C.4.=1.A.G.78.,1.A.A.19.=1.A.A.8.,1.A.G.20.=1.A.G.9.,1.A.U.21.=1.A.A.10.,1.A.A.22.=1.A.U.11.,1.A.G.23.=1.A.G.12.,1.A.C.24.=1.A.A.13.,1.A.A.25.=1.A.U.14.,1.A.U.26.=1.A.U.15.,1.A.A.27.=1.A.C.16.,1.A.U.28.=1.A.G.17.,1.A.G.29.=1.A.C.18.,1.A.C.30.=1.A.G.19.,1.A.U.32.=1.A.A.55.,1.A.A.518.=1.A.G.54.,1.A.U.519.=1.A.A.22.,1.A.U.520.=1.A.A.23.,1.A.G.521.=1.A.G.24.,1.A.G.522.=1.A.U.25.,1.A.G.526.=1.A.G.…
61	pdb637/6hrm1.pdb	MGMG_6q57.pdb	5	4210	50	TOPIND	45	3.62	0.01059	0.44506	1.A.G.2328.=1.A.A.8.,1.A.C.2329.=1.A.G.78.,1.A.C.2341.=1.A.G.44.,1.A.G.2342.=1.A.U.45.,1.A.C.2343.=1.A.C.46.,1.A.C.2344.=1.A.A.47.,1.A.U.2345.=1.A.C.48.,1.A.C.2346.=1.A.A.49.,1.A.G.2347.=1.A.C.50.,1.A.U.2348.=1.A.A.51.,1.A.G.2349.=1.A.A.52.,1.A.A.2350.=1.A.C.53.,1.A.A.2351.=1.A.G.54.,1.A.U.2352.=1.A.A.55.,1.A.U.2353.=1.A.G.68.,1.A.C.2354.=1.A.G.67.,1.A.A.2355.=1.A.U.69.,1.A.U.2356.=1.A.G.17.,1.A.…
62	pdb637/4ug0L5.pdb	MGMG_6q57.pdb	1	3728	50	TOPIND	50	3.31	0.01329	0.44502	1.A.C.1129.=1.A.A.23.,1.A.U.1130.=1.A.G.24.,1.A.A.1131.=1.A.U.25.,1.A.U.1132.=1.A.G.26.,1.A.G.1133.=1.A.U.27.,1.A.C.1134.=1.A.G.28.,1.A.C.1135.=1.A.U.29.,1.A.U.1136.=1.A.G.30.,1.A.G.1137.=1.A.U.31.,1.A.G.1138.=1.A.G.32.,1.A.G.1139.=1.A.A.33.,1.A.C.1140.=1.A.A.34.,1.A.U.1172.=1.A.G.78.,1.A.C.1179.=1.A.G.70.,1.A.G.1180.=1.A.A.71.,1.A.G.1181.=1.A.A.72.,1.A.U.1182.=1.A.U.73.,1.A.U.1203.=1.A.G.9.,1.A.…
63	pdb637/6me0A.pdb	MGMG_6q57.pdb	2	733	50	TOPIND	48	3.36	0.06207	0.44486	1.A.G.14.=1.A.G.44.,1.A.C.15.=1.A.U.45.,1.A.U.16.=1.A.C.46.,1.A.A.17.=1.A.A.47.,1.A.G.18.=1.A.C.48.,1.A.C.19.=1.A.A.49.,1.A.C.20.=1.A.C.50.,1.A.A.21.=1.A.A.51.,1.A.G.22.=1.A.A.52.,1.A.A.23.=1.A.C.53.,1.A.U.24.=1.A.G.54.,1.A.G.25.=1.A.A.55.,1.A.G.80.=1.A.C.66.,1.A.C.81.=1.A.G.67.,1.A.C.82.=1.A.U.69.,1.A.U.83.=1.A.G.70.,1.A.A.84.=1.A.A.72.,1.A.G.85.=1.A.U.15.,1.A.G.86.=1.A.U.14.,1.A.G.87.=1.A.A.13.…
64	pdb637/6n7rR.pdb	MGMG_6q57.pdb	0	558	50	TOPIND	41	2.96	0.06959	0.44452	1.A.A.33.=1.A.G.30.,1.A.C.34.=1.A.U.31.,1.A.U.35.=1.A.G.32.,1.A.G.36.=1.A.A.33.,1.A.C.43.=1.A.A.23.,1.A.G.156.=1.A.C.46.,1.A.U.157.=1.A.A.47.,1.A.U.158.=1.A.C.48.,1.A.U.159.=1.A.A.49.,1.A.C.170.=1.A.A.52.,1.A.C.171.=1.A.C.53.,1.A.A.172.=1.A.G.54.,1.A.U.173.=1.A.A.55.,1.A.G.302.=1.A.C.66.,1.A.C.303.=1.A.G.67.,1.A.U.304.=1.A.G.68.,1.A.G.305.=1.A.U.69.,1.A.G.306.=1.A.G.70.,1.A.G.307.=1.A.A.71.,1.A.G…
65	pdb637/3j7aA.pdb	MGMG_6q57.pdb	0	1608	50	TOPIND	48	3.5	0.02912	0.44448	1.A.A.19.=1.A.A.8.,1.A.G.20.=1.A.G.9.,1.A.U.21.=1.A.A.10.,1.A.A.22.=1.A.U.11.,1.A.G.23.=1.A.G.12.,1.A.U.24.=1.A.A.13.,1.A.A.26.=1.A.U.14.,1.A.U.27.=1.A.U.15.,1.A.A.28.=1.A.C.16.,1.A.U.29.=1.A.G.17.,1.A.G.30.=1.A.C.18.,1.A.C.31.=1.A.G.19.,1.A.A.473.=1.A.A.55.,1.A.U.474.=1.A.A.22.,1.A.U.475.=1.A.A.23.,1.A.G.476.=1.A.G.24.,1.A.G.477.=1.A.G.26.,1.A.G.481.=1.A.G.44.,1.A.A.484.=1.A.U.27.,1.A.G.485.=1.A…
66	pdb637/5jb32.pdb	MGMG_6q57.pdb	0	1495	50	TOPIND	48	3.54	0.03123	0.44429	1.A.A.56.=1.A.U.14.,1.A.G.57.=1.A.A.13.,1.A.U.58.=1.A.G.12.,1.A.A.60.=1.A.U.76.,1.A.A.61.=1.A.U.77.,1.A.G.62.=1.A.G.9.,1.A.C.83.=1.A.A.75.,1.A.C.84.=1.A.C.74.,1.A.C.86.=1.A.U.73.,1.A.C.87.=1.A.A.72.,1.A.G.88.=1.A.A.71.,1.A.G.89.=1.A.G.70.,1.A.C.90.=1.A.U.69.,1.A.G.91.=1.A.G.67.,1.A.C.94.=1.A.C.66.,1.A.C.117.=1.A.A.22.,1.A.U.118.=1.A.A.23.,1.A.A.119.=1.A.G.24.,1.A.C.120.=1.A.U.25.,1.A.C.121.=1.A.G…
67	pdb637/6hrm1.pdb	MGMG_6q57.pdb	3	4302	50	TOPIND	42	3.35	0.00968	0.44392	1.A.A.1520.=1.A.A.8.,1.A.G.1521.=1.A.G.9.,1.A.C.1522.=1.A.A.10.,1.A.G.1523.=1.A.U.11.,1.A.U.1524.=1.A.G.12.,1.A.A.1525.=1.A.A.13.,1.A.C.1526.=1.A.U.14.,1.A.A.1527.=1.A.U.15.,1.A.C.1528.=1.A.C.16.,1.A.G.1529.=1.A.G.17.,1.A.G.1530.=1.A.C.18.,1.A.U.1531.=1.A.G.19.,1.A.A.2020.=1.A.C.66.,1.A.A.2021.=1.A.G.68.,1.A.C.2022.=1.A.G.67.,1.A.C.2023.=1.A.U.69.,1.A.G.2024.=1.A.G.70.,1.A.U.2025.=1.A.A.71.,1.A.G…
68	pdb637/5j01A.pdb	MGMG_6q57.pdb	1	367	50	TOPIND	50	3.31	0.12192	0.44383	1.A.C.11.=1.A.A.22.,1.A.A.12.=1.A.A.23.,1.A.U.13.=1.A.G.24.,1.A.G.14.=1.A.U.25.,1.A.G.15.=1.A.G.26.,1.A.G.16.=1.A.U.27.,1.A.U.17.=1.A.G.28.,1.A.G.18.=1.A.U.29.,1.A.C.19.=1.A.G.30.,1.A.A.20.=1.A.U.31.,1.A.G.21.=1.A.G.32.,1.A.U.22.=1.A.A.33.,1.A.C.23.=1.A.A.34.,1.A.G.64.=1.A.G.78.,1.A.A.67.=1.A.A.8.,1.A.G.68.=1.A.G.9.,1.A.C.69.=1.A.A.10.,1.A.U.71.=1.A.G.12.,1.A.A.72.=1.A.A.13.,1.A.A.73.=1.A.U.14.,1…
69	pdb637/5zwnP.pdb	MGMG_6q57.pdb	0	480	50	TOPIND	41	3.1	0.07973	0.44369	1.A.A.33.=1.A.G.30.,1.A.C.34.=1.A.U.31.,1.A.U.35.=1.A.G.32.,1.A.G.36.=1.A.A.33.,1.A.C.43.=1.A.A.23.,1.A.G.147.=1.A.C.46.,1.A.U.148.=1.A.A.47.,1.A.U.149.=1.A.C.48.,1.A.U.150.=1.A.A.49.,1.A.C.161.=1.A.A.52.,1.A.C.162.=1.A.C.53.,1.A.A.163.=1.A.G.54.,1.A.U.164.=1.A.A.55.,1.A.G.275.=1.A.C.66.,1.A.C.276.=1.A.G.67.,1.A.U.277.=1.A.G.68.,1.A.G.278.=1.A.U.69.,1.A.G.279.=1.A.G.70.,1.A.G.280.=1.A.A.71.,1.A.G…
70	pdb637/6chrA.pdb	MGMG_6q57.pdb	1	572	50	TOPIND	47	2.98	0.07777	0.44347	1.A.G.13.=1.A.A.8.,1.A.U.14.=1.A.G.9.,1.A.U.15.=1.A.A.10.,1.A.C.16.=1.A.U.11.,1.A.A.17.=1.A.G.12.,1.A.G.18.=1.A.A.13.,1.A.G.19.=1.A.U.14.,1.A.A.20.=1.A.U.15.,1.A.A.21.=1.A.C.16.,1.A.G.22.=1.A.G.17.,1.A.G.23.=1.A.C.18.,1.A.G.24.=1.A.G.19.,1.A.G.65.=1.A.A.22.,1.A.U.66.=1.A.G.24.,1.A.C.67.=1.A.U.25.,1.A.U.68.=1.A.G.26.,1.A.A.69.=1.A.U.27.,1.A.U.70.=1.A.G.28.,1.A.C.71.=1.A.U.29.,1.A.C.72.=1.A.G.30.,1…
71	pdb637/6ek0L5.pdb	MGMG_6q57.pdb	0	3745	50	TOPIND	50	3.33	0.01323	0.44332	1.A.C.1129.=1.A.A.23.,1.A.U.1130.=1.A.G.24.,1.A.A.1131.=1.A.U.25.,1.A.U.1132.=1.A.G.26.,1.A.G.1133.=1.A.U.27.,1.A.C.1134.=1.A.G.28.,1.A.C.1135.=1.A.U.29.,1.A.U.1136.=1.A.G.30.,1.A.G.1137.=1.A.U.31.,1.A.G.1138.=1.A.G.32.,1.A.G.1139.=1.A.A.33.,1.A.C.1140.=1.A.A.34.,1.A.U.1171.=1.A.G.78.,1.A.C.1178.=1.A.G.70.,1.A.G.1179.=1.A.A.71.,1.A.G.1180.=1.A.A.72.,1.A.C.1200.=1.A.U.73.,1.A.U.1202.=1.A.G.9.,1.A.…
72	pdb637/4v3pL1.pdb	MGMG_6q57.pdb	1	3302	50	TOPIND	48	3.25	0.01439	0.4433	1.A.G.2803.=1.A.G.44.,1.A.C.2804.=1.A.U.45.,1.A.A.2805.=1.A.C.46.,1.A.G.2806.=1.A.A.47.,1.A.C.2807.=1.A.C.48.,1.A.C.2808.=1.A.A.49.,1.A.A.2809.=1.A.C.50.,1.A.A.2810.=1.A.A.51.,1.A.G.2811.=1.A.A.52.,1.A.C.2812.=1.A.C.53.,1.A.G.2813.=1.A.G.54.,1.A.U.2818.=1.A.A.23.,1.A.A.2819.=1.A.A.22.,1.A.G.2820.=1.A.U.25.,1.A.C.2821.=1.A.G.26.,1.A.G.2822.=1.A.U.27.,1.A.A.2823.=1.A.G.28.,1.A.C.2824.=1.A.U.29.,1.A…
73	pdb637/4v3pL1.pdb	MGMG_6q57.pdb	0	3352	50	TOPIND	50	3.4	0.01476	0.44289	1.A.C.816.=1.A.A.23.,1.A.U.817.=1.A.G.24.,1.A.A.818.=1.A.U.25.,1.A.U.819.=1.A.G.26.,1.A.G.820.=1.A.U.27.,1.A.C.821.=1.A.G.28.,1.A.C.822.=1.A.U.29.,1.A.U.823.=1.A.G.30.,1.A.G.824.=1.A.U.31.,1.A.A.825.=1.A.G.32.,1.A.G.826.=1.A.A.33.,1.A.C.827.=1.A.A.34.,1.A.C.859.=1.A.G.78.,1.A.G.867.=1.A.G.70.,1.A.A.868.=1.A.A.71.,1.A.U.869.=1.A.U.73.,1.A.C.888.=1.A.A.72.,1.A.U.890.=1.A.G.9.,1.A.C.891.=1.A.A.8.,1.…
74	pdb637/6qulA.pdb	MGMG_6q57.pdb	11	2270	50	TOPIND	42	3.32	0.01822	0.44289	1.A.G.1329.=1.A.G.78.,1.A.A.1369.=1.A.G.44.,1.A.C.1390.=1.A.A.8.,1.A.U.1391.=1.A.G.9.,1.A.U.1392.=1.A.A.10.,1.A.G.1393.=1.A.U.11.,1.A.G.1394.=1.A.G.12.,1.A.U.1395.=1.A.A.13.,1.A.G.1396.=1.A.U.14.,1.A.U.1397.=1.A.U.15.,1.A.U.1398.=1.A.C.16.,1.A.A.1399.=1.A.G.17.,1.A.C.1400.=1.A.C.18.,1.A.U.1401.=1.A.G.19.,1.A.C.1403.=1.A.G.67.,1.A.G.1411.=1.A.G.28.,1.A.A.1413.=1.A.U.29.,1.A.G.1457.=1.A.A.34.,1.A.C…
75	pdb637/3pipX.pdb	MGMG_6q57.pdb	0	2644	50	TOPIND	47	3.43	0.01753	0.44254	1.A.U.177.=1.A.A.72.,1.A.C.178.=1.A.U.73.,1.A.U.179.=1.A.C.74.,1.A.U.220.=1.A.G.12.,1.A.G.222.=1.A.G.68.,1.A.G.225.=1.A.A.8.,1.A.C.226.=1.A.G.9.,1.A.G.227.=1.A.G.78.,1.A.A.228.=1.A.U.77.,1.A.G.229.=1.A.U.76.,1.A.C.230.=1.A.A.75.,1.A.G.231.=1.A.A.13.,1.A.G.317.=1.A.U.15.,1.A.U.318.=1.A.U.14.,1.A.G.321.=1.A.A.71.,1.A.G.323.=1.A.G.70.,1.A.A.325.=1.A.G.17.,1.A.C.327.=1.A.C.16.,1.A.G.346.=1.A.G.19.,1.…
76	pdb637/4uykR.pdb	MGMG_6q57.pdb	0	133	50	TOPIND	50	3.44	0.2735	0.44254	1.A.G.8.=1.A.G.44.,1.A.G.9.=1.A.U.45.,1.A.C.10.=1.A.C.46.,1.A.C.11.=1.A.A.47.,1.A.G.12.=1.A.G.24.,1.A.G.13.=1.A.U.25.,1.A.G.14.=1.A.G.67.,1.A.G.16.=1.A.A.55.,1.A.G.17.=1.A.G.54.,1.A.G.24.=1.A.C.53.,1.A.U.25.=1.A.A.52.,1.A.C.28.=1.A.A.22.,1.A.C.29.=1.A.G.19.,1.A.U.30.=1.A.A.23.,1.A.C.35.=1.A.C.48.,1.A.C.36.=1.A.A.49.,1.A.G.37.=1.A.C.50.,1.A.G.38.=1.A.A.51.,1.A.U.51.=1.A.G.26.,1.A.G.52.=1.A.U.27.,1…
77	pdb637/4v7eAa.pdb	MGMG_6q57.pdb	7	3061	50	TOPIND	47	3.92	0.01511	0.44199	1.A.A.33.=1.A.A.55.,1.A.U.814.=1.A.G.54.,1.A.G.815.=1.A.C.53.,1.A.G.816.=1.A.A.52.,1.A.G.911.=1.A.A.22.,1.A.A.1542.=1.A.U.29.,1.A.G.1546.=1.A.G.44.,1.A.G.1547.=1.A.G.26.,1.A.U.1548.=1.A.U.27.,1.A.A.1550.=1.A.G.28.,1.A.C.1552.=1.A.A.51.,1.A.C.1553.=1.A.C.50.,1.A.C.1554.=1.A.G.30.,1.A.G.1555.=1.A.U.31.,1.A.C.2158.=1.A.A.47.,1.A.U.2159.=1.A.G.24.,1.A.C.2160.=1.A.U.25.,1.A.G.2161.=1.A.U.45.,1.A.C.216…
78	pdb637/4ujeA2.pdb	MGMG_6q57.pdb	0	3616	50	TOPIND	47	3.24	0.01288	0.44181	1.A.C.89.=1.A.G.78.,1.A.G.268.=1.A.A.55.,1.A.A.270.=1.A.C.66.,1.A.U.272.=1.A.G.67.,1.A.C.273.=1.A.G.68.,1.A.G.274.=1.A.U.69.,1.A.G.275.=1.A.G.70.,1.A.G.276.=1.A.A.71.,1.A.U.277.=1.A.A.72.,1.A.U.278.=1.A.U.73.,1.A.G.279.=1.A.C.74.,1.A.C.280.=1.A.A.75.,1.A.U.281.=1.A.U.76.,1.A.U.282.=1.A.U.77.,1.A.A.286.=1.A.A.8.,1.A.A.287.=1.A.G.9.,1.A.U.288.=1.A.A.10.,1.A.G.289.=1.A.U.11.,1.A.C.290.=1.A.G.12.,1.A…
79	pdb637/5ndk1H.pdb	MGMG_6q57.pdb	2	2814	50	TOPIND	43	3.2	0.0151	0.44158	1.A.U.870.=1.A.A.8.,1.A.G.871.=1.A.G.78.,1.A.A.883.=1.A.G.44.,1.A.G.884.=1.A.U.45.,1.A.C.885.=1.A.C.46.,1.A.C.886.=1.A.A.47.,1.A.U.887.=1.A.C.48.,1.A.C.888.=1.A.A.49.,1.A.A.889.=1.A.C.50.,1.A.G.890.=1.A.A.51.,1.A.G.891.=1.A.A.52.,1.A.C.892.=1.A.C.53.,1.A.G.893.=1.A.G.54.,1.A.C.894.=1.A.A.55.,1.A.U.895.=1.A.G.67.,1.A.G.896.=1.A.G.68.,1.A.A.897.=1.A.U.69.,1.A.G.966.=1.A.U.14.,1.A.G.967.=1.A.A.13.,1…
80	pdb637/5j01A.pdb	MGMG_6q57.pdb	2	317	50	TOPIND	49	3.29	0.13682	0.44153	1.A.G.46.=1.A.U.76.,1.A.U.47.=1.A.U.77.,1.A.G.48.=1.A.G.78.,1.A.G.152.=1.A.A.22.,1.A.G.154.=1.A.A.23.,1.A.G.155.=1.A.G.24.,1.A.C.156.=1.A.U.25.,1.A.U.157.=1.A.G.26.,1.A.G.159.=1.A.U.27.,1.A.G.160.=1.A.G.28.,1.A.U.161.=1.A.U.29.,1.A.A.162.=1.A.G.30.,1.A.U.163.=1.A.U.31.,1.A.C.164.=1.A.G.32.,1.A.A.165.=1.A.A.33.,1.A.A.166.=1.A.A.34.,1.A.U.171.=1.A.C.74.,1.A.G.172.=1.A.U.73.,1.A.A.173.=1.A.A.72.,1.A…
81	pdb637/6ddd1.pdb	MGMG_6q57.pdb	0	2646	50	TOPIND	50	3.37	0.01864	0.44151	1.A.A.1540.=1.A.A.55.,1.A.G.1545.=1.A.C.66.,1.A.A.1792.=1.A.G.44.,1.A.A.1793.=1.A.U.45.,1.A.U.1794.=1.A.A.8.,1.A.U.1795.=1.A.C.46.,1.A.U.1798.=1.A.A.47.,1.A.G.1800.=1.A.C.48.,1.A.U.1801.=1.A.A.49.,1.A.C.1802.=1.A.C.50.,1.A.G.1803.=1.A.A.51.,1.A.G.1804.=1.A.A.52.,1.A.G.1805.=1.A.C.53.,1.A.G.1809.=1.A.A.23.,1.A.U.1810.=1.A.G.24.,1.A.U.1811.=1.A.U.25.,1.A.C.1812.=1.A.G.26.,1.A.C.1813.=1.A.U.27.,1.A.…
82	pdb637/4v84BA.pdb	MGMG_6q57.pdb	1	2713	50	TOPIND	50	3.43	0.01818	0.44138	1.A.C.708.=1.A.A.23.,1.A.U.709.=1.A.G.24.,1.A.A.710.=1.A.U.25.,1.A.G.711.=1.A.G.26.,1.A.C.712.=1.A.U.27.,1.A.C.713.=1.A.G.28.,1.A.C.714.=1.A.U.29.,1.A.U.715.=1.A.G.30.,1.A.G.716.=1.A.U.31.,1.A.G.717.=1.A.G.32.,1.A.C.718.=1.A.A.33.,1.A.C.719.=1.A.A.34.,1.A.C.751.=1.A.G.78.,1.A.C.758.=1.A.G.70.,1.A.G.759.=1.A.A.71.,1.A.G.760.=1.A.A.72.,1.A.C.779.=1.A.U.73.,1.A.G.781.=1.A.G.9.,1.A.A.782.=1.A.A.8.,1.…
83	pdb637/6r871.pdb	MGMG_6q57.pdb	1	3266	50	TOPIND	48	3.8	0.01449	0.44136	1.A.A.69.=1.A.A.49.,1.A.A.86.=1.A.A.22.,1.A.A.87.=1.A.G.19.,1.A.C.269.=1.A.A.8.,1.A.G.270.=1.A.G.9.,1.A.A.271.=1.A.A.10.,1.A.G.272.=1.A.U.11.,1.A.U.273.=1.A.G.12.,1.A.U.274.=1.A.A.13.,1.A.G.275.=1.A.U.14.,1.A.U.276.=1.A.U.15.,1.A.U.277.=1.A.C.16.,1.A.U.278.=1.A.G.17.,1.A.G.279.=1.A.C.18.,1.A.G.281.=1.A.G.67.,1.A.A.282.=1.A.G.68.,1.A.A.283.=1.A.U.69.,1.A.U.284.=1.A.G.70.,1.A.G.285.=1.A.A.71.,1.A.C…
84	pdb637/3jcs1.pdb	MGMG_6q57.pdb	0	1554	50	TOPIND	44	3.32	0.02766	0.44097	1.A.U.75.=1.A.C.50.,1.A.C.76.=1.A.A.51.,1.A.C.80.=1.A.C.48.,1.A.A.81.=1.A.A.47.,1.A.A.97.=1.A.A.49.,1.A.G.100.=1.A.U.31.,1.A.G.101.=1.A.G.30.,1.A.G.102.=1.A.U.29.,1.A.U.362.=1.A.A.52.,1.A.A.363.=1.A.C.53.,1.A.C.364.=1.A.G.54.,1.A.C.619.=1.A.C.66.,1.A.A.620.=1.A.G.67.,1.A.A.621.=1.A.U.69.,1.A.A.622.=1.A.G.70.,1.A.C.623.=1.A.A.71.,1.A.A.624.=1.A.A.72.,1.A.G.625.=1.A.U.73.,1.A.A.626.=1.A.C.74.,1.A.C…
85	pdb637/4wf9X.pdb	MGMG_6q57.pdb	0	2712	50	TOPIND	42	3.2	0.0153	0.44081	1.A.U.855.=1.A.A.8.,1.A.A.856.=1.A.G.78.,1.A.A.868.=1.A.G.44.,1.A.G.869.=1.A.U.45.,1.A.C.870.=1.A.C.46.,1.A.C.871.=1.A.A.47.,1.A.U.872.=1.A.C.48.,1.A.C.873.=1.A.A.49.,1.A.A.874.=1.A.C.50.,1.A.A.875.=1.A.A.51.,1.A.G.876.=1.A.A.52.,1.A.U.877.=1.A.C.53.,1.A.G.878.=1.A.G.54.,1.A.A.879.=1.A.A.55.,1.A.U.880.=1.A.G.67.,1.A.G.881.=1.A.G.68.,1.A.A.882.=1.A.U.69.,1.A.U.883.=1.A.G.17.,1.A.U.942.=1.A.U.14.,1…
86	pdb637/3j6bA.pdb	MGMG_6q57.pdb	0	2713	50	TOPIND	50	3.33	0.01819	0.44078	1.A.C.551.=1.A.A.23.,1.A.U.552.=1.A.G.24.,1.A.A.553.=1.A.U.25.,1.A.A.554.=1.A.G.26.,1.A.C.555.=1.A.U.27.,1.A.U.556.=1.A.G.28.,1.A.A.557.=1.A.U.29.,1.A.U.558.=1.A.G.30.,1.A.G.559.=1.A.U.31.,1.A.A.560.=1.A.G.32.,1.A.U.561.=1.A.A.33.,1.A.A.562.=1.A.A.34.,1.A.A.576.=1.A.G.78.,1.A.A.583.=1.A.G.70.,1.A.G.584.=1.A.A.71.,1.A.G.585.=1.A.A.72.,1.A.C.604.=1.A.U.73.,1.A.G.606.=1.A.G.9.,1.A.A.607.=1.A.A.8.,1.…
87	pdb637/3pipX.pdb	MGMG_6q57.pdb	3	2505	50	TOPIND	48	3.53	0.01886	0.44047	1.A.C.661.=1.A.G.28.,1.A.G.662.=1.A.U.29.,1.A.C.1338.=1.A.A.34.,1.A.A.1521.=1.A.G.32.,1.A.G.1522.=1.A.A.33.,1.A.G.1524.=1.A.A.47.,1.A.U.1525.=1.A.C.46.,1.A.C.1526.=1.A.U.45.,1.A.U.1529.=1.A.U.31.,1.A.G.1530.=1.A.G.30.,1.A.C.1531.=1.A.A.49.,1.A.A.1532.=1.A.C.48.,1.A.U.1575.=1.A.C.53.,1.A.A.1577.=1.A.U.27.,1.A.C.1578.=1.A.G.26.,1.A.G.1597.=1.A.G.54.,1.A.G.1598.=1.A.A.55.,1.A.G.1599.=1.A.G.67.,1.A.G…
88	pdb637/4v6iDA.pdb	MGMG_6q57.pdb	0	3354	50	TOPIND	50	3.41	0.01474	0.44043	1.A.C.808.=1.A.A.23.,1.A.U.809.=1.A.G.24.,1.A.A.810.=1.A.U.25.,1.A.U.811.=1.A.G.26.,1.A.G.812.=1.A.U.27.,1.A.C.813.=1.A.G.28.,1.A.C.814.=1.A.U.29.,1.A.U.815.=1.A.G.30.,1.A.G.816.=1.A.U.31.,1.A.A.817.=1.A.G.32.,1.A.A.818.=1.A.A.33.,1.A.U.819.=1.A.A.34.,1.A.C.851.=1.A.G.78.,1.A.G.859.=1.A.G.70.,1.A.G.860.=1.A.A.71.,1.A.U.861.=1.A.U.73.,1.A.C.880.=1.A.A.72.,1.A.U.882.=1.A.G.9.,1.A.C.883.=1.A.A.8.,1.…
89	pdb637/6olzA2.pdb	MGMG_6q57.pdb	2	3550	50	TOPIND	50	3.39	0.01394	0.44024	1.A.C.1119.=1.A.A.23.,1.A.U.1120.=1.A.G.24.,1.A.A.1121.=1.A.U.25.,1.A.U.1122.=1.A.G.26.,1.A.G.1123.=1.A.U.27.,1.A.C.1124.=1.A.G.28.,1.A.C.1125.=1.A.U.29.,1.A.U.1126.=1.A.G.30.,1.A.G.1127.=1.A.U.31.,1.A.G.1128.=1.A.G.32.,1.A.G.1129.=1.A.A.33.,1.A.C.1130.=1.A.A.34.,1.A.G.1161.=1.A.G.78.,1.A.C.1169.=1.A.G.70.,1.A.G.1170.=1.A.A.71.,1.A.G.1171.=1.A.A.72.,1.A.C.1191.=1.A.U.73.,1.A.U.1193.=1.A.G.9.,1.A.…
90	pdb637/4ug0L5.pdb	MGMG_6q57.pdb	0	3776	50	TOPIND	48	3.45	0.01259	0.44023	1.A.G.277.=1.A.A.55.,1.A.A.279.=1.A.C.66.,1.A.U.281.=1.A.G.67.,1.A.C.282.=1.A.G.68.,1.A.G.283.=1.A.U.69.,1.A.G.284.=1.A.G.70.,1.A.G.285.=1.A.A.71.,1.A.U.286.=1.A.A.72.,1.A.U.287.=1.A.U.73.,1.A.G.288.=1.A.C.74.,1.A.C.289.=1.A.A.75.,1.A.U.290.=1.A.U.76.,1.A.U.291.=1.A.U.77.,1.A.G.292.=1.A.G.78.,1.A.A.295.=1.A.A.8.,1.A.A.296.=1.A.G.9.,1.A.U.297.=1.A.A.10.,1.A.G.298.=1.A.U.11.,1.A.C.299.=1.A.G.12.,1.…
91	pdb637/5mlcA.pdb	MGMG_6q57.pdb	1	2703	50	TOPIND	44	3.49	0.01605	0.44013	1.A.U.220.=1.A.C.50.,1.A.C.221.=1.A.A.51.,1.A.G.224.=1.A.A.47.,1.A.U.225.=1.A.C.48.,1.A.A.241.=1.A.A.49.,1.A.G.244.=1.A.U.31.,1.A.G.245.=1.A.G.30.,1.A.G.246.=1.A.U.29.,1.A.U.418.=1.A.A.52.,1.A.A.419.=1.A.C.53.,1.A.C.420.=1.A.G.54.,1.A.C.574.=1.A.C.66.,1.A.A.575.=1.A.G.68.,1.A.U.576.=1.A.U.69.,1.A.A.577.=1.A.G.70.,1.A.G.578.=1.A.A.71.,1.A.G.579.=1.A.A.72.,1.A.C.580.=1.A.U.73.,1.A.A.581.=1.A.C.74.,…
92	pdb637/6q951.pdb	MGMG_6q57.pdb	1	2783	50	TOPIND	50	3.36	0.01774	0.43988	1.A.C.694.=1.A.A.23.,1.A.U.695.=1.A.G.24.,1.A.A.696.=1.A.U.25.,1.A.G.697.=1.A.G.26.,1.A.C.698.=1.A.U.27.,1.A.C.699.=1.A.G.28.,1.A.C.700.=1.A.U.29.,1.A.U.701.=1.A.G.30.,1.A.G.702.=1.A.U.31.,1.A.G.703.=1.A.G.32.,1.A.C.704.=1.A.A.33.,1.A.C.705.=1.A.A.34.,1.A.C.737.=1.A.G.78.,1.A.C.744.=1.A.G.70.,1.A.G.745.=1.A.A.71.,1.A.G.746.=1.A.A.72.,1.A.U.747.=1.A.U.73.,1.A.G.767.=1.A.G.9.,1.A.A.768.=1.A.A.8.,1.…
93	pdb637/6gawBA.pdb	MGMG_6q57.pdb	0	1549	50	TOPIND	46	3.44	0.02896	0.43971	1.A.G.162.=1.A.C.50.,1.A.C.163.=1.A.A.49.,1.A.A.164.=1.A.C.48.,1.A.A.165.=1.A.A.47.,1.A.A.166.=1.A.G.32.,1.A.U.177.=1.A.U.31.,1.A.C.178.=1.A.G.30.,1.A.U.179.=1.A.U.29.,1.A.C.181.=1.A.U.45.,1.A.C.182.=1.A.G.44.,1.A.A.189.=1.A.G.28.,1.A.U.190.=1.A.U.27.,1.A.G.195.=1.A.G.68.,1.A.U.196.=1.A.U.69.,1.A.U.197.=1.A.G.70.,1.A.U.198.=1.A.A.71.,1.A.A.199.=1.A.A.72.,1.A.A.200.=1.A.U.73.,1.A.C.201.=1.A.C.74.,…
94	pdb637/6ddd1.pdb	MGMG_6q57.pdb	1	2596	50	TOPIND	44	3.73	0.01666	0.43957	1.A.A.832.=1.A.G.68.,1.A.A.833.=1.A.G.67.,1.A.A.834.=1.A.C.66.,1.A.A.836.=1.A.C.18.,1.A.G.837.=1.A.G.19.,1.A.U.847.=1.A.A.22.,1.A.A.848.=1.A.A.23.,1.A.G.849.=1.A.G.24.,1.A.C.850.=1.A.U.25.,1.A.C.851.=1.A.G.26.,1.A.U.852.=1.A.U.27.,1.A.C.853.=1.A.G.28.,1.A.A.854.=1.A.U.29.,1.A.A.855.=1.A.G.30.,1.A.G.856.=1.A.U.31.,1.A.U.857.=1.A.G.32.,1.A.G.858.=1.A.A.33.,1.A.A.859.=1.A.A.34.,1.A.G.861.=1.A.A.8.,1…
95	pdb637/4v6wB2.pdb	MGMG_6q57.pdb	1	1909	50	TOPIND	46	3.75	0.02354	0.43955	1.A.A.936.=1.A.G.44.,1.A.U.937.=1.A.U.45.,1.A.U.938.=1.A.C.46.,1.A.A.939.=1.A.A.47.,1.A.C.940.=1.A.C.48.,1.A.G.941.=1.A.A.49.,1.A.A.942.=1.A.C.50.,1.A.C.943.=1.A.A.51.,1.A.G.944.=1.A.A.52.,1.A.C.945.=1.A.C.53.,1.A.G.946.=1.A.G.54.,1.A.A.947.=1.A.A.55.,1.A.G.948.=1.A.G.67.,1.A.A.949.=1.A.G.68.,1.A.G.950.=1.A.A.10.,1.A.G.951.=1.A.U.11.,1.A.U.952.=1.A.G.12.,1.A.A.955.=1.A.A.13.,1.A.U.957.=1.A.G.17.,…
96	pdb637/4v6wB2.pdb	MGMG_6q57.pdb	0	1957	50	TOPIND	48	3.27	0.02409	0.43909	1.A.G.10.=1.A.U.29.,1.A.A.11.=1.A.G.30.,1.A.U.12.=1.A.U.31.,1.A.C.13.=1.A.G.32.,1.A.C.14.=1.A.A.33.,1.A.U.15.=1.A.A.34.,1.A.A.627.=1.A.G.9.,1.A.A.628.=1.A.A.8.,1.A.U.1073.=1.A.C.74.,1.A.A.1076.=1.A.U.73.,1.A.C.1077.=1.A.A.72.,1.A.G.1161.=1.A.G.78.,1.A.A.1163.=1.A.U.77.,1.A.G.1164.=1.A.U.76.,1.A.G.1177.=1.A.A.75.,1.A.A.1189.=1.A.G.44.,1.A.G.1190.=1.A.U.45.,1.A.G.1191.=1.A.C.46.,1.A.A.1192.=1.A.A.4…
97	pdb637/3pipX.pdb	MGMG_6q57.pdb	5	2411	50	TOPIND	50	3.46	0.02041	0.43904	1.A.A.1563.=1.A.A.55.,1.A.U.1567.=1.A.G.67.,1.A.U.1568.=1.A.C.66.,1.A.A.1777.=1.A.G.44.,1.A.A.1778.=1.A.U.45.,1.A.U.1779.=1.A.A.8.,1.A.U.1780.=1.A.C.46.,1.A.U.1783.=1.A.A.47.,1.A.G.1785.=1.A.C.48.,1.A.U.1786.=1.A.A.49.,1.A.C.1787.=1.A.C.50.,1.A.G.1788.=1.A.A.51.,1.A.G.1789.=1.A.A.52.,1.A.G.1790.=1.A.C.53.,1.A.G.1794.=1.A.A.23.,1.A.U.1795.=1.A.G.24.,1.A.U.1796.=1.A.U.25.,1.A.C.1797.=1.A.G.26.,1.A.…
98	pdb637/6gc4A.pdb	MGMG_6q57.pdb	1	2538	50	TOPIND	46	2.83	0.01794	0.43859	1.A.U.686.=1.A.A.8.,1.A.C.687.=1.A.G.9.,1.A.U.688.=1.A.A.10.,1.A.A.689.=1.A.U.11.,1.A.G.690.=1.A.G.12.,1.A.C.692.=1.A.A.13.,1.A.A.693.=1.A.U.14.,1.A.U.694.=1.A.U.15.,1.A.G.695.=1.A.C.16.,1.A.G.696.=1.A.G.17.,1.A.G.697.=1.A.C.18.,1.A.C.698.=1.A.G.19.,1.A.A.734.=1.A.A.22.,1.A.A.735.=1.A.A.23.,1.A.C.736.=1.A.G.24.,1.A.C.737.=1.A.U.25.,1.A.G.738.=1.A.G.26.,1.A.A.739.=1.A.U.27.,1.A.G.745.=1.A.G.30.,1.…
99	pdb637/4v84BA.pdb	MGMG_6q57.pdb	5	2517	50	TOPIND	44	3.4	0.01723	0.43833	1.A.U.843.=1.A.A.8.,1.A.G.844.=1.A.G.78.,1.A.A.856.=1.A.G.44.,1.A.G.857.=1.A.U.45.,1.A.C.858.=1.A.C.46.,1.A.C.859.=1.A.A.47.,1.A.U.860.=1.A.C.48.,1.A.C.861.=1.A.A.49.,1.A.A.862.=1.A.C.50.,1.A.G.863.=1.A.A.51.,1.A.G.864.=1.A.A.52.,1.A.C.865.=1.A.C.53.,1.A.G.866.=1.A.G.54.,1.A.C.867.=1.A.A.55.,1.A.U.868.=1.A.G.67.,1.A.G.869.=1.A.U.69.,1.A.A.870.=1.A.G.70.,1.A.C.871.=1.A.G.17.,1.A.G.939.=1.A.U.14.,1…
100	pdb637/5jb32.pdb	MGMG_6q57.pdb	1	1447	50	TOPIND	49	3.55	0.0329	0.43831	1.A.C.24.=1.A.U.11.,1.A.C.25.=1.A.G.12.,1.A.A.26.=1.A.A.13.,1.A.G.36.=1.A.A.34.,1.A.G.37.=1.A.A.8.,1.A.U.39.=1.A.A.71.,1.A.C.40.=1.A.A.72.,1.A.C.41.=1.A.U.73.,1.A.G.42.=1.A.U.15.,1.A.A.43.=1.A.U.14.,1.A.G.96.=1.A.G.17.,1.A.C.97.=1.A.C.16.,1.A.G.287.=1.A.C.66.,1.A.C.289.=1.A.G.67.,1.A.C.290.=1.A.G.68.,1.A.C.304.=1.A.G.70.,1.A.C.305.=1.A.C.18.,1.A.C.306.=1.A.G.19.,1.A.G.392.=1.A.C.74.,1.A.A.393.=1.…
101	pdb637/5xymA.pdb	MGMG_6q57.pdb	1	2618	50	TOPIND	49	3.76	0.0184	0.43811	1.A.G.118.=1.A.G.78.,1.A.A.146.=1.A.G.44.,1.A.C.147.=1.A.U.45.,1.A.C.148.=1.A.C.46.,1.A.A.149.=1.A.A.47.,1.A.G.150.=1.A.C.48.,1.A.G.151.=1.A.A.49.,1.A.C.152.=1.A.C.50.,1.A.G.153.=1.A.A.51.,1.A.C.154.=1.A.A.52.,1.A.U.155.=1.A.C.53.,1.A.A.156.=1.A.A.55.,1.A.A.161.=1.A.A.22.,1.A.U.162.=1.A.A.23.,1.A.A.163.=1.A.G.24.,1.A.G.164.=1.A.U.25.,1.A.G.165.=1.A.G.26.,1.A.C.166.=1.A.U.27.,1.A.G.167.=1.A.G.28.,…
102	pdb637/6hhqAR.pdb	MGMG_6q57.pdb	1	3097	50	TOPIND	49	3.59	0.01561	0.43808	1.A.A.87.=1.A.A.55.,1.A.C.88.=1.A.A.22.,1.A.C.269.=1.A.G.44.,1.A.G.270.=1.A.U.45.,1.A.A.271.=1.A.C.46.,1.A.G.272.=1.A.A.47.,1.A.U.273.=1.A.C.48.,1.A.U.274.=1.A.A.49.,1.A.G.275.=1.A.C.50.,1.A.U.276.=1.A.A.51.,1.A.U.277.=1.A.A.52.,1.A.U.278.=1.A.C.53.,1.A.G.279.=1.A.G.54.,1.A.G.281.=1.A.A.23.,1.A.A.282.=1.A.G.24.,1.A.A.283.=1.A.U.25.,1.A.U.284.=1.A.G.26.,1.A.G.285.=1.A.U.27.,1.A.C.286.=1.A.G.28.,1.…
103	pdb637/4ujeA2.pdb	MGMG_6q57.pdb	1	3569	50	TOPIND	50	3.31	0.01387	0.43793	1.A.C.1153.=1.A.A.23.,1.A.U.1154.=1.A.G.24.,1.A.A.1155.=1.A.U.25.,1.A.U.1156.=1.A.G.26.,1.A.G.1157.=1.A.U.27.,1.A.C.1158.=1.A.G.28.,1.A.C.1159.=1.A.U.29.,1.A.U.1160.=1.A.G.30.,1.A.G.1161.=1.A.U.31.,1.A.G.1162.=1.A.G.32.,1.A.G.1163.=1.A.A.33.,1.A.C.1164.=1.A.A.34.,1.A.U.1196.=1.A.G.78.,1.A.C.1203.=1.A.G.70.,1.A.G.1204.=1.A.A.71.,1.A.G.1205.=1.A.A.72.,1.A.C.1225.=1.A.U.73.,1.A.U.1227.=1.A.G.9.,1.A.…
104	pdb637/5ndk1H.pdb	MGMG_6q57.pdb	1	2864	50	TOPIND	50	3.95	0.01716	0.43782	1.A.G.15.=1.A.A.8.,1.A.G.16.=1.A.G.9.,1.A.G.17.=1.A.A.10.,1.A.C.18.=1.A.U.11.,1.A.C.19.=1.A.G.12.,1.A.C.20.=1.A.A.13.,1.A.A.21.=1.A.U.14.,1.A.C.22.=1.A.U.15.,1.A.G.23.=1.A.C.16.,1.A.G.24.=1.A.G.17.,1.A.U.25.=1.A.C.18.,1.A.G.26.=1.A.G.19.,1.A.A.540.=1.A.C.66.,1.A.A.541.=1.A.G.68.,1.A.C.542.=1.A.U.69.,1.A.C.543.=1.A.G.70.,1.A.G.544.=1.A.A.71.,1.A.U.545.=1.A.A.72.,1.A.G.546.=1.A.U.73.,1.A.G.547.=1.A…
105	pdb637/6gc6A.pdb	MGMG_6q57.pdb	0	2092	50	TOPIND	49	3.36	0.02302	0.43764	1.A.A.10.=1.A.C.74.,1.A.U.12.=1.A.U.73.,1.A.A.13.=1.A.A.72.,1.A.A.1779.=1.A.A.13.,1.A.C.1780.=1.A.U.14.,1.A.C.1781.=1.A.U.15.,1.A.C.1782.=1.A.C.16.,1.A.G.1783.=1.A.G.17.,1.A.C.1784.=1.A.C.18.,1.A.G.1785.=1.A.G.19.,1.A.G.1810.=1.A.C.66.,1.A.U.1811.=1.A.G.67.,1.A.G.1812.=1.A.U.69.,1.A.G.1813.=1.A.G.70.,1.A.G.1814.=1.A.A.71.,1.A.G.1816.=1.A.A.75.,1.A.C.1817.=1.A.U.76.,1.A.U.1818.=1.A.U.77.,1.A.G.181…
106	pdb637/1ond0.pdb	MGMG_6q57.pdb	0	2765	50	TOPIND	50	3.8	0.01779	0.4375	1.A.G.15.=1.A.A.8.,1.A.G.16.=1.A.G.9.,1.A.G.17.=1.A.A.10.,1.A.U.18.=1.A.U.11.,1.A.C.19.=1.A.G.12.,1.A.C.20.=1.A.A.13.,1.A.A.21.=1.A.U.14.,1.A.C.22.=1.A.U.15.,1.A.G.23.=1.A.C.16.,1.A.G.24.=1.A.G.17.,1.A.U.25.=1.A.C.18.,1.A.G.26.=1.A.G.19.,1.A.A.468.=1.A.C.66.,1.A.A.469.=1.A.G.68.,1.A.C.470.=1.A.U.69.,1.A.C.471.=1.A.G.70.,1.A.G.472.=1.A.A.71.,1.A.U.473.=1.A.A.72.,1.A.G.474.=1.A.U.73.,1.A.G.475.=1.A…
107	pdb637/6qulA.pdb	MGMG_6q57.pdb	1	2747	50	TOPIND	50	3.45	0.01795	0.43719	1.A.C.685.=1.A.A.23.,1.A.U.686.=1.A.G.24.,1.A.A.687.=1.A.U.25.,1.A.G.688.=1.A.G.26.,1.A.C.689.=1.A.U.27.,1.A.C.690.=1.A.G.28.,1.A.A.691.=1.A.U.29.,1.A.U.692.=1.A.G.30.,1.A.G.693.=1.A.U.31.,1.A.G.694.=1.A.G.32.,1.A.G.695.=1.A.A.33.,1.A.C.696.=1.A.A.34.,1.A.G.727.=1.A.G.78.,1.A.C.735.=1.A.G.70.,1.A.G.736.=1.A.A.71.,1.A.A.737.=1.A.A.72.,1.A.A.759.=1.A.A.8.,1.A.G.761.=1.A.G.9.,1.A.A.762.=1.A.G.44.,1.…
108	pdb637/4v5oAA.pdb	MGMG_6q57.pdb	0	1745	50	TOPIND	48	3.42	0.02691	0.43697	1.A.C.4.=1.A.G.78.,1.A.A.19.=1.A.A.8.,1.A.G.20.=1.A.G.9.,1.A.U.21.=1.A.A.10.,1.A.U.22.=1.A.U.11.,1.A.A.23.=1.A.G.12.,1.A.C.24.=1.A.A.13.,1.A.A.25.=1.A.U.14.,1.A.U.26.=1.A.U.15.,1.A.A.27.=1.A.C.16.,1.A.U.28.=1.A.G.17.,1.A.G.29.=1.A.C.18.,1.A.C.30.=1.A.G.19.,1.A.A.538.=1.A.A.55.,1.A.U.539.=1.A.A.22.,1.A.U.540.=1.A.G.24.,1.A.G.541.=1.A.U.25.,1.A.G.542.=1.A.G.26.,1.A.G.546.=1.A.G.44.,1.A.A.549.=1.A.U…
109	pdb637/6hmaA.pdb	MGMG_6q57.pdb	1	2790	50	TOPIND	45	3.01	0.01596	0.43695	1.A.A.59.=1.A.A.72.,1.A.C.60.=1.A.C.74.,1.A.U.61.=1.A.A.75.,1.A.A.62.=1.A.U.77.,1.A.A.63.=1.A.G.78.,1.A.A.66.=1.A.G.44.,1.A.C.67.=1.A.U.45.,1.A.A.69.=1.A.A.34.,1.A.A.71.=1.A.A.8.,1.A.U.72.=1.A.G.9.,1.A.G.73.=1.A.C.46.,1.A.C.74.=1.A.A.47.,1.A.U.75.=1.A.C.48.,1.A.U.76.=1.A.A.49.,1.A.U.77.=1.A.C.50.,1.A.G.78.=1.A.A.51.,1.A.G.79.=1.A.A.52.,1.A.G.80.=1.A.C.53.,1.A.G.81.=1.A.G.54.,1.A.A.82.=1.A.A.55.,1…
110	pdb637/1ond0.pdb	MGMG_6q57.pdb	1	2715	50	TOPIND	50	3.38	0.01817	0.43684	1.A.C.644.=1.A.A.23.,1.A.U.645.=1.A.G.24.,1.A.A.646.=1.A.U.25.,1.A.A.647.=1.A.G.26.,1.A.G.648.=1.A.U.27.,1.A.C.649.=1.A.G.28.,1.A.A.650.=1.A.U.29.,1.A.U.651.=1.A.G.30.,1.A.G.652.=1.A.U.31.,1.A.A.653.=1.A.G.32.,1.A.C.654.=1.A.A.33.,1.A.C.655.=1.A.A.34.,1.A.G.686.=1.A.G.78.,1.A.G.695.=1.A.G.70.,1.A.G.696.=1.A.A.71.,1.A.U.697.=1.A.U.73.,1.A.C.715.=1.A.A.72.,1.A.A.718.=1.A.A.8.,1.A.A.721.=1.A.G.44.,1…
111	pdb637/4v7eAa.pdb	MGMG_6q57.pdb	3	3250	50	TOPIND	47	3.69	0.01427	0.43683	1.A.G.1528.=1.A.G.32.,1.A.C.1529.=1.A.A.33.,1.A.U.1592.=1.A.A.34.,1.A.A.1610.=1.A.G.44.,1.A.G.1611.=1.A.U.45.,1.A.C.1612.=1.A.C.46.,1.A.C.1613.=1.A.A.47.,1.A.G.1614.=1.A.C.48.,1.A.G.1615.=1.A.A.49.,1.A.G.1616.=1.A.C.50.,1.A.A.1617.=1.A.A.51.,1.A.U.1618.=1.A.A.52.,1.A.G.1619.=1.A.C.53.,1.A.G.1621.=1.A.G.54.,1.A.G.1622.=1.A.A.55.,1.A.C.1623.=1.A.C.66.,1.A.C.1636.=1.A.C.16.,1.A.G.1637.=1.A.G.17.,1.A…
112	pdb637/5o60A.pdb	MGMG_6q57.pdb	0	3119	50	TOPIND	50	3.55	0.01583	0.43676	1.A.G.11.=1.A.A.8.,1.A.G.12.=1.A.G.9.,1.A.G.13.=1.A.A.10.,1.A.C.14.=1.A.U.11.,1.A.G.15.=1.A.G.12.,1.A.C.16.=1.A.A.13.,1.A.A.17.=1.A.U.14.,1.A.U.18.=1.A.U.15.,1.A.G.19.=1.A.C.16.,1.A.G.20.=1.A.G.17.,1.A.U.21.=1.A.C.18.,1.A.G.22.=1.A.G.19.,1.A.A.599.=1.A.C.66.,1.A.A.600.=1.A.G.67.,1.A.A.601.=1.A.G.68.,1.A.C.602.=1.A.U.69.,1.A.C.603.=1.A.G.70.,1.A.G.604.=1.A.A.71.,1.A.U.605.=1.A.A.72.,1.A.G.606.=1.A…
113	pdb637/2zjrX.pdb	MGMG_6q57.pdb	0	2686	50	TOPIND	50	3.81	0.0183	0.43655	1.A.G.15.=1.A.A.8.,1.A.G.16.=1.A.G.9.,1.A.G.17.=1.A.A.10.,1.A.U.18.=1.A.U.11.,1.A.C.19.=1.A.G.12.,1.A.C.20.=1.A.A.13.,1.A.A.21.=1.A.U.14.,1.A.C.22.=1.A.U.15.,1.A.G.23.=1.A.C.16.,1.A.G.24.=1.A.G.17.,1.A.U.25.=1.A.C.18.,1.A.G.26.=1.A.G.19.,1.A.A.446.=1.A.C.66.,1.A.A.447.=1.A.G.68.,1.A.C.448.=1.A.U.69.,1.A.C.449.=1.A.G.70.,1.A.G.450.=1.A.A.71.,1.A.U.451.=1.A.A.72.,1.A.G.452.=1.A.U.73.,1.A.G.453.=1.A…
114	pdb637/5jb32.pdb	MGMG_6q57.pdb	2	1398	50	TOPIND	47	3.46	0.03268	0.43649	1.A.A.905.=1.A.C.66.,1.A.G.906.=1.A.G.67.,1.A.C.907.=1.A.U.69.,1.A.G.908.=1.A.G.70.,1.A.U.909.=1.A.A.71.,1.A.G.910.=1.A.A.72.,1.A.C.911.=1.A.U.73.,1.A.G.912.=1.A.C.74.,1.A.G.913.=1.A.A.75.,1.A.U.914.=1.A.U.76.,1.A.U.915.=1.A.U.77.,1.A.U.916.=1.A.G.78.,1.A.A.937.=1.A.A.34.,1.A.G.1182.=1.A.A.8.,1.A.U.1184.=1.A.G.9.,1.A.A.1185.=1.A.A.10.,1.A.C.1186.=1.A.U.11.,1.A.C.1188.=1.A.G.12.,1.A.G.1189.=1.A.A.…
115	pdb637/4v7eAa.pdb	MGMG_6q57.pdb	1	3341	50	TOPIND	47	3.37	0.01392	0.43638	1.A.C.264.=1.A.A.55.,1.A.A.266.=1.A.C.66.,1.A.U.268.=1.A.G.67.,1.A.C.269.=1.A.G.68.,1.A.G.270.=1.A.U.69.,1.A.G.271.=1.A.G.70.,1.A.G.272.=1.A.A.71.,1.A.U.273.=1.A.A.72.,1.A.U.274.=1.A.U.73.,1.A.G.275.=1.A.C.74.,1.A.U.276.=1.A.A.75.,1.A.U.277.=1.A.U.76.,1.A.U.278.=1.A.U.77.,1.A.G.279.=1.A.G.78.,1.A.G.281.=1.A.A.8.,1.A.A.283.=1.A.G.9.,1.A.U.284.=1.A.A.10.,1.A.G.285.=1.A.U.11.,1.A.C.286.=1.A.G.12.,1.…
116	pdb637/4v4aAA.pdb	MGMG_6q57.pdb	0	1533	50	TOPIND	50	3	0.03198	0.43635	1.A.G.27.=1.A.A.8.,1.A.A.28.=1.A.A.34.,1.A.G.40.=1.A.G.44.,1.A.U.41.=1.A.U.45.,1.A.G.42.=1.A.C.46.,1.A.C.54.=1.A.A.22.,1.A.C.104.=1.A.C.66.,1.A.G.105.=1.A.G.68.,1.A.G.106.=1.A.U.69.,1.A.G.107.=1.A.G.70.,1.A.U.108.=1.A.A.71.,1.A.G.109.=1.A.A.72.,1.A.G.284.=1.A.U.73.,1.A.C.285.=1.A.C.74.,1.A.C.286.=1.A.A.75.,1.A.G.287.=1.A.U.76.,1.A.G.288.=1.A.U.77.,1.A.U.289.=1.A.G.78.,1.A.C.302.=1.A.G.9.,1.A.C.30…
117	pdb637/6gqb2.pdb	MGMG_6q57.pdb	0	1776	50	TOPIND	47	3.07	0.02601	0.43632	1.A.C.4.=1.A.G.78.,1.A.A.19.=1.A.A.8.,1.A.G.20.=1.A.G.9.,1.A.U.21.=1.A.A.10.,1.A.A.22.=1.A.U.11.,1.A.G.23.=1.A.G.12.,1.A.U.24.=1.A.A.13.,1.A.A.26.=1.A.U.14.,1.A.U.27.=1.A.U.15.,1.A.A.28.=1.A.C.16.,1.A.U.29.=1.A.G.17.,1.A.G.30.=1.A.C.18.,1.A.C.31.=1.A.G.19.,1.A.A.545.=1.A.A.55.,1.A.U.546.=1.A.A.22.,1.A.U.547.=1.A.G.24.,1.A.G.548.=1.A.U.25.,1.A.G.553.=1.A.G.44.,1.A.A.556.=1.A.G.28.,1.A.G.557.=1.A.U…
118	pdb637/6az31.pdb	MGMG_6q57.pdb	0	1620	50	TOPIND	44	3.31	0.02656	0.43626	1.A.U.75.=1.A.C.50.,1.A.C.76.=1.A.A.51.,1.A.U.79.=1.A.A.47.,1.A.C.80.=1.A.C.48.,1.A.A.97.=1.A.A.49.,1.A.G.100.=1.A.U.31.,1.A.G.101.=1.A.G.30.,1.A.G.102.=1.A.U.29.,1.A.U.355.=1.A.A.52.,1.A.A.356.=1.A.C.53.,1.A.A.358.=1.A.G.54.,1.A.C.670.=1.A.C.66.,1.A.A.671.=1.A.G.68.,1.A.A.672.=1.A.U.69.,1.A.A.673.=1.A.G.70.,1.A.C.674.=1.A.A.71.,1.A.A.675.=1.A.A.72.,1.A.G.676.=1.A.U.73.,1.A.A.677.=1.A.C.74.,1.A.C…
119	pdb637/6hrm1.pdb	MGMG_6q57.pdb	0	4449	50	TOPIND	49	4.39	0.01087	0.4362	1.A.G.1623.=1.A.A.22.,1.A.A.1624.=1.A.G.19.,1.A.A.1625.=1.A.A.55.,1.A.U.1626.=1.A.C.66.,1.A.G.1627.=1.A.G.67.,1.A.G.1629.=1.A.G.54.,1.A.A.1655.=1.A.G.68.,1.A.U.1656.=1.A.U.69.,1.A.C.1657.=1.A.G.70.,1.A.A.1658.=1.A.A.71.,1.A.U.1659.=1.A.A.72.,1.A.U.1660.=1.A.U.73.,1.A.A.1661.=1.A.C.74.,1.A.A.1662.=1.A.A.75.,1.A.C.1663.=1.A.U.76.,1.A.U.1664.=1.A.U.77.,1.A.G.1665.=1.A.G.78.,1.A.A.1673.=1.A.A.8.,1.A.…
120	pdb637/3j6bA.pdb	MGMG_6q57.pdb	1	2663	50	TOPIND	49	3.29	0.01816	0.43571	1.A.U.57.=1.A.G.68.,1.A.A.58.=1.A.G.67.,1.A.U.59.=1.A.C.66.,1.A.A.342.=1.A.A.13.,1.A.G.449.=1.A.U.76.,1.A.U.658.=1.A.G.78.,1.A.A.1063.=1.A.A.8.,1.A.C.1064.=1.A.G.9.,1.A.A.1065.=1.A.A.10.,1.A.U.1066.=1.A.U.11.,1.A.U.1068.=1.A.G.12.,1.A.A.1069.=1.A.U.14.,1.A.A.1070.=1.A.U.15.,1.A.U.1071.=1.A.C.16.,1.A.G.1072.=1.A.G.17.,1.A.A.1073.=1.A.C.18.,1.A.A.1076.=1.A.A.22.,1.A.A.1078.=1.A.A.23.,1.A.U.1079.=1.…
121	pdb637/2zjrX.pdb	MGMG_6q57.pdb	9	2258	50	TOPIND	49	4.01	0.02121	0.43557	1.A.A.634.=1.A.U.31.,1.A.G.1215.=1.A.C.50.,1.A.G.1353.=1.A.G.44.,1.A.C.1354.=1.A.U.45.,1.A.U.1355.=1.A.C.46.,1.A.A.1356.=1.A.A.47.,1.A.U.1357.=1.A.U.25.,1.A.C.1358.=1.A.G.26.,1.A.A.1360.=1.A.C.53.,1.A.U.1381.=1.A.G.54.,1.A.G.1382.=1.A.A.55.,1.A.G.1383.=1.A.A.23.,1.A.U.1384.=1.A.G.67.,1.A.U.1385.=1.A.U.69.,1.A.G.1386.=1.A.G.70.,1.A.G.1387.=1.A.A.71.,1.A.U.1388.=1.A.A.72.,1.A.A.1389.=1.A.U.73.,1.A.…
122	pdb637/4v6iDA.pdb	MGMG_6q57.pdb	1	3304	50	TOPIND	48	3.31	0.01438	0.43549	1.A.G.2799.=1.A.G.44.,1.A.C.2800.=1.A.U.45.,1.A.A.2801.=1.A.C.46.,1.A.G.2802.=1.A.A.47.,1.A.U.2803.=1.A.C.48.,1.A.C.2804.=1.A.A.49.,1.A.A.2805.=1.A.C.50.,1.A.A.2806.=1.A.A.51.,1.A.G.2807.=1.A.A.52.,1.A.C.2808.=1.A.C.53.,1.A.G.2809.=1.A.G.54.,1.A.U.2814.=1.A.A.23.,1.A.A.2815.=1.A.A.22.,1.A.G.2816.=1.A.U.25.,1.A.C.2817.=1.A.G.26.,1.A.G.2818.=1.A.U.27.,1.A.A.2819.=1.A.G.28.,1.A.C.2820.=1.A.U.29.,1.A…
123	pdb637/6ddd1.pdb	MGMG_6q57.pdb	10	2172	50	TOPIND	45	3.14	0.02042	0.43543	1.A.A.58.=1.A.A.72.,1.A.C.59.=1.A.C.74.,1.A.U.60.=1.A.A.75.,1.A.A.61.=1.A.U.76.,1.A.A.62.=1.A.U.77.,1.A.C.63.=1.A.G.78.,1.A.A.65.=1.A.G.44.,1.A.C.66.=1.A.U.45.,1.A.A.68.=1.A.A.34.,1.A.A.70.=1.A.A.8.,1.A.U.71.=1.A.G.9.,1.A.G.72.=1.A.C.46.,1.A.C.73.=1.A.A.47.,1.A.U.74.=1.A.C.48.,1.A.U.75.=1.A.A.49.,1.A.U.76.=1.A.C.50.,1.A.G.77.=1.A.A.51.,1.A.G.78.=1.A.A.52.,1.A.G.79.=1.A.C.53.,1.A.G.80.=1.A.G.54.,1…
124	pdb637/5ndk1H.pdb	MGMG_6q57.pdb	3	2771	50	TOPIND	50	3.42	0.0178	0.43542	1.A.C.735.=1.A.A.23.,1.A.U.736.=1.A.G.24.,1.A.A.737.=1.A.U.25.,1.A.G.738.=1.A.G.26.,1.A.C.739.=1.A.U.27.,1.A.C.740.=1.A.G.28.,1.A.C.741.=1.A.U.29.,1.A.U.742.=1.A.G.30.,1.A.G.743.=1.A.U.31.,1.A.G.744.=1.A.G.32.,1.A.C.745.=1.A.A.33.,1.A.C.746.=1.A.A.34.,1.A.C.778.=1.A.G.78.,1.A.C.785.=1.A.G.70.,1.A.G.786.=1.A.A.71.,1.A.G.787.=1.A.A.72.,1.A.C.806.=1.A.U.73.,1.A.G.808.=1.A.G.9.,1.A.A.809.=1.A.A.8.,1.…
125	pdb637/5g2xA.pdb	MGMG_6q57.pdb	0	692	50	TOPIND	47	3.62	0.06366	0.43541	1.A.A.11.=1.A.A.22.,1.A.U.12.=1.A.A.23.,1.A.G.14.=1.A.C.18.,1.A.G.15.=1.A.G.24.,1.A.G.16.=1.A.U.25.,1.A.U.17.=1.A.G.26.,1.A.G.18.=1.A.U.27.,1.A.U.19.=1.A.G.28.,1.A.U.20.=1.A.U.29.,1.A.A.21.=1.A.G.30.,1.A.A.22.=1.A.U.31.,1.A.G.23.=1.A.G.32.,1.A.U.24.=1.A.A.33.,1.A.C.25.=1.A.A.34.,1.A.A.65.=1.A.A.8.,1.A.C.66.=1.A.G.9.,1.A.A.67.=1.A.A.10.,1.A.G.68.=1.A.U.11.,1.A.C.69.=1.A.G.12.,1.A.C.70.=1.A.C.74.,1…
126	pdb637/6mtd5.pdb	MGMG_6q57.pdb	1	3519	50	TOPIND	47	3.17	0.01324	0.43525	1.A.G.270.=1.A.A.55.,1.A.A.272.=1.A.C.66.,1.A.U.274.=1.A.G.67.,1.A.C.275.=1.A.G.68.,1.A.G.276.=1.A.U.69.,1.A.G.277.=1.A.G.70.,1.A.G.278.=1.A.A.71.,1.A.U.279.=1.A.A.72.,1.A.U.280.=1.A.U.73.,1.A.G.281.=1.A.C.74.,1.A.C.282.=1.A.A.75.,1.A.U.283.=1.A.U.76.,1.A.U.284.=1.A.U.77.,1.A.G.285.=1.A.G.78.,1.A.A.288.=1.A.A.8.,1.A.A.289.=1.A.G.9.,1.A.U.290.=1.A.A.10.,1.A.G.291.=1.A.U.11.,1.A.C.292.=1.A.G.12.,1.…
127	pdb637/6sj6A.pdb	MGMG_6q57.pdb	0	2585	50	TOPIND	42	3.3	0.01603	0.43522	1.A.U.855.=1.A.A.8.,1.A.A.856.=1.A.G.78.,1.A.A.868.=1.A.G.44.,1.A.G.869.=1.A.U.45.,1.A.C.870.=1.A.C.46.,1.A.C.871.=1.A.A.47.,1.A.U.872.=1.A.C.48.,1.A.C.873.=1.A.A.49.,1.A.A.874.=1.A.C.50.,1.A.A.875.=1.A.A.51.,1.A.G.876.=1.A.A.52.,1.A.U.877.=1.A.C.53.,1.A.G.878.=1.A.G.54.,1.A.A.879.=1.A.A.55.,1.A.U.880.=1.A.G.67.,1.A.G.881.=1.A.G.68.,1.A.A.882.=1.A.U.69.,1.A.U.883.=1.A.G.17.,1.A.U.945.=1.A.U.14.,1…
128	pdb637/6hrm1.pdb	MGMG_6q57.pdb	1	4400	50	TOPIND	50	3.36	0.01127	0.43518	1.A.A.3174.=1.A.A.55.,1.A.G.3179.=1.A.C.66.,1.A.A.3442.=1.A.G.44.,1.A.A.3443.=1.A.U.45.,1.A.U.3444.=1.A.A.8.,1.A.U.3445.=1.A.C.46.,1.A.U.3448.=1.A.A.47.,1.A.G.3450.=1.A.C.48.,1.A.U.3451.=1.A.A.49.,1.A.C.3452.=1.A.C.50.,1.A.G.3453.=1.A.A.51.,1.A.G.3454.=1.A.A.52.,1.A.G.3455.=1.A.C.53.,1.A.U.3460.=1.A.G.24.,1.A.U.3461.=1.A.U.25.,1.A.C.3462.=1.A.G.26.,1.A.C.3463.=1.A.U.27.,1.A.G.3464.=1.A.G.28.,1.A.…
129	pdb637/4v6wA5.pdb	MGMG_6q57.pdb	1	3756	50	TOPIND	45	3.2	0.01188	0.43517	1.A.U.83.=1.A.C.74.,1.A.U.84.=1.A.A.75.,1.A.U.88.=1.A.A.72.,1.A.A.89.=1.A.A.71.,1.A.A.104.=1.A.U.73.,1.A.G.107.=1.A.U.15.,1.A.A.108.=1.A.U.14.,1.A.A.109.=1.A.A.13.,1.A.U.344.=1.A.U.76.,1.A.A.345.=1.A.U.77.,1.A.U.814.=1.A.G.44.,1.A.A.815.=1.A.U.45.,1.A.A.816.=1.A.C.46.,1.A.C.817.=1.A.A.47.,1.A.A.818.=1.A.C.48.,1.A.U.819.=1.A.A.49.,1.A.A.820.=1.A.C.50.,1.A.U.821.=1.A.A.51.,1.A.G.822.=1.A.A.52.,1.A.…
130	pdb637/6rm3L50.pdb	MGMG_6q57.pdb	2	2220	50	TOPIND	45	3.15	0.01998	0.43516	1.A.C.17.=1.A.G.24.,1.A.A.18.=1.A.A.23.,1.A.A.19.=1.A.A.22.,1.A.A.347.=1.A.A.51.,1.A.C.348.=1.A.C.50.,1.A.C.349.=1.A.A.49.,1.A.G.350.=1.A.C.48.,1.A.A.436.=1.A.A.47.,1.A.C.953.=1.A.G.44.,1.A.A.954.=1.A.U.45.,1.A.A.955.=1.A.C.46.,1.A.U.958.=1.A.A.52.,1.A.A.965.=1.A.C.66.,1.A.A.969.=1.A.G.67.,1.A.A.970.=1.A.U.69.,1.A.G.971.=1.A.G.70.,1.A.U.972.=1.A.A.71.,1.A.A.973.=1.A.A.72.,1.A.U.974.=1.A.U.73.,1.A…
131	pdb637/4v9rDA.pdb	MGMG_6q57.pdb	3	2574	50	TOPIND	44	3.65	0.01682	0.4351	1.A.U.216.=1.A.C.74.,1.A.C.217.=1.A.A.75.,1.A.C.219.=1.A.G.9.,1.A.U.220.=1.A.A.72.,1.A.G.221.=1.A.A.71.,1.A.A.237.=1.A.U.73.,1.A.G.240.=1.A.U.14.,1.A.G.241.=1.A.A.13.,1.A.U.450.=1.A.U.76.,1.A.A.451.=1.A.U.77.,1.A.A.602.=1.A.G.44.,1.A.C.603.=1.A.U.45.,1.A.G.604.=1.A.C.46.,1.A.G.605.=1.A.A.47.,1.A.U.606.=1.A.C.48.,1.A.C.607.=1.A.A.49.,1.A.G.608.=1.A.C.50.,1.A.U.609.=1.A.A.51.,1.A.G.610.=1.A.A.52.,1…
132	pdb637/6y2lL5.pdb	MGMG_6q57.pdb	1	3563	50	TOPIND	48	3.57	0.01332	0.43505	1.A.G.277.=1.A.A.55.,1.A.A.279.=1.A.C.66.,1.A.U.281.=1.A.G.67.,1.A.C.282.=1.A.G.68.,1.A.G.283.=1.A.U.69.,1.A.G.284.=1.A.G.70.,1.A.G.285.=1.A.A.71.,1.A.U.286.=1.A.A.72.,1.A.U.287.=1.A.U.73.,1.A.G.288.=1.A.C.74.,1.A.C.289.=1.A.A.75.,1.A.U.290.=1.A.U.76.,1.A.U.291.=1.A.U.77.,1.A.G.292.=1.A.G.78.,1.A.A.295.=1.A.A.8.,1.A.A.296.=1.A.G.9.,1.A.U.297.=1.A.A.10.,1.A.G.298.=1.A.U.11.,1.A.C.299.=1.A.G.12.,1.…
133	pdb637/6xyw1.pdb	MGMG_6q57.pdb	7	2505	50	TOPIND	46	3.23	0.01812	0.43502	1.A.G.1.=1.A.A.72.,1.A.C.2053.=1.A.U.14.,1.A.C.2054.=1.A.U.15.,1.A.A.2055.=1.A.C.16.,1.A.A.2056.=1.A.G.17.,1.A.C.2057.=1.A.C.18.,1.A.G.2058.=1.A.G.19.,1.A.G.2600.=1.A.C.66.,1.A.U.2601.=1.A.G.67.,1.A.U.2602.=1.A.U.69.,1.A.G.2603.=1.A.G.70.,1.A.G.2604.=1.A.A.71.,1.A.U.2605.=1.A.U.73.,1.A.G.2606.=1.A.C.74.,1.A.U.2607.=1.A.A.75.,1.A.U.2608.=1.A.U.76.,1.A.A.2609.=1.A.U.77.,1.A.A.2610.=1.A.G.78.,1.A.G.…
134	pdb637/5mrcaa.pdb	MGMG_6q57.pdb	0	1501	50	TOPIND	49	3.15	0.03193	0.43488	1.A.U.25.=1.A.G.19.,1.A.A.26.=1.A.A.23.,1.A.A.38.=1.A.G.67.,1.A.G.39.=1.A.G.68.,1.A.G.40.=1.A.U.69.,1.A.A.41.=1.A.G.70.,1.A.A.96.=1.A.G.44.,1.A.C.97.=1.A.U.45.,1.A.G.98.=1.A.C.46.,1.A.U.99.=1.A.A.47.,1.A.G.100.=1.A.C.48.,1.A.A.269.=1.A.A.49.,1.A.U.270.=1.A.C.50.,1.A.C.271.=1.A.A.51.,1.A.G.272.=1.A.A.52.,1.A.A.273.=1.A.C.53.,1.A.U.274.=1.A.G.54.,1.A.A.276.=1.A.A.22.,1.A.A.287.=1.A.G.24.,1.A.A.288.…
135	pdb637/6olgB1.pdb	MGMG_6q57.pdb	0	1708	50	TOPIND	48	3.3	0.02752	0.43483	1.A.C.4.=1.A.G.78.,1.A.A.19.=1.A.A.8.,1.A.G.20.=1.A.G.9.,1.A.U.21.=1.A.A.10.,1.A.A.22.=1.A.U.11.,1.A.G.23.=1.A.G.12.,1.A.C.24.=1.A.A.13.,1.A.A.25.=1.A.U.14.,1.A.U.26.=1.A.U.15.,1.A.A.27.=1.A.C.16.,1.A.U.28.=1.A.G.17.,1.A.G.29.=1.A.C.18.,1.A.C.30.=1.A.G.19.,1.A.A.539.=1.A.A.55.,1.A.U.540.=1.A.A.22.,1.A.U.541.=1.A.A.23.,1.A.G.542.=1.A.G.24.,1.A.G.543.=1.A.U.25.,1.A.G.547.=1.A.G.44.,1.A.A.550.=1.A.G…
136	pdb637/3j6bA.pdb	MGMG_6q57.pdb	2	2614	50	TOPIND	47	3.32	0.01774	0.43473	1.A.C.2277.=1.A.G.44.,1.A.U.2278.=1.A.U.45.,1.A.C.2279.=1.A.C.46.,1.A.U.2280.=1.A.A.47.,1.A.U.2281.=1.A.C.48.,1.A.G.2282.=1.A.A.49.,1.A.G.2283.=1.A.C.50.,1.A.U.2284.=1.A.A.51.,1.A.G.2286.=1.A.A.52.,1.A.U.2287.=1.A.C.53.,1.A.A.2288.=1.A.G.54.,1.A.A.2289.=1.A.A.23.,1.A.A.2290.=1.A.U.25.,1.A.A.2291.=1.A.G.26.,1.A.G.2292.=1.A.U.27.,1.A.C.2293.=1.A.G.28.,1.A.U.2294.=1.A.U.29.,1.A.A.2295.=1.A.G.30.,1.A…
137	pdb637/3pipX.pdb	MGMG_6q57.pdb	1	2597	50	TOPIND	50	3.41	0.01898	0.4347	1.A.C.622.=1.A.A.23.,1.A.U.623.=1.A.G.24.,1.A.A.624.=1.A.U.25.,1.A.A.625.=1.A.G.26.,1.A.G.626.=1.A.U.27.,1.A.C.627.=1.A.G.28.,1.A.A.628.=1.A.U.29.,1.A.U.629.=1.A.G.30.,1.A.G.630.=1.A.U.31.,1.A.A.631.=1.A.G.32.,1.A.C.632.=1.A.A.33.,1.A.C.633.=1.A.A.34.,1.A.G.658.=1.A.G.78.,1.A.G.667.=1.A.A.71.,1.A.G.668.=1.A.A.72.,1.A.U.669.=1.A.U.73.,1.A.C.681.=1.A.C.18.,1.A.G.689.=1.A.G.9.,1.A.A.690.=1.A.A.8.,1.…
138	pdb637/5o60A.pdb	MGMG_6q57.pdb	1	3069	50	TOPIND	49	3.53	0.01576	0.43469	1.A.G.859.=1.A.C.50.,1.A.G.862.=1.A.A.51.,1.A.A.863.=1.A.A.52.,1.A.U.1381.=1.A.U.31.,1.A.A.1382.=1.A.G.30.,1.A.U.1387.=1.A.A.22.,1.A.U.1388.=1.A.A.23.,1.A.A.1389.=1.A.G.24.,1.A.G.1390.=1.A.G.70.,1.A.G.1391.=1.A.A.71.,1.A.C.1392.=1.A.A.72.,1.A.A.1393.=1.A.U.73.,1.A.A.1394.=1.A.C.74.,1.A.G.1395.=1.A.A.75.,1.A.U.1396.=1.A.U.76.,1.A.G.1397.=1.A.U.77.,1.A.A.1398.=1.A.G.78.,1.A.A.1400.=1.A.G.9.,1.A.A.1…
139	pdb637/3pipX.pdb	MGMG_6q57.pdb	4	2457	50	TOPIND	46	3.6	0.01841	0.43466	1.A.G.38.=1.A.A.55.,1.A.U.212.=1.A.C.50.,1.A.C.213.=1.A.A.51.,1.A.U.216.=1.A.A.47.,1.A.U.217.=1.A.C.48.,1.A.A.233.=1.A.A.49.,1.A.C.236.=1.A.U.31.,1.A.G.237.=1.A.G.30.,1.A.G.238.=1.A.U.29.,1.A.U.366.=1.A.A.52.,1.A.A.367.=1.A.C.53.,1.A.C.368.=1.A.G.54.,1.A.U.520.=1.A.C.66.,1.A.A.521.=1.A.G.67.,1.A.G.522.=1.A.U.69.,1.A.A.523.=1.A.U.25.,1.A.C.524.=1.A.G.70.,1.A.C.525.=1.A.A.71.,1.A.U.526.=1.A.A.72.,1…
140	pdb637/4v6uB1.pdb	MGMG_6q57.pdb	2	2951	50	TOPIND	44	2.95	0.01477	0.43461	1.A.G.1.=1.A.G.9.,1.A.G.2.=1.A.A.10.,1.A.G.3.=1.A.U.11.,1.A.C.4.=1.A.G.12.,1.A.U.5.=1.A.A.13.,1.A.A.6.=1.A.U.14.,1.A.G.7.=1.A.U.15.,1.A.G.8.=1.A.C.16.,1.A.A.9.=1.A.G.17.,1.A.C.10.=1.A.C.18.,1.A.G.11.=1.A.G.19.,1.A.G.2746.=1.A.C.66.,1.A.U.2904.=1.A.G.26.,1.A.C.2905.=1.A.U.27.,1.A.C.2906.=1.A.G.28.,1.A.C.2907.=1.A.U.29.,1.A.U.2908.=1.A.G.30.,1.A.G.2909.=1.A.U.31.,1.A.G.2910.=1.A.G.32.,1.A.C.2911.=1…
141	pdb637/6tb3BQ.pdb	MGMG_6q57.pdb	1	3173	50	TOPIND	49	4.2	0.01518	0.43438	1.A.A.86.=1.A.A.22.,1.A.A.87.=1.A.G.19.,1.A.C.269.=1.A.A.8.,1.A.G.270.=1.A.G.9.,1.A.A.271.=1.A.A.10.,1.A.G.272.=1.A.U.11.,1.A.U.273.=1.A.G.12.,1.A.U.274.=1.A.A.13.,1.A.G.275.=1.A.U.14.,1.A.U.276.=1.A.U.15.,1.A.U.277.=1.A.C.16.,1.A.U.278.=1.A.G.17.,1.A.G.279.=1.A.C.18.,1.A.G.281.=1.A.G.67.,1.A.A.282.=1.A.G.68.,1.A.A.283.=1.A.U.69.,1.A.U.284.=1.A.G.70.,1.A.G.285.=1.A.A.71.,1.A.C.286.=1.A.A.72.,1.A.…
142	pdb637/4v6uB1.pdb	MGMG_6q57.pdb	1	2999	50	TOPIND	48	3.14	0.01584	0.43401	1.A.G.30.=1.A.G.68.,1.A.G.31.=1.A.G.67.,1.A.C.32.=1.A.C.66.,1.A.U.371.=1.A.G.19.,1.A.A.482.=1.A.A.13.,1.A.C.483.=1.A.G.12.,1.A.C.547.=1.A.G.54.,1.A.C.947.=1.A.G.78.,1.A.C.1339.=1.A.A.8.,1.A.G.1340.=1.A.G.9.,1.A.U.1341.=1.A.A.10.,1.A.G.1342.=1.A.U.11.,1.A.C.1344.=1.A.U.14.,1.A.G.1345.=1.A.U.15.,1.A.G.1346.=1.A.C.16.,1.A.G.1351.=1.A.A.23.,1.A.U.1352.=1.A.A.22.,1.A.A.1355.=1.A.G.24.,1.A.A.1356.=1.A.…
143	pdb637/2zjrX.pdb	MGMG_6q57.pdb	10	2209	50	TOPIND	47	3.56	0.02089	0.434	1.A.A.1265.=1.A.G.44.,1.A.A.1298.=1.A.A.33.,1.A.C.1299.=1.A.A.34.,1.A.C.1321.=1.A.A.8.,1.A.G.1322.=1.A.G.9.,1.A.A.1323.=1.A.A.10.,1.A.U.1324.=1.A.U.11.,1.A.C.1325.=1.A.G.12.,1.A.A.1326.=1.A.A.13.,1.A.U.1327.=1.A.U.14.,1.A.G.1328.=1.A.U.15.,1.A.U.1329.=1.A.C.16.,1.A.G.1330.=1.A.G.17.,1.A.G.1331.=1.A.C.18.,1.A.A.1332.=1.A.G.19.,1.A.G.1333.=1.A.A.23.,1.A.U.1334.=1.A.G.24.,1.A.G.1335.=1.A.U.25.,1.A.A…
144	pdb637/2zjrX.pdb	MGMG_6q57.pdb	1	2636	50	TOPIND	50	3.75	0.01865	0.4339	1.A.C.622.=1.A.G.44.,1.A.U.623.=1.A.U.45.,1.A.A.624.=1.A.C.46.,1.A.A.625.=1.A.A.47.,1.A.G.626.=1.A.C.48.,1.A.C.627.=1.A.A.49.,1.A.A.628.=1.A.C.50.,1.A.U.629.=1.A.A.51.,1.A.G.630.=1.A.A.52.,1.A.A.631.=1.A.C.53.,1.A.C.632.=1.A.G.54.,1.A.C.633.=1.A.A.55.,1.A.G.664.=1.A.C.18.,1.A.A.669.=1.A.C.66.,1.A.C.671.=1.A.G.67.,1.A.C.672.=1.A.G.68.,1.A.G.674.=1.A.G.12.,1.A.U.675.=1.A.A.13.,1.A.A.686.=1.A.U.77.,…
145	pdb637/5o60A.pdb	MGMG_6q57.pdb	2	3020	50	TOPIND	50	3.89	0.0163	0.43371	1.A.G.119.=1.A.G.78.,1.A.A.147.=1.A.G.44.,1.A.C.148.=1.A.U.45.,1.A.C.149.=1.A.C.46.,1.A.A.150.=1.A.A.47.,1.A.G.151.=1.A.C.48.,1.A.G.152.=1.A.A.49.,1.A.C.153.=1.A.C.50.,1.A.G.154.=1.A.A.51.,1.A.C.155.=1.A.A.52.,1.A.U.156.=1.A.C.53.,1.A.G.157.=1.A.G.54.,1.A.A.158.=1.A.A.55.,1.A.A.163.=1.A.A.22.,1.A.U.164.=1.A.A.23.,1.A.A.165.=1.A.G.24.,1.A.G.166.=1.A.U.25.,1.A.G.167.=1.A.G.26.,1.A.C.168.=1.A.U.27.,…
146	pdb637/6ppkA.pdb	MGMG_6q57.pdb	0	2658	50	TOPIND	48	3.32	0.01782	0.4336	1.A.U.731.=1.A.A.8.,1.A.C.732.=1.A.G.9.,1.A.U.733.=1.A.A.10.,1.A.A.734.=1.A.U.11.,1.A.C.736.=1.A.G.12.,1.A.C.737.=1.A.A.13.,1.A.A.738.=1.A.U.14.,1.A.U.739.=1.A.U.15.,1.A.G.740.=1.A.C.16.,1.A.U.741.=1.A.G.17.,1.A.C.742.=1.A.C.18.,1.A.C.743.=1.A.G.19.,1.A.A.779.=1.A.A.22.,1.A.A.780.=1.A.A.23.,1.A.C.781.=1.A.G.24.,1.A.C.782.=1.A.U.25.,1.A.C.783.=1.A.G.26.,1.A.A.784.=1.A.U.27.,1.A.C.785.=1.A.G.28.,1.…
147	pdb637/3j6bA.pdb	MGMG_6q57.pdb	3	2567	50	TOPIND	50	4.05	0.01909	0.43346	1.A.G.42.=1.A.A.8.,1.A.A.43.=1.A.G.9.,1.A.G.44.=1.A.A.10.,1.A.A.45.=1.A.U.11.,1.A.U.46.=1.A.G.12.,1.A.A.47.=1.A.A.13.,1.A.A.48.=1.A.U.14.,1.A.U.49.=1.A.U.15.,1.A.C.50.=1.A.C.16.,1.A.A.51.=1.A.G.17.,1.A.U.52.=1.A.C.18.,1.A.A.374.=1.A.C.66.,1.A.A.375.=1.A.G.68.,1.A.U.376.=1.A.U.69.,1.A.G.377.=1.A.G.70.,1.A.A.378.=1.A.A.71.,1.A.U.379.=1.A.A.72.,1.A.U.380.=1.A.U.73.,1.A.A.381.=1.A.C.74.,1.A.U.382.=1.…
148	pdb637/4v84BA.pdb	MGMG_6q57.pdb	9	2328	50	TOPIND	44	3.64	0.01856	0.43313	1.A.U.220.=1.A.C.74.,1.A.C.221.=1.A.A.75.,1.A.C.223.=1.A.G.9.,1.A.G.225.=1.A.A.71.,1.A.A.226.=1.A.A.72.,1.A.A.241.=1.A.U.73.,1.A.G.244.=1.A.U.14.,1.A.G.245.=1.A.A.13.,1.A.U.454.=1.A.U.76.,1.A.A.455.=1.A.U.77.,1.A.A.609.=1.A.G.44.,1.A.C.610.=1.A.U.45.,1.A.G.611.=1.A.C.46.,1.A.G.612.=1.A.A.47.,1.A.U.613.=1.A.C.48.,1.A.C.614.=1.A.A.49.,1.A.G.615.=1.A.C.50.,1.A.U.616.=1.A.A.51.,1.A.G.617.=1.A.A.52.,1…
149	pdb637/6ppkA.pdb	MGMG_6q57.pdb	2	2562	50	TOPIND	43	3.2	0.01657	0.43311	1.A.U.236.=1.A.C.50.,1.A.C.237.=1.A.A.51.,1.A.G.241.=1.A.C.48.,1.A.A.242.=1.A.A.47.,1.A.A.257.=1.A.A.49.,1.A.G.260.=1.A.U.31.,1.A.G.261.=1.A.G.30.,1.A.G.262.=1.A.U.29.,1.A.U.476.=1.A.A.52.,1.A.A.477.=1.A.C.53.,1.A.U.631.=1.A.C.66.,1.A.A.632.=1.A.G.68.,1.A.C.633.=1.A.U.69.,1.A.G.634.=1.A.G.70.,1.A.A.635.=1.A.A.71.,1.A.U.636.=1.A.A.72.,1.A.C.637.=1.A.U.73.,1.A.U.638.=1.A.C.74.,1.A.C.639.=1.A.A.75.,…
150	pdb637/1ond0.pdb	MGMG_6q57.pdb	2	2665	50	TOPIND	45	3.65	0.01662	0.43291	1.A.U.212.=1.A.A.75.,1.A.G.215.=1.A.A.10.,1.A.U.217.=1.A.A.71.,1.A.A.218.=1.A.A.72.,1.A.A.233.=1.A.U.73.,1.A.C.234.=1.A.C.74.,1.A.C.235.=1.A.U.15.,1.A.C.236.=1.A.U.14.,1.A.G.237.=1.A.A.13.,1.A.G.238.=1.A.G.12.,1.A.U.388.=1.A.U.76.,1.A.A.389.=1.A.U.77.,1.A.A.543.=1.A.G.44.,1.A.G.544.=1.A.U.45.,1.A.A.545.=1.A.G.9.,1.A.C.546.=1.A.C.46.,1.A.C.547.=1.A.A.47.,1.A.U.548.=1.A.C.48.,1.A.G.549.=1.A.A.49.,1…
151	pdb637/5njtU.pdb	MGMG_6q57.pdb	0	2923	50	TOPIND	48	3.97	0.01615	0.4328	1.A.G.574.=1.A.A.49.,1.A.A.576.=1.A.C.48.,1.A.G.577.=1.A.A.47.,1.A.U.578.=1.A.G.32.,1.A.C.602.=1.A.U.31.,1.A.G.603.=1.A.G.30.,1.A.U.604.=1.A.U.29.,1.A.G.605.=1.A.C.46.,1.A.C.606.=1.A.U.45.,1.A.C.607.=1.A.G.44.,1.A.A.614.=1.A.G.28.,1.A.G.615.=1.A.U.27.,1.A.U.618.=1.A.G.26.,1.A.A.620.=1.A.G.68.,1.A.A.621.=1.A.U.69.,1.A.C.622.=1.A.G.70.,1.A.C.623.=1.A.A.71.,1.A.G.624.=1.A.A.72.,1.A.G.625.=1.A.U.73.,…
152	pdb637/4v84BA.pdb	MGMG_6q57.pdb	2	2663	50	TOPIND	50	3.95	0.01843	0.43277	1.A.G.10.=1.A.A.8.,1.A.G.11.=1.A.G.9.,1.A.G.12.=1.A.A.10.,1.A.C.13.=1.A.U.11.,1.A.C.14.=1.A.G.12.,1.A.C.15.=1.A.A.13.,1.A.A.16.=1.A.U.14.,1.A.C.17.=1.A.U.15.,1.A.G.18.=1.A.C.16.,1.A.G.19.=1.A.G.17.,1.A.U.20.=1.A.C.18.,1.A.G.21.=1.A.G.19.,1.A.A.535.=1.A.C.66.,1.A.A.536.=1.A.G.68.,1.A.C.537.=1.A.U.69.,1.A.C.538.=1.A.G.70.,1.A.G.539.=1.A.A.71.,1.A.U.540.=1.A.A.72.,1.A.G.541.=1.A.U.73.,1.A.G.542.=1.A…
153	pdb637/4v49B0.pdb	MGMG_6q57.pdb	0	2825	50	TOPIND	49	3.81	0.01706	0.43256	1.A.G.15.=1.A.A.8.,1.A.G.16.=1.A.G.9.,1.A.G.17.=1.A.A.10.,1.A.U.18.=1.A.U.11.,1.A.C.19.=1.A.G.12.,1.A.C.20.=1.A.A.13.,1.A.A.21.=1.A.U.14.,1.A.C.22.=1.A.U.15.,1.A.G.23.=1.A.C.16.,1.A.G.24.=1.A.G.17.,1.A.U.25.=1.A.C.18.,1.A.G.26.=1.A.G.19.,1.A.A.468.=1.A.C.66.,1.A.A.469.=1.A.G.67.,1.A.C.470.=1.A.U.69.,1.A.C.471.=1.A.G.70.,1.A.G.472.=1.A.A.71.,1.A.U.473.=1.A.A.72.,1.A.G.474.=1.A.U.73.,1.A.G.475.=1.A…
154	pdb637/5o60A.pdb	MGMG_6q57.pdb	3	2970	50	TOPIND	50	3.37	0.01663	0.4324	1.A.C.801.=1.A.A.23.,1.A.U.802.=1.A.G.24.,1.A.A.803.=1.A.U.25.,1.A.C.804.=1.A.G.26.,1.A.C.805.=1.A.U.27.,1.A.C.806.=1.A.G.28.,1.A.A.807.=1.A.U.29.,1.A.U.808.=1.A.G.30.,1.A.G.809.=1.A.U.31.,1.A.G.810.=1.A.G.32.,1.A.C.811.=1.A.A.33.,1.A.C.812.=1.A.A.34.,1.A.C.844.=1.A.G.78.,1.A.C.851.=1.A.G.70.,1.A.C.852.=1.A.A.71.,1.A.A.853.=1.A.A.72.,1.A.C.854.=1.A.U.73.,1.A.G.874.=1.A.G.9.,1.A.A.875.=1.A.A.8.,1.…
155	pdb637/6gc4A.pdb	MGMG_6q57.pdb	2	2492	50	TOPIND	48	3.24	0.019	0.43224	1.A.A.10.=1.A.C.74.,1.A.A.13.=1.A.U.73.,1.A.A.14.=1.A.A.72.,1.A.A.1886.=1.A.A.13.,1.A.C.1887.=1.A.U.14.,1.A.C.1888.=1.A.U.15.,1.A.C.1889.=1.A.C.16.,1.A.G.1890.=1.A.G.17.,1.A.C.1891.=1.A.C.18.,1.A.G.1892.=1.A.G.19.,1.A.G.2304.=1.A.C.66.,1.A.U.2305.=1.A.G.67.,1.A.G.2306.=1.A.U.69.,1.A.G.2307.=1.A.G.70.,1.A.G.2308.=1.A.A.71.,1.A.G.2310.=1.A.A.75.,1.A.C.2311.=1.A.U.76.,1.A.U.2312.=1.A.U.77.,1.A.G.231…
156	pdb637/5xyi2.pdb	MGMG_6q57.pdb	0	1490	50	TOPIND	48	3.35	0.03142	0.43221	1.A.U.3.=1.A.G.78.,1.A.A.18.=1.A.A.8.,1.A.A.19.=1.A.G.9.,1.A.G.20.=1.A.A.10.,1.A.G.21.=1.A.U.11.,1.A.A.22.=1.A.G.12.,1.A.A.23.=1.A.A.13.,1.A.G.24.=1.A.U.14.,1.A.C.25.=1.A.U.15.,1.A.A.26.=1.A.C.16.,1.A.C.27.=1.A.G.17.,1.A.A.28.=1.A.C.18.,1.A.C.29.=1.A.G.19.,1.A.A.417.=1.A.A.55.,1.A.G.418.=1.A.A.22.,1.A.C.419.=1.A.A.23.,1.A.A.420.=1.A.G.24.,1.A.G.421.=1.A.U.25.,1.A.G.425.=1.A.G.44.,1.A.C.426.=1.A.U…
157	pdb637/3j7yA.pdb	MGMG_6q57.pdb	0	1472	50	TOPIND	47	3.4	0.03111	0.43215	1.A.A.769.=1.A.A.34.,1.A.U.892.=1.A.U.25.,1.A.A.893.=1.A.G.24.,1.A.A.894.=1.A.A.23.,1.A.C.896.=1.A.G.67.,1.A.A.897.=1.A.G.68.,1.A.U.899.=1.A.G.26.,1.A.G.901.=1.A.U.27.,1.A.U.902.=1.A.G.28.,1.A.U.903.=1.A.U.29.,1.A.C.904.=1.A.G.30.,1.A.C.905.=1.A.U.31.,1.A.U.906.=1.A.G.32.,1.A.A.910.=1.A.G.44.,1.A.U.911.=1.A.U.45.,1.A.A.912.=1.A.C.46.,1.A.G.913.=1.A.A.47.,1.A.G.914.=1.A.C.48.,1.A.G.915.=1.A.A.49.,…
158	pdb637/1ond0.pdb	MGMG_6q57.pdb	3	2620	50	TOPIND	44	3.31	0.01657	0.43207	1.A.U.779.=1.A.A.8.,1.A.G.780.=1.A.G.78.,1.A.A.792.=1.A.G.44.,1.A.G.793.=1.A.U.45.,1.A.C.794.=1.A.C.46.,1.A.C.795.=1.A.A.47.,1.A.U.796.=1.A.C.48.,1.A.C.797.=1.A.A.49.,1.A.G.798.=1.A.C.50.,1.A.G.799.=1.A.A.51.,1.A.A.800.=1.A.A.52.,1.A.U.801.=1.A.C.53.,1.A.G.802.=1.A.G.54.,1.A.U.803.=1.A.A.55.,1.A.U.804.=1.A.G.67.,1.A.G.805.=1.A.G.68.,1.A.A.806.=1.A.U.69.,1.A.C.807.=1.A.G.17.,1.A.G.856.=1.A.U.14.,1…
159	pdb637/4v9rDA.pdb	MGMG_6q57.pdb	1	2668	50	TOPIND	50	3.3	0.0185	0.43194	1.A.C.709.=1.A.A.23.,1.A.U.710.=1.A.G.24.,1.A.A.711.=1.A.U.25.,1.A.G.712.=1.A.G.26.,1.A.C.713.=1.A.U.27.,1.A.C.714.=1.A.G.28.,1.A.C.715.=1.A.U.29.,1.A.U.716.=1.A.G.30.,1.A.G.717.=1.A.U.31.,1.A.G.718.=1.A.G.32.,1.A.C.719.=1.A.A.33.,1.A.C.720.=1.A.A.34.,1.A.C.752.=1.A.G.78.,1.A.C.759.=1.A.G.70.,1.A.G.760.=1.A.A.71.,1.A.G.761.=1.A.A.72.,1.A.C.780.=1.A.U.73.,1.A.G.782.=1.A.G.9.,1.A.A.783.=1.A.A.8.,1.…
160	pdb637/5t2a2.pdb	MGMG_6q57.pdb	1	1766	50	TOPIND	47	3.79	0.02592	0.43188	1.A.C.49.=1.A.U.31.,1.A.A.98.=1.A.G.44.,1.A.G.404.=1.A.U.27.,1.A.A.405.=1.A.G.28.,1.A.G.407.=1.A.G.26.,1.A.G.408.=1.A.U.25.,1.A.A.409.=1.A.G.67.,1.A.C.411.=1.A.A.55.,1.A.A.417.=1.A.G.54.,1.A.A.419.=1.A.C.53.,1.A.U.420.=1.A.A.52.,1.A.A.421.=1.A.A.51.,1.A.U.424.=1.A.A.22.,1.A.A.425.=1.A.A.23.,1.A.C.426.=1.A.G.24.,1.A.A.428.=1.A.C.46.,1.A.C.429.=1.A.A.47.,1.A.U.430.=1.A.C.48.,1.A.G.440.=1.A.A.49.,1.…
161	pdb637/4jf2A.pdb	MGMG_6q57.pdb	0	76	50	TOPIND	43	3.72	0.35117	0.43185	1.A.A.20.=1.A.G.44.,1.A.C.21.=1.A.U.45.,1.A.G.22.=1.A.C.46.,1.A.A.23.=1.A.A.47.,1.A.C.24.=1.A.C.48.,1.A.G.25.=1.A.A.49.,1.A.A.26.=1.A.C.50.,1.A.U.27.=1.A.A.51.,1.A.A.28.=1.A.A.52.,1.A.C.29.=1.A.C.53.,1.A.U.30.=1.A.G.54.,1.A.U.31.=1.A.A.55.,1.A.C.37.=1.A.A.22.,1.A.U.38.=1.A.A.23.,1.A.U.39.=1.A.G.24.,1.A.U.40.=1.A.U.25.,1.A.G.41.=1.A.G.26.,1.A.A.42.=1.A.U.27.,1.A.U.43.=1.A.G.28.,1.A.C.44.=1.A.U.29.…
162	pdb637/6ppkA.pdb	MGMG_6q57.pdb	1	2610	50	TOPIND	48	3.97	0.01804	0.43181	1.A.G.574.=1.A.A.49.,1.A.U.575.=1.A.A.47.,1.A.A.576.=1.A.C.48.,1.A.U.578.=1.A.G.32.,1.A.C.602.=1.A.U.31.,1.A.G.603.=1.A.G.30.,1.A.U.604.=1.A.U.29.,1.A.G.605.=1.A.C.46.,1.A.C.606.=1.A.U.45.,1.A.C.607.=1.A.G.44.,1.A.A.614.=1.A.G.28.,1.A.G.615.=1.A.U.27.,1.A.G.619.=1.A.G.26.,1.A.A.620.=1.A.G.68.,1.A.A.621.=1.A.U.69.,1.A.C.622.=1.A.G.70.,1.A.C.623.=1.A.A.71.,1.A.G.624.=1.A.A.72.,1.A.G.625.=1.A.U.73.,…
163	pdb637/3jct1.pdb	MGMG_6q57.pdb	2	2961	50	TOPIND	43	3.58	0.01432	0.43179	1.A.U.83.=1.A.U.11.,1.A.U.84.=1.A.G.12.,1.A.A.85.=1.A.A.10.,1.A.G.86.=1.A.G.9.,1.A.U.87.=1.A.U.73.,1.A.A.88.=1.A.C.74.,1.A.U.97.=1.A.G.78.,1.A.G.98.=1.A.U.77.,1.A.A.99.=1.A.U.76.,1.A.A.100.=1.A.A.75.,1.A.A.612.=1.A.G.44.,1.A.A.613.=1.A.U.45.,1.A.C.614.=1.A.C.46.,1.A.G.615.=1.A.A.47.,1.A.U.616.=1.A.C.48.,1.A.C.617.=1.A.A.49.,1.A.U.618.=1.A.C.50.,1.A.A.619.=1.A.A.51.,1.A.U.620.=1.A.A.52.,1.A.G.621.…
164	pdb637/6y57L5.pdb	MGMG_6q57.pdb	1	3524	50	TOPIND	47	3.28	0.01321	0.43172	1.A.G.277.=1.A.A.55.,1.A.A.279.=1.A.C.66.,1.A.U.281.=1.A.G.67.,1.A.C.282.=1.A.G.68.,1.A.G.283.=1.A.U.69.,1.A.G.284.=1.A.G.70.,1.A.G.285.=1.A.A.71.,1.A.U.286.=1.A.A.72.,1.A.U.287.=1.A.U.73.,1.A.G.288.=1.A.C.74.,1.A.C.289.=1.A.A.75.,1.A.U.290.=1.A.U.76.,1.A.U.291.=1.A.U.77.,1.A.G.292.=1.A.G.78.,1.A.A.295.=1.A.A.8.,1.A.A.296.=1.A.G.9.,1.A.U.297.=1.A.A.10.,1.A.G.298.=1.A.U.11.,1.A.C.299.=1.A.G.12.,1.…
165	pdb637/6qulA.pdb	MGMG_6q57.pdb	5	2554	50	TOPIND	45	3.71	0.01732	0.43155	1.A.G.820.=1.A.A.8.,1.A.C.821.=1.A.G.78.,1.A.C.833.=1.A.G.44.,1.A.G.834.=1.A.U.45.,1.A.C.835.=1.A.C.46.,1.A.C.836.=1.A.A.47.,1.A.U.837.=1.A.C.48.,1.A.C.838.=1.A.A.49.,1.A.G.839.=1.A.C.50.,1.A.U.840.=1.A.A.51.,1.A.G.841.=1.A.A.52.,1.A.A.842.=1.A.C.53.,1.A.A.843.=1.A.G.54.,1.A.U.844.=1.A.A.55.,1.A.U.845.=1.A.G.68.,1.A.C.846.=1.A.G.67.,1.A.A.847.=1.A.U.69.,1.A.U.848.=1.A.G.17.,1.A.U.908.=1.A.U.14.,1…
166	pdb637/3j6bA.pdb	MGMG_6q57.pdb	5	2474	50	TOPIND	43	3.03	0.01717	0.43148	1.A.A.665.=1.A.G.68.,1.A.A.666.=1.A.G.67.,1.A.A.667.=1.A.C.66.,1.A.A.669.=1.A.G.19.,1.A.U.680.=1.A.A.22.,1.A.A.681.=1.A.A.23.,1.A.G.682.=1.A.G.24.,1.A.C.683.=1.A.U.25.,1.A.C.684.=1.A.G.26.,1.A.U.685.=1.A.U.27.,1.A.U.686.=1.A.G.28.,1.A.U.687.=1.A.U.29.,1.A.A.688.=1.A.G.30.,1.A.U.689.=1.A.U.31.,1.A.A.690.=1.A.G.32.,1.A.A.692.=1.A.A.33.,1.A.U.693.=1.A.A.34.,1.A.A.695.=1.A.A.8.,1.A.U.696.=1.A.G.9.,1.…
167	pdb637/5li0a.pdb	MGMG_6q57.pdb	0	1547	50	TOPIND	50	3.15	0.03164	0.43144	1.A.G.26.=1.A.A.8.,1.A.A.27.=1.A.A.34.,1.A.G.39.=1.A.G.44.,1.A.U.40.=1.A.U.45.,1.A.G.41.=1.A.C.46.,1.A.A.54.=1.A.A.22.,1.A.C.103.=1.A.C.66.,1.A.G.104.=1.A.G.68.,1.A.G.105.=1.A.U.69.,1.A.G.106.=1.A.G.70.,1.A.U.107.=1.A.A.71.,1.A.G.108.=1.A.A.72.,1.A.G.291.=1.A.U.73.,1.A.C.292.=1.A.C.74.,1.A.C.293.=1.A.A.75.,1.A.G.294.=1.A.U.76.,1.A.A.295.=1.A.U.77.,1.A.C.296.=1.A.G.78.,1.A.U.309.=1.A.G.9.,1.A.C.31…
168	pdb637/5mlcA.pdb	MGMG_6q57.pdb	0	2750	50	TOPIND	47	3.17	0.01689	0.43112	1.A.A.59.=1.A.A.71.,1.A.U.60.=1.A.A.72.,1.A.U.61.=1.A.C.74.,1.A.A.62.=1.A.A.75.,1.A.A.63.=1.A.U.76.,1.A.U.64.=1.A.U.77.,1.A.C.65.=1.A.G.78.,1.A.A.67.=1.A.G.44.,1.A.C.68.=1.A.U.45.,1.A.G.69.=1.A.A.34.,1.A.A.72.=1.A.A.8.,1.A.U.73.=1.A.G.9.,1.A.G.74.=1.A.C.46.,1.A.C.75.=1.A.A.47.,1.A.U.76.=1.A.C.48.,1.A.U.77.=1.A.A.49.,1.A.C.78.=1.A.C.50.,1.A.G.79.=1.A.A.51.,1.A.G.80.=1.A.A.52.,1.A.G.81.=1.A.C.53.,1…
169	pdb637/4v6wB2.pdb	MGMG_6q57.pdb	2	1863	50	TOPIND	48	3.44	0.02524	0.43107	1.A.C.4.=1.A.G.78.,1.A.A.19.=1.A.A.8.,1.A.G.20.=1.A.G.9.,1.A.U.21.=1.A.A.10.,1.A.A.22.=1.A.U.11.,1.A.G.23.=1.A.G.12.,1.A.U.24.=1.A.A.13.,1.A.A.26.=1.A.U.14.,1.A.U.27.=1.A.U.15.,1.A.A.28.=1.A.C.16.,1.A.U.29.=1.A.G.17.,1.A.G.30.=1.A.C.18.,1.A.C.31.=1.A.G.19.,1.A.A.553.=1.A.A.55.,1.A.U.554.=1.A.A.22.,1.A.U.555.=1.A.G.24.,1.A.G.556.=1.A.U.25.,1.A.G.557.=1.A.G.26.,1.A.G.561.=1.A.G.44.,1.A.A.564.=1.A.U…
170	pdb637/6hd71.pdb	MGMG_6q57.pdb	0	3335	50	TOPIND	46	3.38	0.01364	0.43107	1.A.U.827.=1.A.G.68.,1.A.A.828.=1.A.G.26.,1.A.G.831.=1.A.A.49.,1.A.U.832.=1.A.C.50.,1.A.G.854.=1.A.G.24.,1.A.G.855.=1.A.A.23.,1.A.A.856.=1.A.A.22.,1.A.G.858.=1.A.G.54.,1.A.C.859.=1.A.C.53.,1.A.U.860.=1.A.A.52.,1.A.C.861.=1.A.G.28.,1.A.G.862.=1.A.U.27.,1.A.A.893.=1.A.A.55.,1.A.U.1657.=1.A.C.66.,1.A.C.1658.=1.A.G.67.,1.A.G.1659.=1.A.U.69.,1.A.G.1660.=1.A.G.70.,1.A.C.1661.=1.A.A.71.,1.A.G.1662.=1.A.…
171	pdb637/3j7yA.pdb	MGMG_6q57.pdb	1	1425	50	TOPIND	47	3.7	0.03196	0.43106	1.A.A.145.=1.A.A.49.,1.A.G.146.=1.A.C.50.,1.A.A.148.=1.A.C.48.,1.A.A.149.=1.A.A.47.,1.A.G.150.=1.A.G.32.,1.A.U.161.=1.A.U.31.,1.A.A.162.=1.A.G.30.,1.A.U.163.=1.A.U.29.,1.A.C.165.=1.A.U.45.,1.A.C.166.=1.A.G.44.,1.A.C.172.=1.A.G.28.,1.A.A.173.=1.A.U.27.,1.A.U.174.=1.A.G.26.,1.A.A.179.=1.A.G.68.,1.A.A.180.=1.A.U.69.,1.A.U.181.=1.A.G.70.,1.A.U.182.=1.A.A.71.,1.A.A.183.=1.A.A.72.,1.A.A.184.=1.A.U.73.,…
172	pdb637/5xymA.pdb	MGMG_6q57.pdb	0	2665	50	TOPIND	47	3.77	0.01734	0.43103	1.A.U.517.=1.A.A.49.,1.A.C.518.=1.A.A.47.,1.A.C.519.=1.A.C.48.,1.A.U.521.=1.A.G.32.,1.A.C.546.=1.A.U.31.,1.A.G.547.=1.A.G.30.,1.A.U.548.=1.A.U.29.,1.A.G.549.=1.A.C.46.,1.A.C.550.=1.A.U.45.,1.A.C.551.=1.A.G.44.,1.A.A.558.=1.A.G.28.,1.A.G.559.=1.A.U.27.,1.A.A.564.=1.A.G.68.,1.A.G.565.=1.A.U.69.,1.A.C.566.=1.A.G.70.,1.A.C.567.=1.A.A.71.,1.A.U.568.=1.A.A.72.,1.A.G.569.=1.A.U.73.,1.A.C.570.=1.A.C.74.,…
173	pdb637/5xxb1.pdb	MGMG_6q57.pdb	1	3027	50	TOPIND	47	3.36	0.01534	0.43097	1.A.A.262.=1.A.A.55.,1.A.A.264.=1.A.C.66.,1.A.U.266.=1.A.G.67.,1.A.C.267.=1.A.G.68.,1.A.G.268.=1.A.U.69.,1.A.C.269.=1.A.G.70.,1.A.G.270.=1.A.A.71.,1.A.U.271.=1.A.A.72.,1.A.U.272.=1.A.U.73.,1.A.C.273.=1.A.C.74.,1.A.A.274.=1.A.A.75.,1.A.U.275.=1.A.U.76.,1.A.C.276.=1.A.U.77.,1.A.G.277.=1.A.G.78.,1.A.G.279.=1.A.A.8.,1.A.U.281.=1.A.G.9.,1.A.U.282.=1.A.A.10.,1.A.U.283.=1.A.U.11.,1.A.G.284.=1.A.G.12.,1.…
174	pdb637/5njtU.pdb	MGMG_6q57.pdb	3	2783	50	TOPIND	48	3.39	0.01702	0.4309	1.A.G.790.=1.A.C.50.,1.A.G.793.=1.A.A.51.,1.A.A.794.=1.A.A.52.,1.A.U.1305.=1.A.U.31.,1.A.A.1306.=1.A.G.30.,1.A.G.1307.=1.A.U.29.,1.A.C.1308.=1.A.G.28.,1.A.A.1311.=1.A.A.23.,1.A.A.1312.=1.A.G.24.,1.A.G.1313.=1.A.G.70.,1.A.A.1314.=1.A.A.71.,1.A.G.1315.=1.A.A.72.,1.A.G.1316.=1.A.U.73.,1.A.G.1317.=1.A.C.74.,1.A.G.1318.=1.A.A.75.,1.A.U.1319.=1.A.U.76.,1.A.G.1320.=1.A.U.77.,1.A.G.1322.=1.A.G.78.,1.A.A.…
175	pdb637/6c4hA.pdb	MGMG_6q57.pdb	0	636	50	TOPIND	50	3.32	0.0739	0.43088	1.A.A.106.=1.A.A.55.,1.A.G.111.=1.A.C.66.,1.A.A.236.=1.A.G.44.,1.A.A.237.=1.A.G.9.,1.A.U.238.=1.A.U.45.,1.A.U.239.=1.A.C.46.,1.A.U.242.=1.A.A.47.,1.A.G.244.=1.A.C.48.,1.A.U.245.=1.A.A.49.,1.A.C.246.=1.A.C.50.,1.A.G.247.=1.A.A.51.,1.A.G.248.=1.A.A.52.,1.A.G.249.=1.A.C.53.,1.A.G.253.=1.A.A.23.,1.A.U.254.=1.A.G.24.,1.A.U.255.=1.A.U.25.,1.A.C.256.=1.A.G.26.,1.A.C.257.=1.A.U.27.,1.A.G.258.=1.A.G.28.,1…
176	pdb637/4v6uB1.pdb	MGMG_6q57.pdb	9	2623	50	TOPIND	47	3.9	0.01759	0.43073	1.A.A.179.=1.A.A.55.,1.A.G.813.=1.A.G.54.,1.A.G.814.=1.A.C.53.,1.A.U.815.=1.A.A.52.,1.A.G.911.=1.A.A.22.,1.A.G.1505.=1.A.G.44.,1.A.U.1506.=1.A.U.27.,1.A.A.1507.=1.A.G.26.,1.A.C.1509.=1.A.G.28.,1.A.C.1511.=1.A.A.51.,1.A.G.1512.=1.A.C.50.,1.A.G.1513.=1.A.A.49.,1.A.C.1514.=1.A.G.32.,1.A.G.1515.=1.A.U.31.,1.A.C.1945.=1.A.A.23.,1.A.G.1946.=1.A.G.24.,1.A.A.1947.=1.A.U.25.,1.A.A.1948.=1.A.U.45.,1.A.A.19…
177	pdb637/4v49B0.pdb	MGMG_6q57.pdb	1	2776	50	TOPIND	49	3.45	0.01741	0.43069	1.A.U.645.=1.A.G.44.,1.A.A.646.=1.A.U.45.,1.A.A.647.=1.A.C.46.,1.A.G.648.=1.A.A.47.,1.A.C.649.=1.A.C.48.,1.A.A.650.=1.A.A.49.,1.A.U.651.=1.A.C.50.,1.A.G.652.=1.A.A.51.,1.A.A.653.=1.A.A.52.,1.A.C.654.=1.A.C.53.,1.A.C.655.=1.A.G.54.,1.A.G.686.=1.A.G.19.,1.A.G.695.=1.A.G.68.,1.A.G.716.=1.A.C.66.,1.A.G.717.=1.A.G.67.,1.A.A.718.=1.A.A.55.,1.A.U.719.=1.A.A.22.,1.A.G.720.=1.A.A.23.,1.A.A.721.=1.A.G.24.,…
178	pdb637/6gc7A.pdb	MGMG_6q57.pdb	0	1901	50	TOPIND	50	3.51	0.02575	0.43067	1.A.G.30.=1.A.G.24.,1.A.C.31.=1.A.A.23.,1.A.C.32.=1.A.A.22.,1.A.C.331.=1.A.A.55.,1.A.G.442.=1.A.A.51.,1.A.A.443.=1.A.C.50.,1.A.C.444.=1.A.A.49.,1.A.C.445.=1.A.C.48.,1.A.C.719.=1.A.A.34.,1.A.C.972.=1.A.G.44.,1.A.G.973.=1.A.U.45.,1.A.U.974.=1.A.C.46.,1.A.U.975.=1.A.A.47.,1.A.U.977.=1.A.A.52.,1.A.U.979.=1.A.U.27.,1.A.A.980.=1.A.C.53.,1.A.A.981.=1.A.G.54.,1.A.C.984.=1.A.G.68.,1.A.U.985.=1.A.C.66.,1.A…
179	pdb637/6gqb2.pdb	MGMG_6q57.pdb	1	1729	50	TOPIND	49	2.74	0.02793	0.43053	1.A.U.9.=1.A.G.17.,1.A.A.11.=1.A.C.18.,1.A.U.12.=1.A.G.19.,1.A.A.1065.=1.A.C.66.,1.A.A.1121.=1.A.G.67.,1.A.U.1122.=1.A.U.69.,1.A.U.1123.=1.A.G.70.,1.A.G.1124.=1.A.A.71.,1.A.A.1125.=1.A.A.72.,1.A.C.1126.=1.A.U.73.,1.A.G.1127.=1.A.C.74.,1.A.A.1129.=1.A.A.75.,1.A.A.1130.=1.A.U.76.,1.A.G.1131.=1.A.U.77.,1.A.G.1132.=1.A.G.78.,1.A.A.1265.=1.A.A.34.,1.A.G.1266.=1.A.C.46.,1.A.U.1267.=1.A.A.47.,1.A.U.1268…
180	pdb637/1ffk0.pdb	MGMG_6q57.pdb	3	2561	50	TOPIND	49	3.71	0.01881	0.43047	1.A.U.1318.=1.A.C.16.,1.A.A.1319.=1.A.G.17.,1.A.G.1459.=1.A.A.23.,1.A.A.1460.=1.A.G.24.,1.A.U.1461.=1.A.U.25.,1.A.C.1462.=1.A.G.26.,1.A.A.1463.=1.A.U.27.,1.A.C.1464.=1.A.G.28.,1.A.G.1465.=1.A.U.29.,1.A.C.1466.=1.A.G.30.,1.A.U.1467.=1.A.U.31.,1.A.G.1468.=1.A.G.32.,1.A.G.1469.=1.A.A.33.,1.A.G.1470.=1.A.A.34.,1.A.C.1476.=1.A.G.44.,1.A.C.1477.=1.A.U.45.,1.A.C.1478.=1.A.C.46.,1.A.A.1479.=1.A.A.47.,1.A…
181	pdb637/5ndv6.pdb	MGMG_6q57.pdb	0	1683	50	TOPIND	48	3.45	0.02787	0.43036	1.A.C.4.=1.A.G.78.,1.A.A.19.=1.A.A.8.,1.A.G.20.=1.A.G.9.,1.A.U.21.=1.A.A.10.,1.A.A.22.=1.A.U.11.,1.A.G.23.=1.A.G.12.,1.A.U.24.=1.A.A.13.,1.A.A.26.=1.A.U.14.,1.A.U.27.=1.A.U.15.,1.A.A.28.=1.A.C.16.,1.A.U.29.=1.A.G.17.,1.A.G.30.=1.A.C.18.,1.A.C.31.=1.A.G.19.,1.A.A.532.=1.A.A.55.,1.A.U.533.=1.A.A.22.,1.A.U.534.=1.A.G.24.,1.A.G.535.=1.A.U.25.,1.A.G.536.=1.A.G.26.,1.A.G.540.=1.A.G.44.,1.A.A.543.=1.A.U…
182	pdb637/5v93a.pdb	MGMG_6q57.pdb	0	1519	50	TOPIND	49	3.36	0.03147	0.42999	1.A.G.5.=1.A.G.54.,1.A.A.6.=1.A.A.55.,1.A.G.7.=1.A.C.66.,1.A.C.19.=1.A.A.22.,1.A.U.20.=1.A.A.23.,1.A.C.21.=1.A.U.25.,1.A.A.22.=1.A.G.26.,1.A.G.23.=1.A.U.27.,1.A.G.24.=1.A.G.28.,1.A.A.25.=1.A.U.29.,1.A.C.26.=1.A.G.30.,1.A.A.28.=1.A.U.31.,1.A.A.29.=1.A.G.32.,1.A.C.30.=1.A.A.33.,1.A.G.31.=1.A.A.34.,1.A.C.32.=1.A.A.8.,1.A.G.484.=1.A.G.78.,1.A.A.486.=1.A.G.9.,1.A.C.487.=1.A.A.10.,1.A.C.488.=1.A.U.11.,…
183	pdb637/4v6wA5.pdb	MGMG_6q57.pdb	5	3571	50	TOPIND	48	3.52	0.0133	0.42973	1.A.A.1030.=1.A.A.10.,1.A.G.1031.=1.A.G.70.,1.A.G.1032.=1.A.A.71.,1.A.U.1033.=1.A.A.72.,1.A.A.1058.=1.A.A.8.,1.A.C.1062.=1.A.U.73.,1.A.C.1063.=1.A.C.74.,1.A.G.1064.=1.A.A.13.,1.A.A.1065.=1.A.G.12.,1.A.A.1066.=1.A.U.11.,1.A.G.1091.=1.A.A.75.,1.A.A.1094.=1.A.G.9.,1.A.A.1096.=1.A.G.78.,1.A.G.1723.=1.A.C.66.,1.A.C.1926.=1.A.G.44.,1.A.C.1927.=1.A.U.45.,1.A.G.1928.=1.A.C.46.,1.A.U.1929.=1.A.A.47.,1.A.C…
184	pdb637/6hmaA.pdb	MGMG_6q57.pdb	3	2695	50	TOPIND	48	3.64	0.01753	0.42973	1.A.G.784.=1.A.A.51.,1.A.A.785.=1.A.A.52.,1.A.U.1235.=1.A.U.31.,1.A.A.1236.=1.A.G.30.,1.A.G.1237.=1.A.C.50.,1.A.A.1240.=1.A.A.22.,1.A.A.1241.=1.A.A.23.,1.A.A.1242.=1.A.G.24.,1.A.G.1243.=1.A.G.70.,1.A.A.1244.=1.A.A.71.,1.A.C.1245.=1.A.A.72.,1.A.G.1246.=1.A.U.73.,1.A.G.1247.=1.A.C.74.,1.A.G.1248.=1.A.A.75.,1.A.U.1249.=1.A.U.76.,1.A.G.1250.=1.A.U.77.,1.A.A.1251.=1.A.G.78.,1.A.A.1253.=1.A.G.9.,1.A.A.…
185	pdb637/6nqbA.pdb	MGMG_6q57.pdb	0	1341	50	TOPIND	49	3.38	0.03551	0.42971	1.A.C.59.=1.A.G.12.,1.A.A.61.=1.A.U.11.,1.A.A.62.=1.A.U.76.,1.A.G.101.=1.A.A.75.,1.A.C.102.=1.A.C.74.,1.A.G.103.=1.A.U.14.,1.A.G.130.=1.A.U.73.,1.A.C.131.=1.A.A.72.,1.A.C.132.=1.A.A.71.,1.A.A.195.=1.A.U.77.,1.A.G.196.=1.A.G.78.,1.A.U.214.=1.A.A.8.,1.A.U.215.=1.A.G.9.,1.A.C.368.=1.A.C.66.,1.A.A.370.=1.A.G.19.,1.A.U.371.=1.A.C.18.,1.A.G.372.=1.A.G.17.,1.A.G.373.=1.A.C.16.,1.A.G.374.=1.A.U.15.,1.A.C…
186	pdb637/4v7eAd.pdb	MGMG_6q57.pdb	0	1762	50	TOPIND	47	3.44	0.0261	0.4297	1.A.A.19.=1.A.A.8.,1.A.G.20.=1.A.G.9.,1.A.U.21.=1.A.A.10.,1.A.A.22.=1.A.U.11.,1.A.G.23.=1.A.G.12.,1.A.U.24.=1.A.A.13.,1.A.A.26.=1.A.U.14.,1.A.U.27.=1.A.U.15.,1.A.A.28.=1.A.C.16.,1.A.U.29.=1.A.G.17.,1.A.G.30.=1.A.C.18.,1.A.C.31.=1.A.G.19.,1.A.A.549.=1.A.A.55.,1.A.U.550.=1.A.A.22.,1.A.U.551.=1.A.G.24.,1.A.G.552.=1.A.U.25.,1.A.G.553.=1.A.G.26.,1.A.A.554.=1.A.U.27.,1.A.G.557.=1.A.G.44.,1.A.G.561.=1.A…
187	pdb637/5xymA.pdb	MGMG_6q57.pdb	4	2470	50	TOPIND	49	3.54	0.01952	0.42967	1.A.G.757.=1.A.A.51.,1.A.A.758.=1.A.A.52.,1.A.U.1180.=1.A.U.31.,1.A.A.1181.=1.A.G.30.,1.A.G.1182.=1.A.C.50.,1.A.C.1183.=1.A.G.28.,1.A.U.1186.=1.A.A.22.,1.A.U.1187.=1.A.A.23.,1.A.A.1188.=1.A.G.24.,1.A.G.1189.=1.A.G.70.,1.A.G.1190.=1.A.A.71.,1.A.C.1191.=1.A.A.72.,1.A.A.1192.=1.A.U.73.,1.A.A.1193.=1.A.C.74.,1.A.G.1194.=1.A.A.75.,1.A.U.1195.=1.A.U.76.,1.A.G.1196.=1.A.U.77.,1.A.A.1197.=1.A.G.78.,1.A.A…
188	pdb637/6chrA.pdb	MGMG_6q57.pdb	2	525	50	TOPIND	48	3.99	0.08279	0.42966	1.A.G.167.=1.A.A.8.,1.A.G.168.=1.A.G.9.,1.A.C.169.=1.A.A.10.,1.A.U.170.=1.A.U.11.,1.A.A.171.=1.A.U.25.,1.A.G.172.=1.A.G.68.,1.A.C.173.=1.A.G.67.,1.A.G.174.=1.A.C.66.,1.A.U.183.=1.A.G.12.,1.A.A.184.=1.A.A.13.,1.A.C.185.=1.A.U.14.,1.A.A.186.=1.A.U.15.,1.A.G.187.=1.A.C.16.,1.A.G.188.=1.A.G.17.,1.A.U.189.=1.A.C.18.,1.A.U.190.=1.A.G.19.,1.A.C.246.=1.A.A.34.,1.A.U.252.=1.A.C.48.,1.A.U.253.=1.A.A.47.,1.…
189	pdb637/6qulA.pdb	MGMG_6q57.pdb	3	2649	50	TOPIND	48	3.38	0.01787	0.42961	1.A.A.53.=1.A.C.66.,1.A.G.55.=1.A.A.55.,1.A.C.57.=1.A.A.22.,1.A.U.59.=1.A.A.23.,1.A.G.60.=1.A.A.47.,1.A.C.61.=1.A.C.48.,1.A.U.62.=1.A.A.49.,1.A.A.63.=1.A.C.50.,1.A.A.64.=1.A.A.52.,1.A.U.65.=1.A.C.53.,1.A.C.66.=1.A.G.54.,1.A.U.67.=1.A.G.67.,1.A.G.68.=1.A.G.68.,1.A.C.69.=1.A.U.69.,1.A.G.70.=1.A.C.18.,1.A.A.73.=1.A.G.24.,1.A.A.74.=1.A.U.25.,1.A.G.75.=1.A.G.70.,1.A.C.76.=1.A.A.71.,1.A.G.77.=1.A.A.72.…
190	pdb637/6gawBA.pdb	MGMG_6q57.pdb	2	1453	50	TOPIND	48	3.39	0.03218	0.42952	1.A.A.803.=1.A.A.34.,1.A.U.931.=1.A.U.25.,1.A.A.932.=1.A.A.23.,1.A.A.933.=1.A.G.24.,1.A.C.935.=1.A.G.67.,1.A.A.936.=1.A.G.68.,1.A.U.938.=1.A.G.26.,1.A.G.940.=1.A.U.27.,1.A.U.941.=1.A.G.28.,1.A.U.942.=1.A.U.29.,1.A.C.943.=1.A.G.30.,1.A.U.944.=1.A.U.31.,1.A.C.945.=1.A.G.32.,1.A.A.949.=1.A.G.44.,1.A.U.950.=1.A.U.45.,1.A.A.951.=1.A.C.46.,1.A.A.952.=1.A.A.47.,1.A.G.953.=1.A.C.48.,1.A.G.954.=1.A.A.49.,…
191	pdb637/3l3cS.pdb	MGMG_6q57.pdb	0	140	50	TOPIND	47	3.61	0.24375	0.42941	1.A.G.29.=1.A.C.18.,1.A.A.30.=1.A.G.17.,1.A.G.31.=1.A.G.70.,1.A.G.32.=1.A.G.24.,1.A.G.34.=1.A.C.48.,1.A.G.35.=1.A.A.49.,1.A.G.36.=1.A.C.50.,1.A.G.37.=1.A.A.51.,1.A.U.38.=1.A.A.52.,1.A.U.39.=1.A.C.53.,1.A.U.40.=1.A.G.54.,1.A.A.41.=1.A.A.55.,1.A.U.42.=1.A.G.67.,1.A.C.43.=1.A.C.66.,1.A.A.57.=1.A.A.22.,1.A.U.58.=1.A.A.23.,1.A.G.59.=1.A.U.25.,1.A.A.60.=1.A.G.26.,1.A.C.61.=1.A.U.27.,1.A.U.62.=1.A.G.28.…
192	pdb637/4v6uB1.pdb	MGMG_6q57.pdb	3	2907	50	TOPIND	48	3.57	0.01629	0.4294	1.A.U.819.=1.A.A.8.,1.A.C.820.=1.A.G.9.,1.A.U.821.=1.A.A.10.,1.A.A.822.=1.A.U.11.,1.A.G.823.=1.A.G.12.,1.A.C.825.=1.A.A.13.,1.A.C.826.=1.A.U.14.,1.A.G.827.=1.A.U.15.,1.A.G.828.=1.A.C.16.,1.A.G.829.=1.A.G.17.,1.A.G.830.=1.A.C.18.,1.A.C.831.=1.A.G.19.,1.A.U.868.=1.A.A.22.,1.A.A.869.=1.A.A.23.,1.A.G.870.=1.A.G.24.,1.A.G.871.=1.A.U.25.,1.A.G.872.=1.A.G.26.,1.A.G.873.=1.A.U.27.,1.A.A.879.=1.A.U.29.,1.…
193	pdb637/4v6uB1.pdb	MGMG_6q57.pdb	4	2859	50	TOPIND	46	3.22	0.0159	0.42932	1.A.A.212.=1.A.G.24.,1.A.G.235.=1.A.A.34.,1.A.U.411.=1.A.A.55.,1.A.G.412.=1.A.G.54.,1.A.A.413.=1.A.C.53.,1.A.G.414.=1.A.A.52.,1.A.A.416.=1.A.U.25.,1.A.C.417.=1.A.G.26.,1.A.G.419.=1.A.G.44.,1.A.G.422.=1.A.G.30.,1.A.G.423.=1.A.U.31.,1.A.U.424.=1.A.G.32.,1.A.G.426.=1.A.A.33.,1.A.U.429.=1.A.A.8.,1.A.A.430.=1.A.C.46.,1.A.U.431.=1.A.A.47.,1.A.C.432.=1.A.C.48.,1.A.C.433.=1.A.A.49.,1.A.G.434.=1.A.C.50.,1…
194	pdb637/5mlcA.pdb	MGMG_6q57.pdb	2	2659	50	TOPIND	49	3.62	0.01814	0.42919	1.A.G.731.=1.A.C.50.,1.A.G.734.=1.A.A.51.,1.A.A.735.=1.A.A.52.,1.A.U.1254.=1.A.U.31.,1.A.A.1255.=1.A.G.30.,1.A.C.1257.=1.A.G.28.,1.A.A.1260.=1.A.A.23.,1.A.A.1261.=1.A.A.22.,1.A.A.1262.=1.A.G.24.,1.A.C.1263.=1.A.G.70.,1.A.A.1264.=1.A.A.71.,1.A.U.1265.=1.A.A.72.,1.A.U.1266.=1.A.U.73.,1.A.G.1267.=1.A.C.74.,1.A.G.1268.=1.A.A.75.,1.A.U.1269.=1.A.U.76.,1.A.G.1270.=1.A.U.77.,1.A.A.1271.=1.A.G.78.,1.A.A.…
195	pdb637/2zjrX.pdb	MGMG_6q57.pdb	4	2494	50	TOPIND	46	3.72	0.01812	0.42914	1.A.U.212.=1.A.A.75.,1.A.C.213.=1.A.U.76.,1.A.U.217.=1.A.A.71.,1.A.A.218.=1.A.A.72.,1.A.A.233.=1.A.U.73.,1.A.C.234.=1.A.C.74.,1.A.C.235.=1.A.U.15.,1.A.C.236.=1.A.U.14.,1.A.G.237.=1.A.A.13.,1.A.G.238.=1.A.G.12.,1.A.U.366.=1.A.U.77.,1.A.A.367.=1.A.G.78.,1.A.A.521.=1.A.G.44.,1.A.G.522.=1.A.U.45.,1.A.A.523.=1.A.G.9.,1.A.C.524.=1.A.C.46.,1.A.C.525.=1.A.A.47.,1.A.U.526.=1.A.C.48.,1.A.G.527.=1.A.A.49.,1…
196	pdb637/2zjrX.pdb	MGMG_6q57.pdb	3	2542	50	TOPIND	48	3.58	0.01858	0.42903	1.A.C.667.=1.A.G.28.,1.A.G.668.=1.A.U.29.,1.A.C.1359.=1.A.A.34.,1.A.A.1546.=1.A.G.32.,1.A.G.1547.=1.A.A.33.,1.A.G.1549.=1.A.A.47.,1.A.U.1550.=1.A.C.46.,1.A.C.1551.=1.A.U.45.,1.A.U.1554.=1.A.U.31.,1.A.G.1555.=1.A.G.30.,1.A.C.1556.=1.A.A.49.,1.A.A.1557.=1.A.C.48.,1.A.U.1600.=1.A.C.53.,1.A.A.1602.=1.A.U.27.,1.A.C.1603.=1.A.G.26.,1.A.G.1622.=1.A.G.54.,1.A.G.1623.=1.A.A.55.,1.A.G.1624.=1.A.G.67.,1.A.G…
197	pdb637/6xyw1.pdb	MGMG_6q57.pdb	3	2695	50	TOPIND	49	3.59	0.01791	0.42875	1.A.C.171.=1.A.U.73.,1.A.U.172.=1.A.A.75.,1.A.A.174.=1.A.C.74.,1.A.A.214.=1.A.G.68.,1.A.G.215.=1.A.U.11.,1.A.G.217.=1.A.A.10.,1.A.G.218.=1.A.A.8.,1.A.C.219.=1.A.G.9.,1.A.G.220.=1.A.G.78.,1.A.A.221.=1.A.U.77.,1.A.G.222.=1.A.U.76.,1.A.G.224.=1.A.G.12.,1.A.C.378.=1.A.U.14.,1.A.G.379.=1.A.A.13.,1.A.G.381.=1.A.A.72.,1.A.U.382.=1.A.A.71.,1.A.G.385.=1.A.G.70.,1.A.A.387.=1.A.G.17.,1.A.U.388.=1.A.C.16.,1.…
198	pdb637/5t5hA.pdb	MGMG_6q57.pdb	1	1233	50	TOPIND	44	3.25	0.03469	0.42874	1.A.A.406.=1.A.C.66.,1.A.A.407.=1.A.G.67.,1.A.U.408.=1.A.G.68.,1.A.G.409.=1.A.U.69.,1.A.G.410.=1.A.G.70.,1.A.A.411.=1.A.A.71.,1.A.A.412.=1.A.A.72.,1.A.G.413.=1.A.U.73.,1.A.U.414.=1.A.C.74.,1.A.A.415.=1.A.A.75.,1.A.C.416.=1.A.U.76.,1.A.C.417.=1.A.U.77.,1.A.U.418.=1.A.G.78.,1.A.G.479.=1.A.A.8.,1.A.G.480.=1.A.G.9.,1.A.G.481.=1.A.A.10.,1.A.U.482.=1.A.U.11.,1.A.G.483.=1.A.G.12.,1.A.C.484.=1.A.A.13.,1.…
199	pdb637/4v8pA1.pdb	MGMG_6q57.pdb	2	3021	50	TOPIND	44	3.34	0.0144	0.42871	1.A.A.77.=1.A.C.50.,1.A.G.78.=1.A.A.51.,1.A.C.81.=1.A.A.47.,1.A.C.82.=1.A.C.48.,1.A.A.98.=1.A.A.49.,1.A.G.101.=1.A.U.31.,1.A.G.102.=1.A.G.30.,1.A.C.103.=1.A.U.29.,1.A.U.325.=1.A.A.52.,1.A.A.326.=1.A.C.53.,1.A.U.327.=1.A.G.54.,1.A.C.687.=1.A.C.66.,1.A.U.688.=1.A.G.67.,1.A.A.689.=1.A.U.69.,1.A.U.690.=1.A.G.70.,1.A.C.691.=1.A.A.71.,1.A.A.692.=1.A.A.72.,1.A.A.693.=1.A.U.73.,1.A.U.694.=1.A.C.74.,1.A.U…
200	pdb637/5xymA.pdb	MGMG_6q57.pdb	3	2519	50	TOPIND	49	3.48	0.01915	0.4287	1.A.C.696.=1.A.G.44.,1.A.U.697.=1.A.U.45.,1.A.A.698.=1.A.C.46.,1.A.C.699.=1.A.A.47.,1.A.C.700.=1.A.C.48.,1.A.C.701.=1.A.A.49.,1.A.A.702.=1.A.C.50.,1.A.U.703.=1.A.A.51.,1.A.G.704.=1.A.A.52.,1.A.G.705.=1.A.C.53.,1.A.C.706.=1.A.G.54.,1.A.C.707.=1.A.A.55.,1.A.G.738.=1.A.C.18.,1.A.A.743.=1.A.C.66.,1.A.C.745.=1.A.G.67.,1.A.C.746.=1.A.G.68.,1.A.C.747.=1.A.U.69.,1.A.A.748.=1.A.G.12.,1.A.C.749.=1.A.U.14.,…
201	pdb637/5mlcA.pdb	MGMG_6q57.pdb	3	2610	50	TOPIND	50	3.42	0.01888	0.42869	1.A.C.673.=1.A.A.23.,1.A.U.674.=1.A.G.24.,1.A.A.675.=1.A.U.25.,1.A.U.676.=1.A.G.26.,1.A.C.677.=1.A.U.27.,1.A.C.678.=1.A.G.28.,1.A.A.679.=1.A.U.29.,1.A.U.680.=1.A.G.30.,1.A.G.681.=1.A.U.31.,1.A.A.682.=1.A.G.32.,1.A.C.683.=1.A.A.33.,1.A.C.684.=1.A.A.34.,1.A.G.715.=1.A.G.78.,1.A.C.723.=1.A.G.70.,1.A.G.724.=1.A.A.71.,1.A.A.725.=1.A.A.72.,1.A.C.726.=1.A.U.73.,1.A.G.746.=1.A.G.9.,1.A.A.747.=1.A.A.8.,1.…
202	pdb637/5xymA.pdb	MGMG_6q57.pdb	2	2569	50	TOPIND	50	3.31	0.0192	0.42858	1.A.A.1554.=1.A.A.55.,1.A.G.1559.=1.A.C.66.,1.A.A.1804.=1.A.G.44.,1.A.A.1805.=1.A.U.45.,1.A.U.1806.=1.A.A.8.,1.A.U.1807.=1.A.C.46.,1.A.U.1810.=1.A.A.47.,1.A.G.1812.=1.A.C.48.,1.A.U.1813.=1.A.A.49.,1.A.C.1814.=1.A.C.50.,1.A.G.1815.=1.A.A.51.,1.A.G.1816.=1.A.A.52.,1.A.G.1817.=1.A.C.53.,1.A.A.1820.=1.A.A.22.,1.A.G.1821.=1.A.A.23.,1.A.U.1822.=1.A.G.24.,1.A.U.1823.=1.A.U.25.,1.A.C.1824.=1.A.G.26.,1.A.…
203	pdb637/5x8tA.pdb	MGMG_6q57.pdb	0	2809	50	TOPIND	45	3.43	0.01581	0.42847	1.A.A.829.=1.A.G.68.,1.A.A.830.=1.A.G.67.,1.A.A.831.=1.A.C.66.,1.A.G.833.=1.A.G.19.,1.A.C.834.=1.A.C.18.,1.A.C.844.=1.A.A.22.,1.A.A.845.=1.A.A.23.,1.A.G.846.=1.A.G.24.,1.A.C.847.=1.A.U.25.,1.A.A.848.=1.A.G.26.,1.A.G.849.=1.A.U.27.,1.A.U.850.=1.A.G.28.,1.A.U.851.=1.A.U.29.,1.A.G.852.=1.A.G.30.,1.A.A.853.=1.A.U.31.,1.A.C.854.=1.A.G.32.,1.A.U.855.=1.A.A.33.,1.A.G.856.=1.A.A.34.,1.A.G.857.=1.A.A.8.,1…
204	pdb637/4v4aAA.pdb	MGMG_6q57.pdb	1	1483	50	TOPIND	47	2.97	0.03107	0.42838	1.A.G.944.=1.A.A.34.,1.A.G.966.=1.A.A.8.,1.A.A.968.=1.A.G.78.,1.A.U.974.=1.A.G.44.,1.A.U.975.=1.A.U.45.,1.A.A.976.=1.A.C.46.,1.A.C.977.=1.A.A.47.,1.A.C.978.=1.A.C.48.,1.A.A.979.=1.A.A.49.,1.A.G.980.=1.A.C.50.,1.A.G.981.=1.A.A.51.,1.A.C.982.=1.A.A.52.,1.A.C.983.=1.A.C.53.,1.A.U.984.=1.A.G.54.,1.A.U.985.=1.A.A.55.,1.A.C.1039.=1.A.C.66.,1.A.A.1040.=1.A.G.67.,1.A.G.1041.=1.A.G.68.,1.A.G.1042.=1.A.U.6…
205	pdb637/5njtU.pdb	MGMG_6q57.pdb	1	2875	50	TOPIND	50	3.6	0.01714	0.42821	1.A.C.732.=1.A.A.23.,1.A.U.733.=1.A.G.24.,1.A.A.734.=1.A.U.25.,1.A.C.735.=1.A.G.26.,1.A.C.736.=1.A.U.27.,1.A.C.737.=1.A.G.28.,1.A.A.738.=1.A.U.29.,1.A.U.739.=1.A.G.30.,1.A.G.740.=1.A.U.31.,1.A.U.741.=1.A.G.32.,1.A.C.742.=1.A.A.33.,1.A.C.743.=1.A.A.34.,1.A.G.774.=1.A.G.78.,1.A.C.782.=1.A.G.70.,1.A.C.783.=1.A.A.71.,1.A.A.784.=1.A.A.72.,1.A.C.785.=1.A.U.73.,1.A.A.806.=1.A.A.8.,1.A.A.809.=1.A.G.44.,1…
206	pdb637/6hd71.pdb	MGMG_6q57.pdb	1	3289	50	TOPIND	47	3.36	0.01414	0.42815	1.A.A.264.=1.A.A.55.,1.A.A.266.=1.A.C.66.,1.A.U.268.=1.A.G.67.,1.A.C.269.=1.A.G.68.,1.A.G.270.=1.A.U.69.,1.A.A.271.=1.A.G.70.,1.A.G.272.=1.A.A.71.,1.A.U.273.=1.A.A.72.,1.A.U.274.=1.A.U.73.,1.A.G.275.=1.A.C.74.,1.A.U.276.=1.A.A.75.,1.A.U.277.=1.A.U.76.,1.A.U.278.=1.A.U.77.,1.A.G.279.=1.A.G.78.,1.A.G.281.=1.A.A.8.,1.A.A.283.=1.A.G.9.,1.A.U.284.=1.A.A.10.,1.A.G.285.=1.A.U.11.,1.A.C.286.=1.A.G.12.,1.…
207	pdb637/5t2a2.pdb	MGMG_6q57.pdb	0	1814	50	TOPIND	48	3.42	0.02591	0.42798	1.A.C.4.=1.A.G.78.,1.A.A.19.=1.A.A.8.,1.A.G.20.=1.A.G.9.,1.A.U.21.=1.A.A.10.,1.A.A.22.=1.A.U.11.,1.A.G.23.=1.A.G.12.,1.A.U.24.=1.A.A.13.,1.A.A.26.=1.A.U.14.,1.A.U.27.=1.A.U.15.,1.A.A.28.=1.A.C.16.,1.A.U.29.=1.A.G.17.,1.A.G.30.=1.A.C.18.,1.A.C.31.=1.A.G.19.,1.A.A.548.=1.A.A.55.,1.A.U.549.=1.A.A.22.,1.A.U.550.=1.A.G.24.,1.A.G.551.=1.A.U.25.,1.A.G.552.=1.A.G.26.,1.A.A.556.=1.A.G.44.,1.A.A.559.=1.A.U…
208	pdb637/6pvkA.pdb	MGMG_6q57.pdb	0	2169	50	TOPIND	45	3.39	0.0204	0.42798	1.A.G.569.=1.A.C.50.,1.A.U.570.=1.A.A.49.,1.A.A.571.=1.A.C.48.,1.A.U.573.=1.A.G.32.,1.A.C.597.=1.A.U.31.,1.A.G.598.=1.A.G.30.,1.A.U.599.=1.A.U.29.,1.A.C.601.=1.A.U.45.,1.A.C.602.=1.A.G.44.,1.A.A.609.=1.A.G.28.,1.A.G.610.=1.A.U.27.,1.A.A.615.=1.A.G.68.,1.A.A.616.=1.A.U.69.,1.A.C.617.=1.A.G.70.,1.A.C.618.=1.A.A.71.,1.A.G.619.=1.A.A.72.,1.A.G.620.=1.A.U.73.,1.A.C.621.=1.A.C.74.,1.A.G.622.=1.A.A.75.,…
209	pdb637/6xyw1.pdb	MGMG_6q57.pdb	1	2792	50	TOPIND	47	3.77	0.01657	0.42796	1.A.C.757.=1.A.A.49.,1.A.A.758.=1.A.C.50.,1.A.C.1279.=1.A.A.47.,1.A.G.1280.=1.A.C.48.,1.A.A.1281.=1.A.A.23.,1.A.A.1285.=1.A.A.71.,1.A.U.1286.=1.A.A.72.,1.A.C.1287.=1.A.U.73.,1.A.C.1288.=1.A.C.74.,1.A.U.1289.=1.A.A.75.,1.A.G.1290.=1.A.U.76.,1.A.U.1291.=1.A.U.77.,1.A.G.1292.=1.A.G.78.,1.A.A.1295.=1.A.A.8.,1.A.A.1297.=1.A.G.9.,1.A.C.1298.=1.A.A.10.,1.A.A.1299.=1.A.U.11.,1.A.C.1300.=1.A.G.12.,1.A.G.1…
210	pdb637/5xyi2.pdb	MGMG_6q57.pdb	1	1442	50	TOPIND	48	3.24	0.03248	0.42779	1.A.C.36.=1.A.C.66.,1.A.A.37.=1.A.G.67.,1.A.U.38.=1.A.U.69.,1.A.A.39.=1.A.G.70.,1.A.A.73.=1.A.G.44.,1.A.G.74.=1.A.U.45.,1.A.C.75.=1.A.C.46.,1.A.U.76.=1.A.A.47.,1.A.C.77.=1.A.C.48.,1.A.C.254.=1.A.A.49.,1.A.G.255.=1.A.C.50.,1.A.G.256.=1.A.A.51.,1.A.G.257.=1.A.A.52.,1.A.C.258.=1.A.C.53.,1.A.G.259.=1.A.A.22.,1.A.C.272.=1.A.U.25.,1.A.U.273.=1.A.G.24.,1.A.G.274.=1.A.G.26.,1.A.C.275.=1.A.U.27.,1.A.C.276…
211	pdb637/6gazAA.pdb	MGMG_6q57.pdb	0	960	50	TOPIND	48	3.5	0.04788	0.42773	1.A.G.555.=1.A.A.34.,1.A.A.563.=1.A.A.33.,1.A.G.576.=1.A.A.8.,1.A.U.578.=1.A.G.78.,1.A.U.584.=1.A.G.44.,1.A.U.585.=1.A.U.45.,1.A.A.586.=1.A.C.46.,1.A.C.587.=1.A.A.47.,1.A.C.588.=1.A.C.48.,1.A.A.589.=1.A.A.49.,1.A.A.590.=1.A.C.50.,1.A.C.591.=1.A.A.51.,1.A.C.592.=1.A.A.52.,1.A.C.593.=1.A.C.53.,1.A.U.594.=1.A.G.54.,1.A.U.595.=1.A.A.55.,1.A.C.603.=1.A.C.66.,1.A.A.604.=1.A.G.67.,1.A.G.605.=1.A.G.68.,1…
212	pdb637/3jbnAA.pdb	MGMG_6q57.pdb	13	2587	50	TOPIND	44	3.75	0.01672	0.42764	1.A.U.2804.=1.A.G.44.,1.A.A.2807.=1.A.U.29.,1.A.U.2808.=1.A.G.30.,1.A.U.2809.=1.A.U.31.,1.A.U.2811.=1.A.A.49.,1.A.A.2812.=1.A.C.48.,1.A.A.2818.=1.A.A.33.,1.A.C.2819.=1.A.A.34.,1.A.A.2820.=1.A.A.47.,1.A.U.2821.=1.A.C.46.,1.A.A.2822.=1.A.U.25.,1.A.U.2823.=1.A.G.26.,1.A.A.2824.=1.A.U.27.,1.A.U.2826.=1.A.C.53.,1.A.C.2972.=1.A.G.28.,1.A.A.2973.=1.A.C.50.,1.A.A.2974.=1.A.A.51.,1.A.U.2975.=1.A.A.52.,1.A…
213	pdb637/4v8pA1.pdb	MGMG_6q57.pdb	1	3069	50	TOPIND	48	3.55	0.01544	0.42755	1.A.A.265.=1.A.A.55.,1.A.A.267.=1.A.C.66.,1.A.U.269.=1.A.G.67.,1.A.C.270.=1.A.G.68.,1.A.G.271.=1.A.U.69.,1.A.G.272.=1.A.G.70.,1.A.G.273.=1.A.A.71.,1.A.U.274.=1.A.A.72.,1.A.U.275.=1.A.U.73.,1.A.G.276.=1.A.C.74.,1.A.U.277.=1.A.A.75.,1.A.U.278.=1.A.U.76.,1.A.U.279.=1.A.U.77.,1.A.G.280.=1.A.G.78.,1.A.A.283.=1.A.A.8.,1.A.U.284.=1.A.G.9.,1.A.U.285.=1.A.A.10.,1.A.G.286.=1.A.U.11.,1.A.C.287.=1.A.G.12.,1.…
214	pdb637/3jbnAA.pdb	MGMG_6q57.pdb	1	3143	50	TOPIND	49	3.63	0.01539	0.42728	1.A.A.79.=1.A.C.66.,1.A.A.80.=1.A.A.55.,1.A.G.82.=1.A.A.22.,1.A.C.269.=1.A.G.44.,1.A.G.270.=1.A.U.45.,1.A.U.271.=1.A.C.46.,1.A.G.272.=1.A.A.47.,1.A.U.273.=1.A.C.48.,1.A.U.274.=1.A.A.49.,1.A.C.275.=1.A.C.50.,1.A.U.276.=1.A.A.51.,1.A.U.277.=1.A.A.52.,1.A.U.278.=1.A.C.53.,1.A.G.279.=1.A.G.54.,1.A.G.281.=1.A.A.23.,1.A.A.282.=1.A.G.24.,1.A.U.283.=1.A.U.25.,1.A.U.284.=1.A.G.26.,1.A.G.285.=1.A.U.27.,1.A…
215	pdb637/6gc7A.pdb	MGMG_6q57.pdb	1	1851	50	TOPIND	48	3.29	0.02544	0.4272	1.A.A.10.=1.A.C.74.,1.A.U.12.=1.A.U.73.,1.A.A.13.=1.A.A.72.,1.A.A.526.=1.A.A.13.,1.A.C.1589.=1.A.U.14.,1.A.C.1590.=1.A.U.15.,1.A.C.1591.=1.A.C.16.,1.A.G.1592.=1.A.G.17.,1.A.C.1593.=1.A.C.18.,1.A.G.1594.=1.A.G.19.,1.A.G.1619.=1.A.C.66.,1.A.U.1620.=1.A.G.67.,1.A.G.1621.=1.A.U.69.,1.A.G.1622.=1.A.G.70.,1.A.G.1623.=1.A.A.71.,1.A.G.1625.=1.A.A.75.,1.A.U.1627.=1.A.U.76.,1.A.G.1628.=1.A.U.77.,1.A.G.1629…
216	pdb637/6ddd1.pdb	MGMG_6q57.pdb	2	2552	50	TOPIND	48	4.03	0.01843	0.42714	1.A.G.547.=1.A.A.49.,1.A.U.548.=1.A.A.47.,1.A.A.549.=1.A.C.48.,1.A.U.551.=1.A.G.32.,1.A.C.575.=1.A.U.31.,1.A.G.576.=1.A.G.30.,1.A.U.577.=1.A.U.29.,1.A.G.578.=1.A.C.46.,1.A.C.579.=1.A.U.45.,1.A.C.580.=1.A.G.44.,1.A.A.587.=1.A.G.28.,1.A.G.588.=1.A.U.27.,1.A.U.591.=1.A.G.26.,1.A.A.593.=1.A.G.68.,1.A.A.594.=1.A.U.69.,1.A.C.595.=1.A.G.70.,1.A.C.596.=1.A.A.71.,1.A.G.597.=1.A.A.72.,1.A.G.598.=1.A.U.73.,…
217	pdb637/6dlrA.pdb	MGMG_6q57.pdb	0	106	50	TOPIND	46	3.5	0.29585	0.42707	1.A.G.1.=1.A.C.74.,1.A.G.2.=1.A.U.73.,1.A.A.3.=1.A.A.72.,1.A.A.4.=1.A.A.71.,1.A.G.6.=1.A.C.46.,1.A.U.7.=1.A.A.47.,1.A.G.8.=1.A.C.48.,1.A.U.9.=1.A.A.49.,1.A.G.10.=1.A.C.50.,1.A.U.11.=1.A.A.51.,1.A.C.12.=1.A.A.52.,1.A.U.13.=1.A.C.53.,1.A.A.14.=1.A.G.54.,1.A.G.15.=1.A.A.55.,1.A.A.47.=1.A.G.24.,1.A.G.48.=1.A.U.25.,1.A.U.49.=1.A.G.68.,1.A.G.50.=1.A.G.26.,1.A.A.51.=1.A.U.27.,1.A.C.52.=1.A.G.28.,1.A.A.5…
218	pdb637/4v9f0.pdb	MGMG_6q57.pdb	3	2664	50	TOPIND	49	3.59	0.01811	0.42662	1.A.G.1371.=1.A.A.75.,1.A.G.1372.=1.A.C.74.,1.A.C.1374.=1.A.U.14.,1.A.A.1377.=1.A.U.15.,1.A.G.1379.=1.A.C.16.,1.A.G.1380.=1.A.G.17.,1.A.U.1514.=1.A.A.22.,1.A.C.1515.=1.A.A.23.,1.A.G.1516.=1.A.G.24.,1.A.A.1517.=1.A.U.25.,1.A.U.1518.=1.A.G.26.,1.A.C.1519.=1.A.U.27.,1.A.A.1520.=1.A.G.28.,1.A.C.1521.=1.A.U.29.,1.A.G.1522.=1.A.G.30.,1.A.C.1523.=1.A.U.31.,1.A.C.1524.=1.A.G.32.,1.A.G.1525.=1.A.A.33.,1.A…
219	pdb637/6pvkA.pdb	MGMG_6q57.pdb	2	2078	50	TOPIND	43	3.29	0.02035	0.42622	1.A.U.236.=1.A.C.50.,1.A.C.237.=1.A.A.51.,1.A.G.241.=1.A.C.48.,1.A.A.242.=1.A.A.47.,1.A.A.257.=1.A.A.49.,1.A.G.260.=1.A.U.31.,1.A.G.261.=1.A.G.30.,1.A.G.262.=1.A.U.29.,1.A.U.471.=1.A.A.52.,1.A.A.472.=1.A.C.53.,1.A.U.626.=1.A.G.67.,1.A.A.627.=1.A.G.68.,1.A.C.628.=1.A.U.69.,1.A.G.629.=1.A.G.70.,1.A.A.630.=1.A.A.71.,1.A.U.631.=1.A.A.72.,1.A.C.632.=1.A.U.73.,1.A.U.633.=1.A.C.74.,1.A.C.634.=1.A.A.75.,…
220	pdb637/4v4aAA.pdb	MGMG_6q57.pdb	2	1436	50	TOPIND	44	3.38	0.02985	0.42616	1.A.A.46.=1.A.U.73.,1.A.A.47.=1.A.A.72.,1.A.A.49.=1.A.A.13.,1.A.A.110.=1.A.A.71.,1.A.G.312.=1.A.G.70.,1.A.G.313.=1.A.U.69.,1.A.G.314.=1.A.G.19.,1.A.C.323.=1.A.C.18.,1.A.A.324.=1.A.G.17.,1.A.C.330.=1.A.C.66.,1.A.C.331.=1.A.G.67.,1.A.C.332.=1.A.G.68.,1.A.A.333.=1.A.U.11.,1.A.C.334.=1.A.G.12.,1.A.C.347.=1.A.U.14.,1.A.A.348.=1.A.U.15.,1.A.A.355.=1.A.A.75.,1.A.G.356.=1.A.C.74.,1.A.G.1416.=1.A.G.44.,1.…
221	pdb637/4v8pA1.pdb	MGMG_6q57.pdb	3	2977	50	TOPIND	35	2.85	0.01166	0.42616	1.A.G.550.=1.A.G.44.,1.A.U.551.=1.A.U.45.,1.A.G.621.=1.A.G.68.,1.A.C.625.=1.A.G.54.,1.A.C.626.=1.A.C.53.,1.A.U.627.=1.A.A.52.,1.A.A.628.=1.A.A.51.,1.A.G.630.=1.A.U.29.,1.A.G.631.=1.A.G.28.,1.A.G.632.=1.A.U.27.,1.A.C.633.=1.A.G.26.,1.A.G.1188.=1.A.C.74.,1.A.U.1189.=1.A.A.75.,1.A.U.1190.=1.A.U.76.,1.A.G.1191.=1.A.U.77.,1.A.A.1192.=1.A.G.78.,1.A.U.1313.=1.A.A.8.,1.A.C.1314.=1.A.G.9.,1.A.A.1315.=1.A.…
222	pdb637/1ond0.pdb	MGMG_6q57.pdb	4	2576	50	TOPIND	46	3.45	0.01759	0.42615	1.A.G.27.=1.A.U.73.,1.A.U.29.=1.A.G.9.,1.A.C.31.=1.A.G.70.,1.A.C.32.=1.A.C.18.,1.A.A.298.=1.A.G.19.,1.A.G.299.=1.A.A.22.,1.A.G.402.=1.A.A.71.,1.A.A.403.=1.A.A.72.,1.A.U.430.=1.A.C.16.,1.A.G.431.=1.A.G.17.,1.A.C.463.=1.A.U.15.,1.A.C.464.=1.A.U.14.,1.A.G.466.=1.A.A.13.,1.A.A.467.=1.A.G.12.,1.A.C.537.=1.A.A.8.,1.A.G.1136.=1.A.G.44.,1.A.U.1137.=1.A.U.45.,1.A.U.1138.=1.A.C.46.,1.A.C.1139.=1.A.A.47.,1.…
223	pdb637/6q951.pdb	MGMG_6q57.pdb	2	2733	50	TOPIND	48	3.92	0.01725	0.42589	1.A.G.10.=1.A.A.8.,1.A.G.11.=1.A.G.9.,1.A.G.12.=1.A.A.10.,1.A.C.13.=1.A.U.11.,1.A.C.14.=1.A.G.12.,1.A.C.15.=1.A.A.13.,1.A.A.16.=1.A.U.14.,1.A.C.17.=1.A.U.15.,1.A.G.18.=1.A.C.16.,1.A.G.19.=1.A.G.17.,1.A.U.20.=1.A.C.18.,1.A.G.21.=1.A.G.19.,1.A.A.525.=1.A.C.66.,1.A.A.526.=1.A.G.67.,1.A.A.527.=1.A.G.68.,1.A.C.528.=1.A.U.69.,1.A.C.529.=1.A.G.70.,1.A.G.530.=1.A.A.71.,1.A.U.531.=1.A.A.72.,1.A.G.532.=1.A…
224	pdb637/2zjrX.pdb	MGMG_6q57.pdb	6	2399	50	TOPIND	49	3.68	0.02006	0.42583	1.A.A.172.=1.A.G.78.,1.A.C.178.=1.A.U.73.,1.A.U.179.=1.A.A.75.,1.A.A.181.=1.A.C.74.,1.A.A.221.=1.A.G.68.,1.A.G.222.=1.A.U.11.,1.A.G.225.=1.A.A.8.,1.A.C.226.=1.A.G.9.,1.A.G.227.=1.A.A.10.,1.A.A.228.=1.A.U.77.,1.A.G.229.=1.A.U.76.,1.A.G.231.=1.A.G.12.,1.A.G.317.=1.A.U.15.,1.A.U.318.=1.A.U.14.,1.A.U.319.=1.A.A.13.,1.A.G.321.=1.A.A.72.,1.A.U.322.=1.A.A.71.,1.A.G.323.=1.A.G.70.,1.A.A.326.=1.A.G.17.,1.…
225	pdb637/5x8tA.pdb	MGMG_6q57.pdb	1	2764	50	TOPIND	48	3.38	0.01714	0.42575	1.A.C.697.=1.A.G.9.,1.A.U.698.=1.A.A.10.,1.A.A.699.=1.A.U.11.,1.A.U.700.=1.A.G.12.,1.A.C.702.=1.A.A.13.,1.A.A.703.=1.A.U.14.,1.A.U.704.=1.A.U.15.,1.A.G.705.=1.A.C.16.,1.A.A.706.=1.A.G.17.,1.A.C.707.=1.A.C.18.,1.A.C.708.=1.A.G.19.,1.A.A.744.=1.A.A.22.,1.A.A.745.=1.A.A.23.,1.A.C.746.=1.A.G.24.,1.A.C.747.=1.A.U.25.,1.A.G.748.=1.A.G.26.,1.A.A.749.=1.A.U.27.,1.A.C.750.=1.A.G.28.,1.A.U.754.=1.A.U.29.,1…
226	pdb637/2zjrX.pdb	MGMG_6q57.pdb	5	2448	50	TOPIND	49	3.61	0.01968	0.42544	1.A.G.680.=1.A.C.50.,1.A.G.683.=1.A.A.51.,1.A.A.684.=1.A.A.52.,1.A.U.1183.=1.A.U.31.,1.A.A.1184.=1.A.G.30.,1.A.C.1186.=1.A.G.28.,1.A.U.1189.=1.A.A.23.,1.A.A.1190.=1.A.A.22.,1.A.A.1191.=1.A.G.24.,1.A.A.1192.=1.A.G.70.,1.A.A.1193.=1.A.A.71.,1.A.G.1194.=1.A.A.72.,1.A.A.1195.=1.A.U.73.,1.A.A.1196.=1.A.C.74.,1.A.G.1197.=1.A.A.75.,1.A.U.1198.=1.A.U.76.,1.A.G.1199.=1.A.U.77.,1.A.G.1201.=1.A.G.78.,1.A.A.…
227	pdb637/5njtU.pdb	MGMG_6q57.pdb	4	2735	50	TOPIND	45	3.67	0.0162	0.42543	1.A.A.36.=1.A.A.55.,1.A.U.236.=1.A.C.50.,1.A.C.237.=1.A.A.51.,1.A.U.240.=1.A.A.47.,1.A.G.241.=1.A.C.48.,1.A.A.257.=1.A.A.49.,1.A.G.260.=1.A.U.31.,1.A.G.261.=1.A.G.30.,1.A.G.262.=1.A.U.29.,1.A.U.476.=1.A.A.52.,1.A.A.477.=1.A.C.53.,1.A.C.478.=1.A.G.54.,1.A.U.631.=1.A.C.66.,1.A.A.632.=1.A.G.67.,1.A.C.633.=1.A.U.69.,1.A.G.634.=1.A.G.70.,1.A.A.635.=1.A.A.71.,1.A.U.636.=1.A.A.72.,1.A.C.637.=1.A.U.73.,1…
228	pdb637/6q951.pdb	MGMG_6q57.pdb	7	2497	50	TOPIND	45	3.77	0.0177	0.42541	1.A.C.214.=1.A.C.74.,1.A.U.215.=1.A.A.75.,1.A.C.218.=1.A.G.9.,1.A.G.220.=1.A.A.71.,1.A.A.221.=1.A.A.72.,1.A.A.236.=1.A.U.73.,1.A.G.238.=1.A.U.15.,1.A.G.239.=1.A.U.14.,1.A.G.240.=1.A.A.13.,1.A.G.241.=1.A.G.12.,1.A.U.445.=1.A.U.76.,1.A.A.446.=1.A.U.77.,1.A.A.598.=1.A.G.44.,1.A.C.599.=1.A.U.45.,1.A.G.600.=1.A.C.46.,1.A.G.601.=1.A.A.47.,1.A.U.602.=1.A.C.48.,1.A.C.603.=1.A.A.49.,1.A.G.604.=1.A.C.50.,1…
229	pdb637/5xy31.pdb	MGMG_6q57.pdb	1	2494	50	TOPIND	47	3.47	0.01856	0.42533	1.A.A.236.=1.A.A.55.,1.A.G.237.=1.A.C.66.,1.A.U.240.=1.A.G.67.,1.A.C.241.=1.A.G.68.,1.A.G.242.=1.A.U.69.,1.A.G.243.=1.A.G.70.,1.A.A.244.=1.A.A.71.,1.A.U.245.=1.A.A.72.,1.A.A.246.=1.A.U.73.,1.A.C.247.=1.A.C.74.,1.A.U.248.=1.A.A.75.,1.A.U.249.=1.A.U.76.,1.A.U.250.=1.A.U.77.,1.A.G.251.=1.A.G.78.,1.A.A.254.=1.A.A.8.,1.A.G.255.=1.A.G.9.,1.A.U.256.=1.A.A.10.,1.A.A.257.=1.A.U.11.,1.A.G.258.=1.A.G.12.,1.…
230	pdb637/4v6uB1.pdb	MGMG_6q57.pdb	7	2718	50	TOPIND	49	3.9	0.01771	0.42527	1.A.U.13.=1.A.C.66.,1.A.A.14.=1.A.G.67.,1.A.A.15.=1.A.G.68.,1.A.G.16.=1.A.U.69.,1.A.C.17.=1.A.G.70.,1.A.C.18.=1.A.A.71.,1.A.G.19.=1.A.A.72.,1.A.C.20.=1.A.U.73.,1.A.C.21.=1.A.C.74.,1.A.C.22.=1.A.A.75.,1.A.G.23.=1.A.U.76.,1.A.G.24.=1.A.U.77.,1.A.U.25.=1.A.G.78.,1.A.A.552.=1.A.A.8.,1.A.C.553.=1.A.G.9.,1.A.C.554.=1.A.A.10.,1.A.G.555.=1.A.U.11.,1.A.G.556.=1.A.G.12.,1.A.G.557.=1.A.A.13.,1.A.C.558.=1.A.…
231	pdb637/6mtd5.pdb	MGMG_6q57.pdb	2	3472	50	TOPIND	47	3.53	0.01339	0.42523	1.A.A.1103.=1.A.G.26.,1.A.G.1104.=1.A.U.25.,1.A.G.1106.=1.A.C.48.,1.A.C.1107.=1.A.A.49.,1.A.G.1129.=1.A.A.23.,1.A.A.1130.=1.A.A.22.,1.A.G.1132.=1.A.G.54.,1.A.C.1134.=1.A.A.52.,1.A.C.1135.=1.A.G.28.,1.A.G.1136.=1.A.U.27.,1.A.G.1167.=1.A.A.55.,1.A.C.1985.=1.A.C.66.,1.A.C.1986.=1.A.G.67.,1.A.G.1987.=1.A.U.69.,1.A.G.1988.=1.A.G.70.,1.A.C.1989.=1.A.A.71.,1.A.G.1990.=1.A.A.72.,1.A.G.1991.=1.A.U.73.,1.A…
232	pdb637/6n2vA.pdb	MGMG_6q57.pdb	0	98	50	TOPIND	43	3.48	0.29644	0.42519	1.A.G.10.=1.A.G.24.,1.A.U.11.=1.A.A.23.,1.A.A.12.=1.A.C.50.,1.A.G.13.=1.A.A.49.,1.A.C.14.=1.A.C.48.,1.A.C.15.=1.A.G.32.,1.A.U.16.=1.A.A.33.,1.A.C.18.=1.A.G.44.,1.A.C.28.=1.A.U.31.,1.A.G.29.=1.A.G.30.,1.A.A.30.=1.A.U.29.,1.A.A.31.=1.A.G.28.,1.A.A.32.=1.A.U.27.,1.A.G.33.=1.A.G.26.,1.A.G.35.=1.A.A.10.,1.A.C.36.=1.A.U.11.,1.A.C.37.=1.A.G.12.,1.A.U.38.=1.A.A.13.,1.A.G.39.=1.A.U.14.,1.A.U.40.=1.A.U.15.…
233	pdb637/4v84BA.pdb	MGMG_6q57.pdb	3	2613	50	TOPIND	49	3.54	0.01847	0.42508	1.A.G.766.=1.A.C.50.,1.A.G.769.=1.A.A.51.,1.A.C.770.=1.A.A.52.,1.A.U.1240.=1.A.U.31.,1.A.A.1241.=1.A.G.30.,1.A.C.1243.=1.A.G.28.,1.A.U.1246.=1.A.A.23.,1.A.A.1247.=1.A.A.22.,1.A.A.1248.=1.A.G.24.,1.A.A.1249.=1.A.G.70.,1.A.G.1250.=1.A.A.71.,1.A.A.1251.=1.A.A.72.,1.A.G.1252.=1.A.U.73.,1.A.G.1253.=1.A.C.74.,1.A.G.1254.=1.A.A.75.,1.A.U.1255.=1.A.U.76.,1.A.G.1256.=1.A.U.77.,1.A.G.1258.=1.A.G.78.,1.A.A.…
234	pdb637/6ek0L5.pdb	MGMG_6q57.pdb	1	3695	50	TOPIND	48	3.52	0.01285	0.42499	1.A.G.276.=1.A.A.55.,1.A.A.278.=1.A.C.66.,1.A.U.280.=1.A.G.67.,1.A.C.281.=1.A.G.68.,1.A.G.282.=1.A.U.69.,1.A.G.283.=1.A.G.70.,1.A.G.284.=1.A.A.71.,1.A.U.285.=1.A.A.72.,1.A.U.286.=1.A.U.73.,1.A.G.287.=1.A.C.74.,1.A.C.288.=1.A.A.75.,1.A.U.289.=1.A.U.76.,1.A.U.290.=1.A.U.77.,1.A.G.291.=1.A.G.78.,1.A.A.294.=1.A.A.8.,1.A.A.295.=1.A.G.9.,1.A.U.296.=1.A.A.10.,1.A.G.297.=1.A.U.11.,1.A.C.298.=1.A.G.12.,1.…
235	pdb637/6qulA.pdb	MGMG_6q57.pdb	2	2697	50	TOPIND	48	3.38	0.01756	0.42495	1.A.C.2354.=1.A.G.44.,1.A.C.2355.=1.A.U.45.,1.A.G.2356.=1.A.C.46.,1.A.C.2357.=1.A.A.47.,1.A.C.2358.=1.A.C.48.,1.A.C.2359.=1.A.A.49.,1.A.A.2360.=1.A.C.50.,1.A.A.2361.=1.A.A.51.,1.A.G.2362.=1.A.A.52.,1.A.A.2363.=1.A.C.53.,1.A.G.2364.=1.A.G.54.,1.A.U.2369.=1.A.A.23.,1.A.A.2370.=1.A.G.24.,1.A.U.2371.=1.A.U.25.,1.A.C.2372.=1.A.G.26.,1.A.G.2373.=1.A.U.27.,1.A.A.2374.=1.A.G.28.,1.A.C.2375.=1.A.U.29.,1.A…
236	pdb637/4wf9X.pdb	MGMG_6q57.pdb	11	2197	50	TOPIND	41	3.9	0.01826	0.42483	1.A.A.12.=1.A.A.8.,1.A.G.13.=1.A.G.9.,1.A.G.14.=1.A.A.10.,1.A.G.15.=1.A.U.11.,1.A.C.16.=1.A.G.12.,1.A.G.17.=1.A.A.13.,1.A.C.18.=1.A.U.14.,1.A.A.19.=1.A.U.15.,1.A.C.20.=1.A.C.16.,1.A.G.21.=1.A.G.17.,1.A.G.22.=1.A.C.18.,1.A.U.23.=1.A.G.19.,1.A.A.553.=1.A.C.66.,1.A.C.554.=1.A.G.67.,1.A.C.555.=1.A.U.69.,1.A.G.556.=1.A.G.70.,1.A.U.557.=1.A.A.71.,1.A.G.558.=1.A.A.72.,1.A.U.559.=1.A.U.73.,1.A.G.560.=1.A…
237	pdb637/5li0a.pdb	MGMG_6q57.pdb	1	1497	50	TOPIND	47	3.48	0.03057	0.42482	1.A.G.56.=1.A.A.13.,1.A.U.57.=1.A.G.12.,1.A.G.59.=1.A.U.76.,1.A.A.60.=1.A.U.77.,1.A.G.61.=1.A.G.9.,1.A.U.92.=1.A.A.75.,1.A.A.94.=1.A.C.74.,1.A.G.95.=1.A.U.73.,1.A.C.96.=1.A.A.72.,1.A.G.97.=1.A.A.71.,1.A.G.98.=1.A.G.70.,1.A.C.99.=1.A.U.69.,1.A.G.100.=1.A.G.67.,1.A.A.102.=1.A.C.66.,1.A.C.126.=1.A.A.22.,1.A.U.127.=1.A.A.23.,1.A.A.128.=1.A.G.24.,1.A.C.129.=1.A.U.25.,1.A.C.130.=1.A.G.26.,1.A.U.131.=1.…
238	pdb637/6az11.pdb	MGMG_6q57.pdb	0	1758	50	TOPIND	48	3.33	0.02674	0.4247	1.A.C.4.=1.A.G.78.,1.A.A.19.=1.A.A.8.,1.A.G.20.=1.A.G.9.,1.A.U.21.=1.A.A.10.,1.A.A.22.=1.A.U.11.,1.A.G.23.=1.A.G.12.,1.A.U.24.=1.A.A.13.,1.A.A.26.=1.A.U.14.,1.A.U.27.=1.A.U.15.,1.A.A.28.=1.A.C.16.,1.A.U.29.=1.A.G.17.,1.A.G.30.=1.A.C.18.,1.A.C.31.=1.A.G.19.,1.A.A.525.=1.A.A.55.,1.A.U.526.=1.A.A.22.,1.A.U.527.=1.A.A.23.,1.A.G.528.=1.A.G.24.,1.A.G.529.=1.A.U.25.,1.A.A.533.=1.A.G.44.,1.A.A.536.=1.A.G…
239	pdb637/3j9mAA.pdb	MGMG_6q57.pdb	1	874	50	TOPIND	46	3.26	0.05047	0.4245	1.A.G.9.=1.A.U.29.,1.A.G.10.=1.A.G.30.,1.A.U.11.=1.A.U.31.,1.A.C.12.=1.A.G.32.,1.A.C.13.=1.A.A.33.,1.A.U.14.=1.A.A.34.,1.A.A.283.=1.A.A.8.,1.A.U.437.=1.A.C.74.,1.A.A.440.=1.A.U.73.,1.A.C.441.=1.A.A.72.,1.A.A.472.=1.A.G.78.,1.A.A.474.=1.A.U.77.,1.A.C.475.=1.A.U.76.,1.A.C.488.=1.A.A.75.,1.A.A.500.=1.A.G.44.,1.A.G.501.=1.A.U.45.,1.A.G.502.=1.A.C.46.,1.A.A.503.=1.A.A.47.,1.A.C.504.=1.A.C.48.,1.A.C.50…
240	pdb637/5an9N.pdb	MGMG_6q57.pdb	0	1162	50	TOPIND	48	3.73	0.03969	0.42444	1.A.U.665.=1.A.A.33.,1.A.A.672.=1.A.C.48.,1.A.G.673.=1.A.A.47.,1.A.G.674.=1.A.G.24.,1.A.C.675.=1.A.A.23.,1.A.A.676.=1.A.A.22.,1.A.G.677.=1.A.G.54.,1.A.C.681.=1.A.A.51.,1.A.A.704.=1.A.U.29.,1.A.A.706.=1.A.G.30.,1.A.G.707.=1.A.A.49.,1.A.A.710.=1.A.G.32.,1.A.A.711.=1.A.U.31.,1.A.G.715.=1.A.G.28.,1.A.C.716.=1.A.U.27.,1.A.A.717.=1.A.A.52.,1.A.A.718.=1.A.C.53.,1.A.A.719.=1.A.G.26.,1.A.C.722.=1.A.C.50.,…
241	pdb637/4wf9X.pdb	MGMG_6q57.pdb	3	2572	50	TOPIND	47	3.55	0.01799	0.42443	1.A.G.24.=1.A.C.74.,1.A.G.25.=1.A.U.73.,1.A.U.27.=1.A.G.9.,1.A.C.29.=1.A.G.70.,1.A.A.365.=1.A.C.18.,1.A.A.366.=1.A.G.19.,1.A.U.367.=1.A.A.22.,1.A.G.485.=1.A.A.71.,1.A.A.486.=1.A.A.72.,1.A.U.514.=1.A.C.16.,1.A.G.515.=1.A.G.17.,1.A.C.547.=1.A.U.15.,1.A.C.548.=1.A.U.14.,1.A.U.549.=1.A.G.12.,1.A.G.550.=1.A.A.13.,1.A.A.551.=1.A.A.75.,1.A.A.552.=1.A.U.76.,1.A.G.1169.=1.A.G.44.,1.A.U.1170.=1.A.U.45.,1.A…
242	pdb637/6q951.pdb	MGMG_6q57.pdb	3	2685	50	TOPIND	42	3.02	0.01547	0.42439	1.A.U.829.=1.A.A.8.,1.A.A.842.=1.A.G.44.,1.A.G.843.=1.A.U.45.,1.A.C.844.=1.A.C.46.,1.A.C.845.=1.A.A.47.,1.A.U.846.=1.A.C.48.,1.A.C.847.=1.A.A.49.,1.A.A.848.=1.A.C.50.,1.A.G.849.=1.A.A.51.,1.A.G.850.=1.A.A.52.,1.A.C.851.=1.A.C.53.,1.A.G.852.=1.A.G.54.,1.A.C.853.=1.A.A.55.,1.A.U.854.=1.A.G.67.,1.A.G.855.=1.A.G.68.,1.A.A.856.=1.A.U.69.,1.A.A.918.=1.A.U.14.,1.A.G.919.=1.A.A.13.,1.A.G.921.=1.A.G.12.,1…
243	pdb637/3j7aA.pdb	MGMG_6q57.pdb	4	1416	50	TOPIND	45	3.89	0.0307	0.4242	1.A.G.42.=1.A.A.51.,1.A.A.43.=1.A.C.50.,1.A.G.48.=1.A.U.27.,1.A.C.49.=1.A.G.28.,1.A.C.96.=1.A.U.31.,1.A.C.98.=1.A.A.49.,1.A.A.99.=1.A.C.48.,1.A.U.100.=1.A.A.47.,1.A.U.298.=1.A.A.23.,1.A.G.324.=1.A.G.32.,1.A.A.325.=1.A.A.33.,1.A.G.328.=1.A.G.44.,1.A.G.329.=1.A.U.45.,1.A.G.330.=1.A.C.46.,1.A.A.331.=1.A.A.8.,1.A.A.340.=1.A.A.34.,1.A.A.350.=1.A.G.26.,1.A.C.364.=1.A.U.29.,1.A.A.365.=1.A.G.30.,1.A.C.37…
244	pdb637/5optE.pdb	MGMG_6q57.pdb	3	1879	50	TOPIND	39	3.14	0.02041	0.42411	1.A.C.1075.=1.A.G.44.,1.A.U.1076.=1.A.U.45.,1.A.G.1077.=1.A.C.46.,1.A.G.1078.=1.A.A.47.,1.A.U.1079.=1.A.C.48.,1.A.G.1080.=1.A.A.49.,1.A.C.1081.=1.A.C.50.,1.A.G.1082.=1.A.A.51.,1.A.U.1083.=1.A.A.52.,1.A.C.1084.=1.A.C.53.,1.A.A.1085.=1.A.G.54.,1.A.U.1095.=1.A.G.12.,1.A.U.1096.=1.A.G.68.,1.A.C.1097.=1.A.U.69.,1.A.U.1098.=1.A.G.24.,1.A.U.1099.=1.A.A.22.,1.A.A.1100.=1.A.A.23.,1.A.A.1102.=1.A.U.25.,1.A…
245	pdb637/6em11.pdb	MGMG_6q57.pdb	5	1567	50	TOPIND	38	3.9	0.02352	0.4241	1.A.U.409.=1.A.G.28.,1.A.G.411.=1.A.G.44.,1.A.A.413.=1.A.G.32.,1.A.A.414.=1.A.U.31.,1.A.G.415.=1.A.G.30.,1.A.G.1231.=1.A.A.52.,1.A.G.1270.=1.A.C.48.,1.A.A.1271.=1.A.A.49.,1.A.A.1272.=1.A.C.50.,1.A.U.1273.=1.A.A.51.,1.A.G.1401.=1.A.A.23.,1.A.A.1402.=1.A.G.24.,1.A.A.1403.=1.A.A.47.,1.A.G.1560.=1.A.A.72.,1.A.C.1561.=1.A.U.73.,1.A.U.1562.=1.A.C.74.,1.A.C.1563.=1.A.A.75.,1.A.C.1564.=1.A.U.76.,1.A.A.15…
246	pdb637/5hd12a.pdb	MGMG_6q57.pdb	2	1389	50	TOPIND	45	3.16	0.03163	0.42397	1.A.C.37.=1.A.A.8.,1.A.G.38.=1.A.G.9.,1.A.G.39.=1.A.A.10.,1.A.C.40.=1.A.U.11.,1.A.G.41.=1.A.G.12.,1.A.U.42.=1.A.A.13.,1.A.G.43.=1.A.U.14.,1.A.U.354.=1.A.U.15.,1.A.C.355.=1.A.C.16.,1.A.U.356.=1.A.G.17.,1.A.U.357.=1.A.C.18.,1.A.C.358.=1.A.G.19.,1.A.C.359.=1.A.A.23.,1.A.G.360.=1.A.A.22.,1.A.C.361.=1.A.A.55.,1.A.A.362.=1.A.G.54.,1.A.A.378.=1.A.C.66.,1.A.G.380.=1.A.G.67.,1.A.G.381.=1.A.G.68.,1.A.A.382…
247	pdb637/5x8tA.pdb	MGMG_6q57.pdb	2	2716	50	TOPIND	49	3.39	0.0178	0.42397	1.A.A.1703.=1.A.A.55.,1.A.C.1707.=1.A.G.67.,1.A.G.1708.=1.A.C.66.,1.A.A.1950.=1.A.G.44.,1.A.A.1951.=1.A.U.45.,1.A.U.1952.=1.A.A.8.,1.A.U.1953.=1.A.C.46.,1.A.U.1956.=1.A.A.47.,1.A.G.1958.=1.A.C.48.,1.A.U.1959.=1.A.A.49.,1.A.C.1960.=1.A.C.50.,1.A.G.1961.=1.A.A.51.,1.A.G.1962.=1.A.A.52.,1.A.G.1963.=1.A.C.53.,1.A.A.1966.=1.A.A.22.,1.A.G.1967.=1.A.A.23.,1.A.U.1968.=1.A.G.24.,1.A.U.1969.=1.A.U.25.,1.A.…
248	pdb637/5xy31.pdb	MGMG_6q57.pdb	3	2399	50	TOPIND	43	3.48	0.01764	0.42395	1.A.C.77.=1.A.C.50.,1.A.C.78.=1.A.A.49.,1.A.C.79.=1.A.C.48.,1.A.U.80.=1.A.A.47.,1.A.G.101.=1.A.U.31.,1.A.G.102.=1.A.G.30.,1.A.U.296.=1.A.A.51.,1.A.A.297.=1.A.A.52.,1.A.A.298.=1.A.C.53.,1.A.U.433.=1.A.C.66.,1.A.U.434.=1.A.G.67.,1.A.U.435.=1.A.U.69.,1.A.A.436.=1.A.G.24.,1.A.U.437.=1.A.G.70.,1.A.C.438.=1.A.A.71.,1.A.U.439.=1.A.A.72.,1.A.G.440.=1.A.U.73.,1.A.U.441.=1.A.C.74.,1.A.A.442.=1.A.A.75.,1.A.…
249	pdb637/6y2lL5.pdb	MGMG_6q57.pdb	2	3515	50	TOPIND	45	3.43	0.01267	0.4239	1.A.U.78.=1.A.C.74.,1.A.C.79.=1.A.A.75.,1.A.C.83.=1.A.A.72.,1.A.A.84.=1.A.A.71.,1.A.A.99.=1.A.U.73.,1.A.G.102.=1.A.U.15.,1.A.G.103.=1.A.U.14.,1.A.G.104.=1.A.A.13.,1.A.U.337.=1.A.U.76.,1.A.A.338.=1.A.U.77.,1.A.U.925.=1.A.G.44.,1.A.A.926.=1.A.U.45.,1.A.A.927.=1.A.C.46.,1.A.C.928.=1.A.A.47.,1.A.A.929.=1.A.C.48.,1.A.C.930.=1.A.A.49.,1.A.G.931.=1.A.C.50.,1.A.U.932.=1.A.A.51.,1.A.G.933.=1.A.A.52.,1.A.C…
250	pdb637/6pvkA.pdb	MGMG_6q57.pdb	1	2124	50	TOPIND	46	3.07	0.02135	0.42383	1.A.U.726.=1.A.A.8.,1.A.C.727.=1.A.G.9.,1.A.U.728.=1.A.A.10.,1.A.A.729.=1.A.U.11.,1.A.C.731.=1.A.G.12.,1.A.C.732.=1.A.A.13.,1.A.A.733.=1.A.U.14.,1.A.U.734.=1.A.U.15.,1.A.G.735.=1.A.C.16.,1.A.U.736.=1.A.G.17.,1.A.C.737.=1.A.C.18.,1.A.C.738.=1.A.G.19.,1.A.A.774.=1.A.A.22.,1.A.A.775.=1.A.A.23.,1.A.C.776.=1.A.G.24.,1.A.C.777.=1.A.U.25.,1.A.C.778.=1.A.G.26.,1.A.A.779.=1.A.U.27.,1.A.C.780.=1.A.G.28.,1.…
251	pdb637/1ond0.pdb	MGMG_6q57.pdb	5	2530	50	TOPIND	50	3.62	0.01944	0.42373	1.A.C.178.=1.A.U.73.,1.A.U.179.=1.A.C.74.,1.A.A.221.=1.A.G.68.,1.A.G.222.=1.A.U.11.,1.A.G.224.=1.A.A.10.,1.A.G.225.=1.A.A.8.,1.A.C.226.=1.A.G.9.,1.A.G.227.=1.A.G.78.,1.A.A.228.=1.A.U.77.,1.A.G.229.=1.A.U.76.,1.A.C.230.=1.A.A.75.,1.A.G.231.=1.A.G.12.,1.A.A.232.=1.A.A.13.,1.A.G.339.=1.A.U.15.,1.A.U.340.=1.A.U.14.,1.A.G.343.=1.A.A.72.,1.A.U.344.=1.A.A.71.,1.A.G.345.=1.A.G.70.,1.A.A.346.=1.A.U.69.,1.…
252	pdb637/1ffk0.pdb	MGMG_6q57.pdb	6	2413	50	TOPIND	45	3.31	0.01838	0.42358	1.A.A.900.=1.A.U.29.,1.A.C.902.=1.A.G.28.,1.A.A.903.=1.A.A.51.,1.A.U.904.=1.A.C.50.,1.A.U.914.=1.A.G.30.,1.A.G.915.=1.A.U.31.,1.A.C.917.=1.A.G.44.,1.A.U.929.=1.A.G.9.,1.A.A.930.=1.A.A.10.,1.A.G.931.=1.A.U.11.,1.A.U.932.=1.A.G.12.,1.A.C.933.=1.A.A.13.,1.A.U.934.=1.A.U.14.,1.A.G.935.=1.A.U.15.,1.A.U.936.=1.A.C.16.,1.A.G.937.=1.A.G.17.,1.A.A.938.=1.A.C.18.,1.A.G.939.=1.A.G.19.,1.A.U.941.=1.A.A.55.,1…
253	pdb637/6hmaA.pdb	MGMG_6q57.pdb	4	2647	50	TOPIND	44	3.47	0.01638	0.42348	1.A.U.236.=1.A.C.74.,1.A.C.237.=1.A.A.75.,1.A.U.240.=1.A.A.72.,1.A.U.241.=1.A.A.71.,1.A.A.257.=1.A.U.73.,1.A.G.260.=1.A.U.15.,1.A.G.261.=1.A.U.14.,1.A.G.262.=1.A.A.13.,1.A.U.473.=1.A.U.76.,1.A.A.474.=1.A.U.77.,1.A.A.629.=1.A.G.44.,1.A.C.630.=1.A.U.45.,1.A.G.631.=1.A.C.46.,1.A.A.632.=1.A.A.47.,1.A.U.633.=1.A.C.48.,1.A.U.634.=1.A.A.49.,1.A.U.635.=1.A.C.50.,1.A.G.636.=1.A.A.51.,1.A.A.637.=1.A.A.52.,…
254	pdb637/6qulA.pdb	MGMG_6q57.pdb	6	2509	50	TOPIND	49	3.68	0.0192	0.42341	1.A.G.743.=1.A.C.50.,1.A.G.746.=1.A.A.51.,1.A.A.747.=1.A.A.52.,1.A.U.1253.=1.A.U.31.,1.A.A.1254.=1.A.G.30.,1.A.C.1256.=1.A.G.28.,1.A.U.1259.=1.A.A.23.,1.A.A.1260.=1.A.A.22.,1.A.A.1261.=1.A.G.24.,1.A.A.1262.=1.A.G.70.,1.A.G.1263.=1.A.A.71.,1.A.C.1264.=1.A.A.72.,1.A.G.1265.=1.A.U.73.,1.A.G.1266.=1.A.C.74.,1.A.G.1267.=1.A.A.75.,1.A.U.1268.=1.A.U.76.,1.A.G.1269.=1.A.U.77.,1.A.A.1270.=1.A.G.78.,1.A.A.…
255	pdb637/6gazAA.pdb	MGMG_6q57.pdb	1	912	50	TOPIND	47	3.43	0.04932	0.42334	1.A.G.9.=1.A.U.29.,1.A.G.10.=1.A.G.30.,1.A.U.11.=1.A.U.31.,1.A.C.12.=1.A.G.32.,1.A.C.13.=1.A.A.33.,1.A.U.14.=1.A.A.34.,1.A.A.291.=1.A.A.8.,1.A.U.451.=1.A.C.74.,1.A.A.454.=1.A.U.73.,1.A.C.455.=1.A.A.72.,1.A.C.457.=1.A.A.71.,1.A.G.489.=1.A.G.78.,1.A.A.491.=1.A.U.77.,1.A.C.492.=1.A.U.76.,1.A.C.505.=1.A.A.75.,1.A.A.517.=1.A.G.44.,1.A.G.518.=1.A.U.45.,1.A.G.519.=1.A.C.46.,1.A.A.520.=1.A.A.47.,1.A.C.52…
256	pdb637/6gawBA.pdb	MGMG_6q57.pdb	1	1503	50	TOPIND	50	3.4	0.03243	0.42332	1.A.C.255.=1.A.A.23.,1.A.U.256.=1.A.G.24.,1.A.A.257.=1.A.U.25.,1.A.C.258.=1.A.G.26.,1.A.C.259.=1.A.U.27.,1.A.C.260.=1.A.G.28.,1.A.A.261.=1.A.U.29.,1.A.U.262.=1.A.G.30.,1.A.G.263.=1.A.U.31.,1.A.A.264.=1.A.G.32.,1.A.G.265.=1.A.A.33.,1.A.C.266.=1.A.A.34.,1.A.G.276.=1.A.G.78.,1.A.C.285.=1.A.A.71.,1.A.A.286.=1.A.G.70.,1.A.U.287.=1.A.A.72.,1.A.A.308.=1.A.A.8.,1.A.A.311.=1.A.G.44.,1.A.C.312.=1.A.U.45.,1…
257	pdb637/4v7eAa.pdb	MGMG_6q57.pdb	2	3294	50	TOPIND	44	3.14	0.01323	0.42326	1.A.U.78.=1.A.C.74.,1.A.C.79.=1.A.A.75.,1.A.U.83.=1.A.A.72.,1.A.A.84.=1.A.A.71.,1.A.A.99.=1.A.U.73.,1.A.G.102.=1.A.U.15.,1.A.G.103.=1.A.U.14.,1.A.G.104.=1.A.A.13.,1.A.U.324.=1.A.U.76.,1.A.A.325.=1.A.U.77.,1.A.U.668.=1.A.G.44.,1.A.G.669.=1.A.U.45.,1.A.A.670.=1.A.C.46.,1.A.C.671.=1.A.A.47.,1.A.A.672.=1.A.C.48.,1.A.U.673.=1.A.A.49.,1.A.G.674.=1.A.C.50.,1.A.C.675.=1.A.A.51.,1.A.G.676.=1.A.A.52.,1.A.U…
258	pdb637/5o60A.pdb	MGMG_6q57.pdb	6	2828	50	TOPIND	42	3.21	0.01468	0.42317	1.A.A.933.=1.A.G.68.,1.A.A.934.=1.A.G.67.,1.A.A.935.=1.A.C.66.,1.A.U.936.=1.A.G.19.,1.A.G.937.=1.A.C.18.,1.A.C.948.=1.A.A.22.,1.A.A.949.=1.A.A.23.,1.A.G.950.=1.A.G.24.,1.A.C.951.=1.A.U.25.,1.A.G.952.=1.A.G.26.,1.A.U.953.=1.A.U.27.,1.A.C.954.=1.A.G.28.,1.A.G.955.=1.A.U.29.,1.A.C.956.=1.A.G.30.,1.A.A.957.=1.A.U.31.,1.A.U.958.=1.A.G.32.,1.A.G.959.=1.A.A.33.,1.A.U.960.=1.A.A.34.,1.A.C.963.=1.A.A.8.,1…
259	pdb637/6ahuA.pdb	MGMG_6q57.pdb	0	341	50	TOPIND	46	3.53	0.11882	0.42303	1.A.G.9.=1.A.C.66.,1.A.A.10.=1.A.G.67.,1.A.G.11.=1.A.U.69.,1.A.G.12.=1.A.G.70.,1.A.A.14.=1.A.U.73.,1.A.A.15.=1.A.C.74.,1.A.G.16.=1.A.A.13.,1.A.G.74.=1.A.U.76.,1.A.G.75.=1.A.A.75.,1.A.A.76.=1.A.U.11.,1.A.G.101.=1.A.G.30.,1.A.G.102.=1.A.U.31.,1.A.C.103.=1.A.G.32.,1.A.C.104.=1.A.A.33.,1.A.C.105.=1.A.A.34.,1.A.G.111.=1.A.G.44.,1.A.G.112.=1.A.U.45.,1.A.G.113.=1.A.C.46.,1.A.C.114.=1.A.A.47.,1.A.U.115.=…
260	pdb637/6y57L5.pdb	MGMG_6q57.pdb	2	3477	50	TOPIND	46	3.57	0.01308	0.42297	1.A.G.1133.=1.A.A.10.,1.A.G.1134.=1.A.U.11.,1.A.C.1136.=1.A.C.74.,1.A.G.1137.=1.A.U.73.,1.A.G.1156.=1.A.A.72.,1.A.G.1159.=1.A.A.8.,1.A.G.1161.=1.A.G.78.,1.A.G.1162.=1.A.U.77.,1.A.C.1164.=1.A.U.76.,1.A.C.1165.=1.A.G.12.,1.A.C.1995.=1.A.G.44.,1.A.G.1996.=1.A.U.45.,1.A.G.1997.=1.A.C.46.,1.A.C.1998.=1.A.A.47.,1.A.G.1999.=1.A.C.48.,1.A.G.2000.=1.A.A.49.,1.A.G.2001.=1.A.C.50.,1.A.A.2002.=1.A.A.51.,1.A.…
261	pdb637/5xxb1.pdb	MGMG_6q57.pdb	2	2980	50	TOPIND	44	3.35	0.01459	0.42287	1.A.U.76.=1.A.C.74.,1.A.C.77.=1.A.A.75.,1.A.C.79.=1.A.U.11.,1.A.U.81.=1.A.A.72.,1.A.A.82.=1.A.A.71.,1.A.A.97.=1.A.U.73.,1.A.G.100.=1.A.U.15.,1.A.G.101.=1.A.U.14.,1.A.G.102.=1.A.A.13.,1.A.U.322.=1.A.U.76.,1.A.A.323.=1.A.U.77.,1.A.U.714.=1.A.G.44.,1.A.A.715.=1.A.U.45.,1.A.A.716.=1.A.C.46.,1.A.C.717.=1.A.A.47.,1.A.A.718.=1.A.C.48.,1.A.U.719.=1.A.A.49.,1.A.A.720.=1.A.C.50.,1.A.U.721.=1.A.A.51.,1.A.G.…
262	pdb637/6spfa.pdb	MGMG_6q57.pdb	1	1341	50	TOPIND	49	3.27	0.03557	0.42282	1.A.U.25.=1.A.G.19.,1.A.G.26.=1.A.A.23.,1.A.A.27.=1.A.C.18.,1.A.A.39.=1.A.G.68.,1.A.G.40.=1.A.U.69.,1.A.G.41.=1.A.G.70.,1.A.G.100.=1.A.G.44.,1.A.G.101.=1.A.U.45.,1.A.G.102.=1.A.C.46.,1.A.U.103.=1.A.A.47.,1.A.G.104.=1.A.C.48.,1.A.A.278.=1.A.A.49.,1.A.C.279.=1.A.C.50.,1.A.U.280.=1.A.A.51.,1.A.G.281.=1.A.A.52.,1.A.G.282.=1.A.C.53.,1.A.C.284.=1.A.A.22.,1.A.A.295.=1.A.G.24.,1.A.U.296.=1.A.U.25.,1.A.C.…
263	pdb637/1nbsB.pdb	MGMG_6q57.pdb	0	150	50	TOPIND	48	3.6	0.2344	0.42275	1.A.G.47.=1.A.A.33.,1.A.A.50.=1.A.C.48.,1.A.A.51.=1.A.A.49.,1.A.A.52.=1.A.C.50.,1.A.A.53.=1.A.A.51.,1.A.A.54.=1.A.A.52.,1.A.G.55.=1.A.C.53.,1.A.C.57.=1.A.G.54.,1.A.U.58.=1.A.A.55.,1.A.U.72.=1.A.A.22.,1.A.G.73.=1.A.A.23.,1.A.G.74.=1.A.G.24.,1.A.C.75.=1.A.U.25.,1.A.U.76.=1.A.G.26.,1.A.G.77.=1.A.G.28.,1.A.G.79.=1.A.A.47.,1.A.U.80.=1.A.U.29.,1.A.A.81.=1.A.G.30.,1.A.U.82.=1.A.U.31.,1.A.G.101.=1.A.G.9.…
264	pdb637/5ndk1H.pdb	MGMG_6q57.pdb	4	2721	50	TOPIND	47	3.34	0.01705	0.42265	1.A.U.33.=1.A.A.22.,1.A.G.35.=1.A.A.23.,1.A.G.36.=1.A.U.25.,1.A.C.37.=1.A.G.26.,1.A.A.38.=1.A.U.27.,1.A.C.39.=1.A.G.28.,1.A.C.40.=1.A.U.29.,1.A.C.41.=1.A.G.30.,1.A.G.42.=1.A.U.31.,1.A.A.43.=1.A.G.32.,1.A.G.44.=1.A.A.33.,1.A.C.45.=1.A.A.34.,1.A.G.54.=1.A.A.72.,1.A.G.170.=1.A.A.8.,1.A.A.171.=1.A.G.9.,1.A.A.172.=1.A.G.44.,1.A.C.198.=1.A.U.77.,1.A.C.199.=1.A.G.78.,1.A.U.462.=1.A.U.45.,1.A.C.463.=1.A.…
265	pdb637/4v6wA5.pdb	MGMG_6q57.pdb	2	3711	50	TOPIND	48	3.39	0.01281	0.42258	1.A.A.70.=1.A.U.27.,1.A.A.71.=1.A.G.26.,1.A.A.75.=1.A.U.31.,1.A.C.76.=1.A.G.30.,1.A.A.78.=1.A.U.29.,1.A.G.80.=1.A.G.28.,1.A.U.162.=1.A.G.54.,1.A.A.163.=1.A.C.53.,1.A.U.164.=1.A.A.52.,1.A.A.284.=1.A.A.55.,1.A.G.285.=1.A.G.67.,1.A.A.286.=1.A.C.66.,1.A.C.289.=1.A.U.69.,1.A.G.290.=1.A.G.70.,1.A.U.291.=1.A.A.71.,1.A.G.292.=1.A.A.72.,1.A.U.293.=1.A.U.73.,1.A.U.294.=1.A.C.74.,1.A.G.295.=1.A.A.75.,1.A.C.…
266	pdb637/6xyw1.pdb	MGMG_6q57.pdb	0	2842	50	TOPIND	50	3.26	0.01738	0.42249	1.A.G.18.=1.A.G.68.,1.A.C.19.=1.A.G.67.,1.A.C.20.=1.A.C.66.,1.A.A.448.=1.A.A.13.,1.A.C.516.=1.A.G.54.,1.A.U.820.=1.A.G.78.,1.A.C.1205.=1.A.A.8.,1.A.G.1206.=1.A.G.9.,1.A.U.1207.=1.A.A.10.,1.A.U.1208.=1.A.U.11.,1.A.C.1209.=1.A.G.12.,1.A.U.1210.=1.A.U.14.,1.A.G.1211.=1.A.U.15.,1.A.C.1213.=1.A.C.16.,1.A.A.1214.=1.A.G.17.,1.A.U.1216.=1.A.C.18.,1.A.G.1218.=1.A.G.19.,1.A.G.1219.=1.A.A.22.,1.A.G.1221.=1.…
267	pdb637/6qulA.pdb	MGMG_6q57.pdb	9	2366	50	TOPIND	47	3.07	0.01961	0.4224	1.A.A.13.=1.A.A.72.,1.A.A.2020.=1.A.A.13.,1.A.C.2021.=1.A.U.14.,1.A.C.2022.=1.A.U.15.,1.A.C.2023.=1.A.C.16.,1.A.G.2024.=1.A.G.17.,1.A.C.2025.=1.A.C.18.,1.A.G.2026.=1.A.G.19.,1.A.G.2513.=1.A.C.66.,1.A.U.2514.=1.A.G.67.,1.A.G.2515.=1.A.U.69.,1.A.G.2516.=1.A.G.70.,1.A.G.2517.=1.A.A.71.,1.A.C.2518.=1.A.U.73.,1.A.G.2519.=1.A.C.74.,1.A.C.2520.=1.A.U.76.,1.A.U.2521.=1.A.U.77.,1.A.G.2522.=1.A.G.78.,1.A.A…
268	pdb637/4wf9X.pdb	MGMG_6q57.pdb	1	2670	50	TOPIND	48	3.99	0.01764	0.42238	1.A.G.568.=1.A.A.49.,1.A.U.569.=1.A.A.47.,1.A.A.570.=1.A.C.48.,1.A.U.572.=1.A.G.32.,1.A.C.596.=1.A.U.31.,1.A.G.597.=1.A.G.30.,1.A.U.598.=1.A.U.29.,1.A.G.599.=1.A.C.46.,1.A.C.600.=1.A.U.45.,1.A.C.601.=1.A.G.44.,1.A.A.608.=1.A.G.28.,1.A.G.609.=1.A.U.27.,1.A.U.612.=1.A.G.26.,1.A.A.614.=1.A.G.68.,1.A.A.615.=1.A.U.69.,1.A.C.616.=1.A.G.70.,1.A.C.617.=1.A.A.71.,1.A.G.618.=1.A.A.72.,1.A.G.619.=1.A.U.73.,…
269	pdb637/5ml7A.pdb	MGMG_6q57.pdb	0	95	50	TOPIND	48	3.03	0.33106	0.42233	1.A.U.13.=1.A.A.8.,1.A.G.14.=1.A.G.78.,1.A.C.15.=1.A.U.77.,1.A.A.16.=1.A.U.76.,1.A.G.17.=1.A.U.11.,1.A.C.18.=1.A.A.10.,1.A.A.19.=1.A.G.9.,1.A.G.27.=1.A.C.16.,1.A.A.28.=1.A.G.17.,1.A.G.29.=1.A.C.18.,1.A.C.31.=1.A.G.19.,1.A.A.32.=1.A.A.22.,1.A.A.39.=1.A.A.23.,1.A.G.40.=1.A.U.25.,1.A.G.41.=1.A.G.26.,1.A.U.42.=1.A.U.27.,1.A.A.43.=1.A.G.28.,1.A.C.44.=1.A.U.29.,1.A.C.45.=1.A.G.30.,1.A.C.46.=1.A.U.31.,1…
270	pdb637/5jb32.pdb	MGMG_6q57.pdb	4	1303	50	TOPIND	46	3.64	0.03414	0.4223	1.A.A.46.=1.A.C.74.,1.A.G.48.=1.A.U.11.,1.A.C.49.=1.A.G.12.,1.A.U.98.=1.A.U.15.,1.A.C.99.=1.A.U.73.,1.A.A.100.=1.A.A.72.,1.A.G.101.=1.A.A.71.,1.A.A.309.=1.A.G.17.,1.A.G.310.=1.A.C.16.,1.A.G.313.=1.A.G.70.,1.A.G.314.=1.A.U.69.,1.A.A.315.=1.A.G.19.,1.A.C.324.=1.A.C.18.,1.A.U.330.=1.A.C.66.,1.A.C.331.=1.A.G.67.,1.A.A.333.=1.A.G.68.,1.A.G.334.=1.A.A.10.,1.A.C.348.=1.A.A.13.,1.A.A.349.=1.A.U.14.,1.A.G…
271	pdb637/6y2lL5.pdb	MGMG_6q57.pdb	3	3470	50	TOPIND	47	3.75	0.01337	0.42224	1.A.G.1209.=1.A.G.78.,1.A.C.2397.=1.A.A.72.,1.A.A.2399.=1.A.G.17.,1.A.A.2400.=1.A.G.70.,1.A.G.2401.=1.A.A.71.,1.A.C.2403.=1.A.A.8.,1.A.C.2404.=1.A.G.9.,1.A.C.2405.=1.A.A.10.,1.A.C.2410.=1.A.G.68.,1.A.G.2411.=1.A.U.11.,1.A.G.2412.=1.A.G.12.,1.A.G.2413.=1.A.A.75.,1.A.U.2414.=1.A.C.74.,1.A.G.2415.=1.A.A.13.,1.A.U.2416.=1.A.U.14.,1.A.U.2417.=1.A.U.15.,1.A.G.2418.=1.A.C.16.,1.A.C.2422.=1.A.U.73.,1.A.A…
272	pdb637/4v7eAd.pdb	MGMG_6q57.pdb	1	1715	50	TOPIND	47	2.98	0.02694	0.4222	1.A.G.1133.=1.A.A.34.,1.A.G.1154.=1.A.A.8.,1.A.U.1162.=1.A.G.44.,1.A.U.1163.=1.A.U.45.,1.A.A.1164.=1.A.C.46.,1.A.C.1165.=1.A.A.47.,1.A.C.1166.=1.A.C.48.,1.A.A.1167.=1.A.A.49.,1.A.G.1168.=1.A.C.50.,1.A.G.1169.=1.A.A.51.,1.A.U.1170.=1.A.A.52.,1.A.C.1171.=1.A.C.53.,1.A.C.1172.=1.A.G.54.,1.A.G.1174.=1.A.A.55.,1.A.G.1221.=1.A.C.66.,1.A.U.1222.=1.A.G.67.,1.A.G.1223.=1.A.G.68.,1.A.G.1224.=1.A.U.69.,1.A.…
273	pdb637/6gc6A.pdb	MGMG_6q57.pdb	1	2043	50	TOPIND	49	3.46	0.02354	0.4222	1.A.C.687.=1.A.G.9.,1.A.U.688.=1.A.A.10.,1.A.A.689.=1.A.U.11.,1.A.G.690.=1.A.G.12.,1.A.C.692.=1.A.A.13.,1.A.A.693.=1.A.U.14.,1.A.U.694.=1.A.U.15.,1.A.G.695.=1.A.C.16.,1.A.G.696.=1.A.G.17.,1.A.G.697.=1.A.C.18.,1.A.C.698.=1.A.G.19.,1.A.A.734.=1.A.A.22.,1.A.A.735.=1.A.A.23.,1.A.C.736.=1.A.G.24.,1.A.C.737.=1.A.U.25.,1.A.G.738.=1.A.G.26.,1.A.A.739.=1.A.U.27.,1.A.C.740.=1.A.G.28.,1.A.U.744.=1.A.U.29.,1…
274	pdb637/6hmaA.pdb	MGMG_6q57.pdb	2	2745	50	TOPIND	50	3.43	0.01797	0.4222	1.A.A.1632.=1.A.A.55.,1.A.C.1636.=1.A.G.67.,1.A.G.1637.=1.A.C.66.,1.A.A.1880.=1.A.G.44.,1.A.A.1881.=1.A.U.45.,1.A.U.1882.=1.A.A.8.,1.A.U.1883.=1.A.C.46.,1.A.U.1886.=1.A.A.47.,1.A.G.1888.=1.A.C.48.,1.A.U.1889.=1.A.A.49.,1.A.C.1890.=1.A.C.50.,1.A.G.1891.=1.A.A.51.,1.A.G.1892.=1.A.A.52.,1.A.G.1893.=1.A.C.53.,1.A.A.1896.=1.A.A.22.,1.A.G.1897.=1.A.A.23.,1.A.U.1898.=1.A.G.24.,1.A.U.1899.=1.A.U.25.,1.A.…
275	pdb637/3j9mAA.pdb	MGMG_6q57.pdb	0	923	50	TOPIND	49	3.75	0.05044	0.42211	1.A.G.538.=1.A.A.34.,1.A.G.559.=1.A.A.8.,1.A.U.561.=1.A.G.78.,1.A.U.567.=1.A.G.44.,1.A.C.568.=1.A.U.45.,1.A.A.569.=1.A.C.46.,1.A.C.570.=1.A.A.47.,1.A.C.571.=1.A.C.48.,1.A.A.572.=1.A.A.49.,1.A.C.573.=1.A.C.50.,1.A.C.574.=1.A.A.51.,1.A.U.575.=1.A.A.52.,1.A.C.576.=1.A.C.53.,1.A.U.577.=1.A.G.54.,1.A.U.578.=1.A.A.55.,1.A.C.582.=1.A.C.66.,1.A.A.583.=1.A.G.67.,1.A.G.584.=1.A.G.68.,1.A.C.585.=1.A.U.69.,1…
276	pdb637/4v4aAA.pdb	MGMG_6q57.pdb	3	1392	50	TOPIND	44	3.48	0.03072	0.4221	1.A.A.669.=1.A.G.44.,1.A.U.670.=1.A.U.45.,1.A.U.671.=1.A.C.46.,1.A.C.672.=1.A.A.47.,1.A.C.673.=1.A.C.48.,1.A.C.674.=1.A.A.49.,1.A.G.675.=1.A.C.50.,1.A.G.676.=1.A.A.51.,1.A.A.677.=1.A.A.52.,1.A.G.678.=1.A.C.53.,1.A.U.679.=1.A.G.54.,1.A.A.680.=1.A.A.55.,1.A.G.681.=1.A.G.67.,1.A.C.682.=1.A.G.68.,1.A.G.683.=1.A.A.10.,1.A.G.684.=1.A.U.11.,1.A.U.685.=1.A.G.12.,1.A.G.686.=1.A.A.13.,1.A.U.690.=1.A.G.17.,…
277	pdb637/6gsm2.pdb	MGMG_6q57.pdb	0	1798	50	TOPIND	48	3.4	0.02614	0.4221	1.A.C.4.=1.A.G.78.,1.A.A.19.=1.A.A.8.,1.A.G.20.=1.A.G.9.,1.A.U.21.=1.A.A.10.,1.A.A.22.=1.A.U.11.,1.A.G.23.=1.A.G.12.,1.A.U.24.=1.A.A.13.,1.A.A.26.=1.A.U.14.,1.A.U.27.=1.A.U.15.,1.A.A.28.=1.A.C.16.,1.A.U.29.=1.A.G.17.,1.A.G.30.=1.A.C.18.,1.A.C.31.=1.A.G.19.,1.A.A.544.=1.A.A.55.,1.A.C.545.=1.A.A.22.,1.A.U.546.=1.A.G.24.,1.A.G.547.=1.A.U.25.,1.A.G.548.=1.A.G.26.,1.A.G.552.=1.A.G.44.,1.A.A.555.=1.A.U…
278	pdb637/6y2lL5.pdb	MGMG_6q57.pdb	4	3423	50	TOPIND	47	3.68	0.01356	0.42199	1.A.A.1131.=1.A.A.10.,1.A.G.1132.=1.A.U.69.,1.A.G.1133.=1.A.U.11.,1.A.C.1135.=1.A.C.74.,1.A.G.1136.=1.A.U.73.,1.A.G.1155.=1.A.A.72.,1.A.G.1158.=1.A.A.8.,1.A.G.1160.=1.A.G.78.,1.A.G.1161.=1.A.U.77.,1.A.C.1163.=1.A.U.76.,1.A.C.1164.=1.A.G.12.,1.A.C.2014.=1.A.G.44.,1.A.G.2015.=1.A.U.45.,1.A.G.2016.=1.A.C.46.,1.A.C.2017.=1.A.A.47.,1.A.G.2018.=1.A.C.48.,1.A.G.2019.=1.A.A.49.,1.A.G.2020.=1.A.C.50.,1.A.…
279	pdb637/6spdA.pdb	MGMG_6q57.pdb	0	2851	50	TOPIND	50	3.51	0.0173	0.42194	1.A.C.667.=1.A.A.23.,1.A.U.668.=1.A.G.24.,1.A.A.669.=1.A.U.25.,1.A.U.670.=1.A.G.26.,1.A.C.671.=1.A.U.27.,1.A.C.672.=1.A.G.28.,1.A.A.673.=1.A.U.29.,1.A.U.674.=1.A.G.30.,1.A.G.675.=1.A.U.31.,1.A.A.676.=1.A.G.32.,1.A.G.677.=1.A.A.33.,1.A.C.678.=1.A.A.34.,1.A.G.709.=1.A.G.78.,1.A.C.717.=1.A.G.70.,1.A.C.718.=1.A.A.71.,1.A.A.719.=1.A.A.72.,1.A.G.738.=1.A.U.73.,1.A.G.740.=1.A.G.9.,1.A.A.741.=1.A.A.8.,1.…
280	pdb637/4v6uB1.pdb	MGMG_6q57.pdb	8	2669	50	TOPIND	46	3.4	0.017	0.42185	1.A.U.956.=1.A.G.28.,1.A.C.957.=1.A.U.29.,1.A.U.959.=1.A.C.50.,1.A.U.969.=1.A.U.31.,1.A.G.970.=1.A.G.32.,1.A.C.972.=1.A.G.44.,1.A.U.984.=1.A.G.9.,1.A.A.985.=1.A.A.10.,1.A.G.986.=1.A.U.11.,1.A.G.987.=1.A.G.12.,1.A.C.988.=1.A.A.13.,1.A.G.989.=1.A.U.14.,1.A.G.990.=1.A.U.15.,1.A.U.991.=1.A.C.16.,1.A.G.992.=1.A.G.17.,1.A.G.993.=1.A.C.18.,1.A.G.994.=1.A.G.19.,1.A.U.996.=1.A.A.55.,1.A.A.1053.=1.A.C.66.,…
281	pdb637/6ddd1.pdb	MGMG_6q57.pdb	5	2407	50	TOPIND	48	3.76	0.01957	0.42177	1.A.G.23.=1.A.C.74.,1.A.G.24.=1.A.U.73.,1.A.U.26.=1.A.G.9.,1.A.C.28.=1.A.G.70.,1.A.A.345.=1.A.G.19.,1.A.U.346.=1.A.A.22.,1.A.G.464.=1.A.A.71.,1.A.A.465.=1.A.A.72.,1.A.U.493.=1.A.C.16.,1.A.G.494.=1.A.G.17.,1.A.C.526.=1.A.U.15.,1.A.C.527.=1.A.U.14.,1.A.G.529.=1.A.A.13.,1.A.A.530.=1.A.G.12.,1.A.A.531.=1.A.U.76.,1.A.A.532.=1.A.A.75.,1.A.G.1109.=1.A.G.44.,1.A.U.1110.=1.A.U.45.,1.A.U.1111.=1.A.C.46.,1.…
282	pdb637/6olzA2.pdb	MGMG_6q57.pdb	1	3597	50	TOPIND	47	3.89	0.0129	0.42176	1.A.A.87.=1.A.A.22.,1.A.A.88.=1.A.G.19.,1.A.C.276.=1.A.A.8.,1.A.G.277.=1.A.G.9.,1.A.G.278.=1.A.A.10.,1.A.G.279.=1.A.U.11.,1.A.U.280.=1.A.G.12.,1.A.U.281.=1.A.A.13.,1.A.G.282.=1.A.U.14.,1.A.C.283.=1.A.U.15.,1.A.U.284.=1.A.C.16.,1.A.U.285.=1.A.G.17.,1.A.G.286.=1.A.C.18.,1.A.G.288.=1.A.G.67.,1.A.A.289.=1.A.G.68.,1.A.A.290.=1.A.U.69.,1.A.U.291.=1.A.G.70.,1.A.G.292.=1.A.A.71.,1.A.C.293.=1.A.A.72.,1.A.…
283	pdb637/4ug0L5.pdb	MGMG_6q57.pdb	2	3678	50	TOPIND	43	3.37	0.01158	0.42175	1.A.C.79.=1.A.C.50.,1.A.C.80.=1.A.A.49.,1.A.C.81.=1.A.C.48.,1.A.U.82.=1.A.A.47.,1.A.G.103.=1.A.U.31.,1.A.G.104.=1.A.G.30.,1.A.U.337.=1.A.A.51.,1.A.A.338.=1.A.A.52.,1.A.C.339.=1.A.C.53.,1.A.U.933.=1.A.C.66.,1.A.C.934.=1.A.G.67.,1.A.U.935.=1.A.G.68.,1.A.A.936.=1.A.U.69.,1.A.A.937.=1.A.G.70.,1.A.C.938.=1.A.A.71.,1.A.A.939.=1.A.A.72.,1.A.C.940.=1.A.U.73.,1.A.G.941.=1.A.C.74.,1.A.U.942.=1.A.A.75.,1.A.…
284	pdb637/3b4bB.pdb	MGMG_6q57.pdb	0	123	50	TOPIND	49	3.72	0.27077	0.42157	1.A.C.14.=1.A.G.78.,1.A.G.15.=1.A.U.77.,1.A.G.17.=1.A.A.10.,1.A.A.18.=1.A.G.9.,1.A.G.19.=1.A.U.25.,1.A.C.20.=1.A.U.27.,1.A.A.21.=1.A.G.28.,1.A.G.22.=1.A.U.29.,1.A.G.23.=1.A.G.30.,1.A.G.24.=1.A.U.31.,1.A.U.25.=1.A.G.32.,1.A.U.26.=1.A.A.33.,1.A.U.27.=1.A.A.34.,1.A.A.28.=1.A.A.8.,1.A.C.30.=1.A.A.72.,1.A.G.44.=1.A.G.44.,1.A.U.45.=1.A.U.45.,1.A.G.46.=1.A.C.46.,1.A.C.47.=1.A.A.47.,1.A.C.48.=1.A.C.48.,1…
285	pdb637/4v6wB2.pdb	MGMG_6q57.pdb	3	1815	50	TOPIND	46	3.28	0.02486	0.42157	1.A.U.44.=1.A.C.53.,1.A.U.45.=1.A.G.54.,1.A.U.100.=1.A.U.25.,1.A.U.101.=1.A.G.24.,1.A.A.104.=1.A.C.48.,1.A.U.105.=1.A.A.49.,1.A.A.306.=1.A.U.31.,1.A.U.307.=1.A.G.32.,1.A.G.341.=1.A.A.33.,1.A.A.343.=1.A.A.34.,1.A.G.361.=1.A.A.23.,1.A.G.362.=1.A.A.22.,1.A.C.366.=1.A.A.51.,1.A.G.367.=1.A.C.50.,1.A.A.383.=1.A.A.52.,1.A.G.388.=1.A.G.30.,1.A.G.389.=1.A.U.29.,1.A.A.390.=1.A.G.28.,1.A.G.391.=1.A.U.27.,1.…
286	pdb637/4v6uB1.pdb	MGMG_6q57.pdb	5	2813	50	TOPIND	45	3.67	0.01576	0.42154	1.A.G.224.=1.A.A.75.,1.A.C.225.=1.A.U.76.,1.A.G.227.=1.A.A.10.,1.A.G.229.=1.A.A.72.,1.A.A.230.=1.A.A.71.,1.A.A.245.=1.A.U.73.,1.A.A.246.=1.A.C.74.,1.A.A.247.=1.A.U.15.,1.A.C.248.=1.A.U.14.,1.A.G.249.=1.A.A.13.,1.A.G.250.=1.A.G.12.,1.A.A.472.=1.A.U.77.,1.A.C.681.=1.A.G.44.,1.A.G.682.=1.A.U.45.,1.A.C.683.=1.A.C.46.,1.A.G.684.=1.A.A.47.,1.A.G.685.=1.A.C.48.,1.A.C.686.=1.A.A.49.,1.A.C.687.=1.A.C.50.,…
287	pdb637/3j6bA.pdb	MGMG_6q57.pdb	6	2431	50	TOPIND	49	3.71	0.01979	0.42148	1.A.A.1401.=1.A.A.34.,1.A.C.1405.=1.A.A.8.,1.A.A.1618.=1.A.A.23.,1.A.A.1619.=1.A.G.24.,1.A.U.1621.=1.A.U.25.,1.A.C.1622.=1.A.G.68.,1.A.U.1625.=1.A.G.26.,1.A.G.1626.=1.A.U.27.,1.A.G.1627.=1.A.G.28.,1.A.C.1628.=1.A.U.29.,1.A.C.1629.=1.A.G.30.,1.A.U.1630.=1.A.U.31.,1.A.A.1631.=1.A.G.32.,1.A.U.1635.=1.A.G.44.,1.A.G.1637.=1.A.C.46.,1.A.A.1638.=1.A.A.47.,1.A.G.1639.=1.A.C.48.,1.A.G.1640.=1.A.A.49.,1.A.…
288	pdb637/6spfa.pdb	MGMG_6q57.pdb	2	1292	50	TOPIND	47	3.47	0.03526	0.4214	1.A.G.10.=1.A.G.28.,1.A.A.11.=1.A.U.29.,1.A.U.12.=1.A.G.30.,1.A.C.13.=1.A.U.31.,1.A.A.14.=1.A.G.32.,1.A.U.15.=1.A.A.33.,1.A.G.16.=1.A.A.34.,1.A.G.821.=1.A.A.8.,1.A.G.822.=1.A.G.9.,1.A.G.825.=1.A.U.73.,1.A.U.826.=1.A.C.74.,1.A.U.846.=1.A.G.78.,1.A.A.849.=1.A.G.44.,1.A.A.850.=1.A.U.45.,1.A.U.851.=1.A.C.46.,1.A.G.852.=1.A.A.47.,1.A.A.853.=1.A.C.48.,1.A.A.854.=1.A.A.49.,1.A.U.855.=1.A.C.50.,1.A.U.856…
289	pdb637/4v9f0.pdb	MGMG_6q57.pdb	4	2615	50	TOPIND	50	3.53	0.01883	0.42117	1.A.U.5.=1.A.G.12.,1.A.G.6.=1.A.U.11.,1.A.C.7.=1.A.A.10.,1.A.C.8.=1.A.G.70.,1.A.A.9.=1.A.U.69.,1.A.G.14.=1.A.U.15.,1.A.A.512.=1.A.C.16.,1.A.A.513.=1.A.A.71.,1.A.A.514.=1.A.A.72.,1.A.C.516.=1.A.U.14.,1.A.A.517.=1.A.A.13.,1.A.U.520.=1.A.C.66.,1.A.G.521.=1.A.G.67.,1.A.G.522.=1.A.G.68.,1.A.A.529.=1.A.G.44.,1.A.C.531.=1.A.C.46.,1.A.G.532.=1.A.A.47.,1.A.A.533.=1.A.C.48.,1.A.C.534.=1.A.A.49.,1.A.A.535.=…
290	pdb637/5oomA.pdb	MGMG_6q57.pdb	0	1092	50	TOPIND	45	3.56	0.03963	0.42116	1.A.A.138.=1.A.A.49.,1.A.G.139.=1.A.C.50.,1.A.A.141.=1.A.C.48.,1.A.A.142.=1.A.A.47.,1.A.G.143.=1.A.G.32.,1.A.U.154.=1.A.U.31.,1.A.A.155.=1.A.G.30.,1.A.U.156.=1.A.G.28.,1.A.C.158.=1.A.U.45.,1.A.C.159.=1.A.G.44.,1.A.A.169.=1.A.U.69.,1.A.U.170.=1.A.G.70.,1.A.U.171.=1.A.A.71.,1.A.A.172.=1.A.A.72.,1.A.A.173.=1.A.U.73.,1.A.C.174.=1.A.C.74.,1.A.U.175.=1.A.A.75.,1.A.A.176.=1.A.U.77.,1.A.C.213.=1.A.U.76.,…
291	pdb637/1ffk0.pdb	MGMG_6q57.pdb	4	2512	50	TOPIND	49	3.53	0.0192	0.42115	1.A.C.825.=1.A.C.50.,1.A.A.828.=1.A.A.51.,1.A.C.829.=1.A.A.52.,1.A.U.1284.=1.A.U.31.,1.A.A.1285.=1.A.G.30.,1.A.A.1292.=1.A.A.22.,1.A.U.1293.=1.A.A.23.,1.A.A.1294.=1.A.G.24.,1.A.G.1295.=1.A.G.70.,1.A.U.1296.=1.A.A.71.,1.A.C.1297.=1.A.A.72.,1.A.G.1298.=1.A.U.73.,1.A.G.1299.=1.A.C.74.,1.A.G.1300.=1.A.A.75.,1.A.U.1301.=1.A.U.76.,1.A.G.1302.=1.A.U.77.,1.A.A.1303.=1.A.G.78.,1.A.A.1305.=1.A.A.8.,1.A.A.1…
292	pdb637/5mrcaa.pdb	MGMG_6q57.pdb	5	1265	50	TOPIND	48	3.36	0.03683	0.42106	1.A.U.894.=1.A.A.34.,1.A.G.907.=1.A.A.8.,1.A.C.909.=1.A.G.78.,1.A.U.915.=1.A.G.44.,1.A.U.916.=1.A.U.45.,1.A.A.917.=1.A.C.46.,1.A.C.918.=1.A.A.47.,1.A.C.919.=1.A.C.48.,1.A.A.920.=1.A.A.49.,1.A.U.921.=1.A.C.50.,1.A.A.922.=1.A.A.51.,1.A.U.923.=1.A.A.52.,1.A.U.924.=1.A.C.53.,1.A.U.925.=1.A.G.54.,1.A.U.926.=1.A.A.55.,1.A.C.958.=1.A.C.66.,1.A.A.959.=1.A.G.67.,1.A.G.960.=1.A.G.68.,1.A.G.961.=1.A.U.69.,1…
293	pdb637/6olzA2.pdb	MGMG_6q57.pdb	3	3500	50	TOPIND	42	3.23	0.01189	0.42103	1.A.C.79.=1.A.C.50.,1.A.C.80.=1.A.A.49.,1.A.C.81.=1.A.C.48.,1.A.U.82.=1.A.A.47.,1.A.G.103.=1.A.U.31.,1.A.G.104.=1.A.G.30.,1.A.U.331.=1.A.A.51.,1.A.A.332.=1.A.A.52.,1.A.C.333.=1.A.C.53.,1.A.U.924.=1.A.C.66.,1.A.C.925.=1.A.G.67.,1.A.U.926.=1.A.G.68.,1.A.A.927.=1.A.U.69.,1.A.A.928.=1.A.G.70.,1.A.C.929.=1.A.A.71.,1.A.A.930.=1.A.A.72.,1.A.C.931.=1.A.U.73.,1.A.G.932.=1.A.C.74.,1.A.U.933.=1.A.A.75.,1.A.…
294	pdb637/6swc2.pdb	MGMG_6q57.pdb	0	1462	50	TOPIND	42	2.99	0.02815	0.42101	1.A.A.58.=1.A.G.68.,1.A.A.59.=1.A.G.67.,1.A.G.60.=1.A.U.69.,1.A.G.61.=1.A.G.70.,1.A.G.62.=1.A.A.71.,1.A.G.63.=1.A.A.72.,1.A.G.64.=1.A.U.73.,1.A.C.65.=1.A.C.74.,1.A.G.66.=1.A.A.75.,1.A.U.67.=1.A.U.76.,1.A.C.68.=1.A.U.77.,1.A.C.69.=1.A.G.78.,1.A.G.76.=1.A.A.8.,1.A.G.77.=1.A.G.9.,1.A.A.78.=1.A.A.10.,1.A.C.79.=1.A.U.11.,1.A.G.80.=1.A.G.12.,1.A.C.81.=1.A.A.13.,1.A.C.82.=1.A.U.14.,1.A.A.83.=1.A.U.15.,1…
295	pdb637/5v93a.pdb	MGMG_6q57.pdb	4	1327	50	TOPIND	44	3.55	0.03214	0.42096	1.A.G.57.=1.A.G.17.,1.A.U.58.=1.A.C.16.,1.A.A.89.=1.A.A.72.,1.A.G.90.=1.A.U.15.,1.A.G.95.=1.A.C.18.,1.A.A.96.=1.A.G.19.,1.A.A.140.=1.A.A.13.,1.A.A.141.=1.A.U.14.,1.A.G.142.=1.A.C.74.,1.A.U.145.=1.A.A.75.,1.A.G.146.=1.A.U.76.,1.A.G.147.=1.A.U.77.,1.A.G.148.=1.A.G.78.,1.A.A.150.=1.A.A.8.,1.A.A.151.=1.A.G.9.,1.A.C.152.=1.A.A.10.,1.A.U.153.=1.A.U.11.,1.A.G.154.=1.A.G.12.,1.A.C.308.=1.A.A.49.,1.A.U.30…
296	pdb637/6ddd1.pdb	MGMG_6q57.pdb	3	2504	50	TOPIND	49	3.73	0.01922	0.42072	1.A.G.761.=1.A.A.51.,1.A.A.762.=1.A.A.52.,1.A.G.1177.=1.A.U.31.,1.A.U.1178.=1.A.G.30.,1.A.G.1180.=1.A.C.50.,1.A.C.1181.=1.A.G.28.,1.A.A.1183.=1.A.A.22.,1.A.A.1184.=1.A.A.23.,1.A.A.1185.=1.A.G.24.,1.A.G.1186.=1.A.G.70.,1.A.A.1187.=1.A.A.71.,1.A.C.1188.=1.A.A.72.,1.A.G.1189.=1.A.U.73.,1.A.G.1190.=1.A.C.74.,1.A.G.1191.=1.A.A.75.,1.A.U.1192.=1.A.U.76.,1.A.G.1193.=1.A.U.77.,1.A.G.1195.=1.A.G.78.,1.A.A…
297	pdb637/2zjrX.pdb	MGMG_6q57.pdb	7	2350	50	TOPIND	47	4.46	0.01948	0.42057	1.A.U.34.=1.A.C.66.,1.A.G.35.=1.A.G.67.,1.A.G.36.=1.A.U.69.,1.A.C.37.=1.A.G.70.,1.A.G.38.=1.A.A.71.,1.A.C.39.=1.A.A.72.,1.A.U.40.=1.A.U.73.,1.A.G.41.=1.A.C.74.,1.A.G.42.=1.A.A.75.,1.A.A.43.=1.A.U.76.,1.A.G.44.=1.A.U.77.,1.A.G.157.=1.A.G.44.,1.A.A.158.=1.A.U.45.,1.A.A.159.=1.A.A.8.,1.A.U.183.=1.A.A.34.,1.A.A.184.=1.A.A.33.,1.A.C.185.=1.A.G.32.,1.A.G.192.=1.A.G.78.,1.A.U.369.=1.A.G.9.,1.A.C.370.=1.…
298	pdb637/6ddd1.pdb	MGMG_6q57.pdb	8	2265	50	TOPIND	46	3.29	0.02	0.42057	1.A.G.717.=1.A.A.13.,1.A.G.718.=1.A.G.12.,1.A.C.1355.=1.A.C.18.,1.A.A.1499.=1.A.C.16.,1.A.G.1500.=1.A.G.17.,1.A.U.1502.=1.A.G.70.,1.A.G.1503.=1.A.U.69.,1.A.G.1505.=1.A.U.15.,1.A.A.1506.=1.A.U.14.,1.A.U.1508.=1.A.U.73.,1.A.U.1509.=1.A.A.72.,1.A.A.1551.=1.A.G.78.,1.A.U.1552.=1.A.U.77.,1.A.A.1554.=1.A.A.10.,1.A.C.1555.=1.A.U.11.,1.A.G.1577.=1.A.G.44.,1.A.U.1578.=1.A.U.45.,1.A.G.1579.=1.A.C.46.,1.A.C…
299	pdb637/1ond0.pdb	MGMG_6q57.pdb	6	2480	50	TOPIND	49	3.58	0.01943	0.42052	1.A.G.702.=1.A.C.50.,1.A.G.705.=1.A.A.51.,1.A.A.706.=1.A.A.52.,1.A.U.1205.=1.A.U.31.,1.A.A.1206.=1.A.G.30.,1.A.A.1207.=1.A.G.28.,1.A.U.1211.=1.A.A.23.,1.A.A.1212.=1.A.A.22.,1.A.A.1213.=1.A.G.24.,1.A.A.1214.=1.A.G.70.,1.A.A.1215.=1.A.A.71.,1.A.G.1216.=1.A.A.72.,1.A.A.1217.=1.A.U.73.,1.A.A.1218.=1.A.C.74.,1.A.G.1219.=1.A.A.75.,1.A.U.1220.=1.A.U.76.,1.A.G.1221.=1.A.U.77.,1.A.G.1223.=1.A.G.78.,1.A.A.…
300	pdb637/5ndv6.pdb	MGMG_6q57.pdb	1	1635	50	TOPIND	48	3.86	0.0285	0.42048	1.A.A.43.=1.A.C.16.,1.A.A.46.=1.A.G.17.,1.A.G.48.=1.A.C.18.,1.A.A.93.=1.A.C.74.,1.A.U.94.=1.A.A.75.,1.A.U.98.=1.A.U.15.,1.A.A.100.=1.A.U.69.,1.A.U.101.=1.A.G.68.,1.A.A.296.=1.A.U.76.,1.A.A.297.=1.A.U.77.,1.A.U.328.=1.A.G.78.,1.A.G.353.=1.A.G.67.,1.A.U.354.=1.A.C.66.,1.A.C.357.=1.A.A.13.,1.A.A.374.=1.A.U.14.,1.A.G.380.=1.A.G.12.,1.A.A.381.=1.A.U.11.,1.A.A.383.=1.A.A.72.,1.A.G.384.=1.A.A.71.,1.A.G.…
301	pdb637/5xxu2.pdb	MGMG_6q57.pdb	1	1571	50	TOPIND	43	3.43	0.02671	0.42047	1.A.A.43.=1.A.C.50.,1.A.A.46.=1.A.A.51.,1.A.G.48.=1.A.U.27.,1.A.C.49.=1.A.G.28.,1.A.C.96.=1.A.U.31.,1.A.C.98.=1.A.A.49.,1.A.A.99.=1.A.C.48.,1.A.U.100.=1.A.A.47.,1.A.A.327.=1.A.A.33.,1.A.G.328.=1.A.G.32.,1.A.G.331.=1.A.U.45.,1.A.G.332.=1.A.C.46.,1.A.A.333.=1.A.A.8.,1.A.A.342.=1.A.A.34.,1.A.A.352.=1.A.G.26.,1.A.C.366.=1.A.U.29.,1.A.A.367.=1.A.G.30.,1.A.G.374.=1.A.C.53.,1.A.C.375.=1.A.A.52.,1.A.G.14…
302	pdb637/6ddd1.pdb	MGMG_6q57.pdb	4	2455	50	TOPIND	48	3.52	0.01924	0.42037	1.A.C.111.=1.A.A.23.,1.A.C.112.=1.A.A.22.,1.A.G.117.=1.A.C.53.,1.A.G.118.=1.A.G.54.,1.A.G.119.=1.A.A.55.,1.A.A.122.=1.A.G.19.,1.A.C.124.=1.A.C.18.,1.A.C.125.=1.A.U.69.,1.A.C.126.=1.A.U.25.,1.A.A.127.=1.A.G.26.,1.A.G.128.=1.A.U.27.,1.A.C.129.=1.A.G.28.,1.A.A.130.=1.A.U.29.,1.A.U.131.=1.A.G.30.,1.A.G.132.=1.A.U.31.,1.A.A.133.=1.A.G.32.,1.A.G.134.=1.A.A.33.,1.A.U.135.=1.A.A.34.,1.A.U.138.=1.A.G.44.,…
303	pdb637/3jcs1.pdb	MGMG_6q57.pdb	1	1510	50	TOPIND	48	3.54	0.03093	0.42035	1.A.A.591.=1.A.A.10.,1.A.C.592.=1.A.U.77.,1.A.C.594.=1.A.G.12.,1.A.G.595.=1.A.A.13.,1.A.U.599.=1.A.U.73.,1.A.G.600.=1.A.C.74.,1.A.A.601.=1.A.A.75.,1.A.A.602.=1.A.U.76.,1.A.C.912.=1.A.C.66.,1.A.A.913.=1.A.G.67.,1.A.U.914.=1.A.G.19.,1.A.C.915.=1.A.C.18.,1.A.G.916.=1.A.G.17.,1.A.A.917.=1.A.C.16.,1.A.G.1093.=1.A.A.71.,1.A.C.1094.=1.A.A.72.,1.A.G.1098.=1.A.G.9.,1.A.C.1099.=1.A.U.45.,1.A.G.1100.=1.A.G.…
304	pdb637/2zjrX.pdb	MGMG_6q57.pdb	12	2112	50	TOPIND	48	3.37	0.02233	0.42033	1.A.U.2250.=1.A.G.44.,1.A.C.2251.=1.A.U.45.,1.A.C.2252.=1.A.C.46.,1.A.C.2253.=1.A.A.47.,1.A.C.2254.=1.A.C.48.,1.A.C.2255.=1.A.A.49.,1.A.G.2256.=1.A.C.50.,1.A.A.2257.=1.A.A.51.,1.A.G.2258.=1.A.A.52.,1.A.A.2259.=1.A.C.53.,1.A.G.2260.=1.A.G.54.,1.A.U.2265.=1.A.A.23.,1.A.A.2266.=1.A.G.24.,1.A.U.2267.=1.A.U.25.,1.A.C.2268.=1.A.G.26.,1.A.G.2269.=1.A.U.27.,1.A.G.2270.=1.A.G.28.,1.A.C.2271.=1.A.U.29.,1.A…
305	pdb637/5mlcA.pdb	MGMG_6q57.pdb	4	2560	50	TOPIND	46	3.57	0.01769	0.42033	1.A.G.516.=1.A.C.50.,1.A.A.518.=1.A.C.48.,1.A.G.519.=1.A.A.47.,1.A.U.520.=1.A.G.32.,1.A.C.545.=1.A.U.31.,1.A.G.546.=1.A.G.30.,1.A.C.549.=1.A.U.45.,1.A.C.550.=1.A.G.44.,1.A.A.557.=1.A.G.28.,1.A.G.558.=1.A.U.27.,1.A.G.564.=1.A.U.69.,1.A.C.565.=1.A.G.70.,1.A.C.566.=1.A.A.71.,1.A.G.567.=1.A.A.72.,1.A.G.568.=1.A.U.73.,1.A.C.569.=1.A.C.74.,1.A.G.570.=1.A.A.75.,1.A.A.571.=1.A.U.76.,1.A.U.796.=1.A.U.77.,…
306	pdb637/5mlcA.pdb	MGMG_6q57.pdb	5	2514	50	TOPIND	44	3.79	0.01719	0.42028	1.A.A.805.=1.A.G.68.,1.A.A.806.=1.A.G.67.,1.A.A.807.=1.A.C.66.,1.A.G.809.=1.A.G.19.,1.A.C.810.=1.A.C.18.,1.A.C.820.=1.A.A.22.,1.A.A.821.=1.A.A.23.,1.A.G.822.=1.A.G.24.,1.A.C.823.=1.A.U.25.,1.A.A.824.=1.A.G.26.,1.A.G.825.=1.A.U.27.,1.A.U.826.=1.A.G.28.,1.A.U.827.=1.A.U.29.,1.A.G.828.=1.A.G.30.,1.A.A.829.=1.A.U.31.,1.A.C.830.=1.A.G.32.,1.A.U.831.=1.A.A.33.,1.A.G.832.=1.A.A.34.,1.A.G.833.=1.A.A.8.,1…
307	pdb637/4wf9X.pdb	MGMG_6q57.pdb	16	1972	50	TOPIND	47	3.39	0.02339	0.42027	1.A.C.2341.=1.A.G.44.,1.A.U.2342.=1.A.U.45.,1.A.G.2343.=1.A.C.46.,1.A.G.2344.=1.A.A.47.,1.A.G.2345.=1.A.C.48.,1.A.G.2346.=1.A.A.49.,1.A.C.2347.=1.A.C.50.,1.A.U.2348.=1.A.A.51.,1.A.G.2349.=1.A.A.52.,1.A.U.2350.=1.A.C.53.,1.A.G.2352.=1.A.A.23.,1.A.U.2353.=1.A.G.68.,1.A.C.2354.=1.A.G.26.,1.A.G.2355.=1.A.U.27.,1.A.G.2356.=1.A.G.28.,1.A.U.2357.=1.A.U.29.,1.A.C.2358.=1.A.G.30.,1.A.C.2359.=1.A.U.31.,1.A…
308	pdb637/6rm3S60.pdb	MGMG_6q57.pdb	0	1231	50	TOPIND	49	3.24	0.03867	0.42013	1.A.A.24.=1.A.A.8.,1.A.G.25.=1.A.A.34.,1.A.U.37.=1.A.G.44.,1.A.A.38.=1.A.U.45.,1.A.A.39.=1.A.C.46.,1.A.A.53.=1.A.A.22.,1.A.C.77.=1.A.C.66.,1.A.U.78.=1.A.G.68.,1.A.G.79.=1.A.U.69.,1.A.C.80.=1.A.G.70.,1.A.U.81.=1.A.A.71.,1.A.C.82.=1.A.A.72.,1.A.C.211.=1.A.U.73.,1.A.G.212.=1.A.C.74.,1.A.G.213.=1.A.A.75.,1.A.U.214.=1.A.U.76.,1.A.A.215.=1.A.U.77.,1.A.U.216.=1.A.G.78.,1.A.U.229.=1.A.G.9.,1.A.U.230.=1.A…
309	pdb637/5hd12a.pdb	MGMG_6q57.pdb	4	1297	50	TOPIND	43	3.24	0.03227	0.42002	1.A.A.653.=1.A.G.44.,1.A.U.654.=1.A.U.45.,1.A.U.655.=1.A.C.46.,1.A.C.656.=1.A.A.47.,1.A.C.657.=1.A.C.48.,1.A.C.658.=1.A.A.49.,1.A.G.659.=1.A.C.50.,1.A.G.660.=1.A.A.51.,1.A.A.661.=1.A.A.52.,1.A.G.662.=1.A.C.53.,1.A.U.663.=1.A.G.54.,1.A.A.664.=1.A.A.55.,1.A.G.665.=1.A.G.67.,1.A.C.666.=1.A.G.68.,1.A.G.668.=1.A.U.11.,1.A.U.669.=1.A.G.12.,1.A.G.670.=1.A.A.13.,1.A.U.674.=1.A.G.17.,1.A.G.675.=1.A.G.70.,…
310	pdb637/6hrm1.pdb	MGMG_6q57.pdb	4	4260	50	TOPIND	50	3.55	0.01163	0.41997	1.A.C.2193.=1.A.A.23.,1.A.U.2194.=1.A.G.24.,1.A.A.2195.=1.A.U.25.,1.A.G.2196.=1.A.G.26.,1.A.C.2197.=1.A.U.27.,1.A.C.2198.=1.A.G.28.,1.A.A.2199.=1.A.U.29.,1.A.U.2200.=1.A.G.30.,1.A.G.2201.=1.A.U.31.,1.A.G.2202.=1.A.G.32.,1.A.G.2203.=1.A.A.33.,1.A.C.2204.=1.A.A.34.,1.A.G.2235.=1.A.G.78.,1.A.C.2243.=1.A.G.70.,1.A.G.2244.=1.A.A.71.,1.A.A.2245.=1.A.A.72.,1.A.A.2267.=1.A.A.8.,1.A.G.2269.=1.A.G.9.,1.A.A…
311	pdb637/5njtU.pdb	MGMG_6q57.pdb	5	2690	50	TOPIND	47	3.74	0.01718	0.41993	1.A.A.115.=1.A.G.19.,1.A.A.116.=1.A.A.22.,1.A.U.117.=1.A.C.66.,1.A.G.118.=1.A.G.67.,1.A.G.119.=1.A.A.55.,1.A.G.120.=1.A.G.54.,1.A.A.148.=1.A.G.68.,1.A.U.149.=1.A.U.69.,1.A.C.150.=1.A.G.70.,1.A.C.151.=1.A.A.71.,1.A.A.152.=1.A.A.72.,1.A.U.153.=1.A.U.73.,1.A.A.154.=1.A.C.74.,1.A.U.155.=1.A.A.75.,1.A.C.156.=1.A.U.76.,1.A.U.157.=1.A.U.77.,1.A.G.158.=1.A.G.78.,1.A.A.166.=1.A.A.8.,1.A.G.167.=1.A.G.9.,1.…
312	pdb637/6xyw1.pdb	MGMG_6q57.pdb	2	2745	50	TOPIND	50	3.54	0.01795	0.41964	1.A.C.694.=1.A.A.23.,1.A.U.695.=1.A.G.24.,1.A.A.696.=1.A.U.25.,1.A.G.697.=1.A.G.26.,1.A.C.698.=1.A.U.27.,1.A.C.699.=1.A.G.28.,1.A.A.700.=1.A.U.29.,1.A.U.701.=1.A.G.30.,1.A.G.702.=1.A.U.31.,1.A.A.703.=1.A.G.32.,1.A.G.704.=1.A.A.33.,1.A.C.705.=1.A.A.34.,1.A.G.737.=1.A.G.78.,1.A.C.745.=1.A.G.70.,1.A.C.746.=1.A.A.71.,1.A.A.747.=1.A.A.72.,1.A.G.766.=1.A.U.73.,1.A.G.768.=1.A.G.9.,1.A.A.769.=1.A.A.8.,1.…
313	pdb637/6az31.pdb	MGMG_6q57.pdb	1	1576	50	TOPIND	45	3.03	0.028	0.4196	1.A.C.486.=1.A.U.31.,1.A.C.487.=1.A.G.32.,1.A.A.488.=1.A.A.33.,1.A.C.490.=1.A.A.34.,1.A.U.551.=1.A.U.45.,1.A.G.552.=1.A.C.46.,1.A.U.554.=1.A.G.30.,1.A.G.555.=1.A.A.49.,1.A.A.556.=1.A.C.50.,1.A.A.558.=1.A.C.48.,1.A.G.610.=1.A.A.22.,1.A.C.611.=1.A.A.23.,1.A.U.612.=1.A.G.24.,1.A.C.613.=1.A.G.26.,1.A.C.614.=1.A.U.27.,1.A.A.615.=1.A.G.28.,1.A.U.616.=1.A.U.29.,1.A.A.1165.=1.A.U.76.,1.A.G.1166.=1.A.U.77…
314	pdb637/3pipX.pdb	MGMG_6q57.pdb	8	2270	50	TOPIND	48	4.4	0.02059	0.41955	1.A.G.635.=1.A.G.30.,1.A.G.1332.=1.A.G.44.,1.A.C.1333.=1.A.U.45.,1.A.U.1334.=1.A.C.46.,1.A.A.1335.=1.A.A.47.,1.A.U.1336.=1.A.G.24.,1.A.A.1339.=1.A.C.53.,1.A.A.1340.=1.A.G.54.,1.A.C.1343.=1.A.A.55.,1.A.G.1361.=1.A.A.22.,1.A.G.1362.=1.A.A.23.,1.A.U.1363.=1.A.G.67.,1.A.U.1364.=1.A.U.69.,1.A.G.1365.=1.A.G.70.,1.A.G.1366.=1.A.A.71.,1.A.U.1367.=1.A.A.72.,1.A.A.1368.=1.A.U.73.,1.A.C.1369.=1.A.C.74.,1.A.…
315	pdb637/6mtd5.pdb	MGMG_6q57.pdb	3	3425	50	TOPIND	42	3.38	0.01214	0.41952	1.A.C.112.=1.A.C.53.,1.A.A.113.=1.A.G.54.,1.A.G.114.=1.A.A.55.,1.A.C.115.=1.A.A.22.,1.A.G.116.=1.A.A.23.,1.A.C.117.=1.A.G.24.,1.A.C.118.=1.A.A.47.,1.A.G.119.=1.A.C.48.,1.A.A.120.=1.A.A.49.,1.A.U.122.=1.A.G.28.,1.A.C.123.=1.A.U.29.,1.A.A.148.=1.A.A.51.,1.A.A.149.=1.A.C.50.,1.A.G.151.=1.A.A.52.,1.A.G.153.=1.A.U.27.,1.A.G.154.=1.A.G.26.,1.A.C.155.=1.A.U.25.,1.A.G.156.=1.A.G.68.,1.A.G.160.=1.A.C.66.,…
316	pdb637/4v6uB1.pdb	MGMG_6q57.pdb	6	2768	50	TOPIND	50	3.3	0.01784	0.41949	1.A.A.1827.=1.A.A.55.,1.A.C.1831.=1.A.G.67.,1.A.G.1832.=1.A.C.66.,1.A.C.1909.=1.A.G.44.,1.A.A.2061.=1.A.U.45.,1.A.A.2062.=1.A.G.9.,1.A.U.2063.=1.A.A.8.,1.A.U.2064.=1.A.C.46.,1.A.U.2067.=1.A.A.47.,1.A.G.2069.=1.A.C.48.,1.A.U.2070.=1.A.A.49.,1.A.C.2071.=1.A.C.50.,1.A.G.2072.=1.A.A.51.,1.A.G.2073.=1.A.A.52.,1.A.U.2074.=1.A.C.53.,1.A.A.2077.=1.A.A.22.,1.A.A.2078.=1.A.A.23.,1.A.U.2079.=1.A.G.24.,1.A.G…
317	pdb637/1ffk0.pdb	MGMG_6q57.pdb	5	2463	50	TOPIND	50	3.44	0.01999	0.41924	1.A.U.3.=1.A.G.12.,1.A.G.4.=1.A.U.11.,1.A.C.5.=1.A.A.10.,1.A.C.6.=1.A.G.70.,1.A.A.7.=1.A.U.69.,1.A.G.12.=1.A.U.15.,1.A.A.507.=1.A.C.16.,1.A.A.508.=1.A.A.71.,1.A.A.509.=1.A.A.72.,1.A.C.511.=1.A.U.14.,1.A.A.512.=1.A.A.13.,1.A.U.515.=1.A.C.66.,1.A.G.516.=1.A.G.67.,1.A.G.517.=1.A.G.68.,1.A.G.523.=1.A.G.44.,1.A.A.524.=1.A.U.45.,1.A.C.526.=1.A.C.46.,1.A.G.527.=1.A.A.47.,1.A.A.528.=1.A.C.48.,1.A.C.529.=…
318	pdb637/4v6wA5.pdb	MGMG_6q57.pdb	3	3663	50	TOPIND	44	2.91	0.01193	0.41921	1.A.U.667.=1.A.G.19.,1.A.G.670.=1.A.G.17.,1.A.A.671.=1.A.C.18.,1.A.U.672.=1.A.U.69.,1.A.U.673.=1.A.A.71.,1.A.A.674.=1.A.A.72.,1.A.C.675.=1.A.U.73.,1.A.A.676.=1.A.C.74.,1.A.G.677.=1.A.A.75.,1.A.U.678.=1.A.U.76.,1.A.G.679.=1.A.U.77.,1.A.C.680.=1.A.G.78.,1.A.G.740.=1.A.A.8.,1.A.C.741.=1.A.G.9.,1.A.A.742.=1.A.A.10.,1.A.C.743.=1.A.U.11.,1.A.U.744.=1.A.G.12.,1.A.G.746.=1.A.A.13.,1.A.U.747.=1.A.U.14.,1.…
319	pdb637/4wf9X.pdb	MGMG_6q57.pdb	4	2525	50	TOPIND	48	3.47	0.01872	0.4192	1.A.U.199.=1.A.A.13.,1.A.C.200.=1.A.U.14.,1.A.U.201.=1.A.U.15.,1.A.G.244.=1.A.A.71.,1.A.G.247.=1.A.U.69.,1.A.C.248.=1.A.G.70.,1.A.G.249.=1.A.G.17.,1.A.G.251.=1.A.C.16.,1.A.G.253.=1.A.A.72.,1.A.G.421.=1.A.A.75.,1.A.C.422.=1.A.C.74.,1.A.A.423.=1.A.U.73.,1.A.G.425.=1.A.G.12.,1.A.U.426.=1.A.U.11.,1.A.G.427.=1.A.A.10.,1.A.A.428.=1.A.G.9.,1.A.A.430.=1.A.U.77.,1.A.U.432.=1.A.U.76.,1.A.G.450.=1.A.A.8.,1.…
320	pdb637/6em11.pdb	MGMG_6q57.pdb	1	1736	50	TOPIND	40	3.3	0.02258	0.41914	1.A.A.85.=1.A.G.26.,1.A.G.86.=1.A.U.25.,1.A.U.87.=1.A.U.27.,1.A.A.88.=1.A.A.51.,1.A.A.89.=1.A.A.52.,1.A.A.95.=1.A.A.22.,1.A.U.97.=1.A.G.54.,1.A.G.98.=1.A.C.53.,1.A.U.660.=1.A.C.66.,1.A.A.661.=1.A.G.67.,1.A.A.662.=1.A.G.68.,1.A.C.663.=1.A.U.69.,1.A.G.664.=1.A.G.70.,1.A.U.665.=1.A.A.71.,1.A.C.666.=1.A.A.72.,1.A.U.667.=1.A.U.73.,1.A.A.668.=1.A.C.74.,1.A.U.669.=1.A.A.75.,1.A.G.670.=1.A.U.76.,1.A.C.67…
321	pdb637/1ffk0.pdb	MGMG_6q57.pdb	8	2318	50	TOPIND	46	3.47	0.01952	0.41902	1.A.G.47.=1.A.A.71.,1.A.C.48.=1.A.A.72.,1.A.C.49.=1.A.U.73.,1.A.A.50.=1.A.C.74.,1.A.A.51.=1.A.U.76.,1.A.G.52.=1.A.U.77.,1.A.C.53.=1.A.G.78.,1.A.G.55.=1.A.G.44.,1.A.C.56.=1.A.U.45.,1.A.G.57.=1.A.A.34.,1.A.A.60.=1.A.A.8.,1.A.A.61.=1.A.G.9.,1.A.G.62.=1.A.C.46.,1.A.C.63.=1.A.A.47.,1.A.C.64.=1.A.C.48.,1.A.A.65.=1.A.A.49.,1.A.U.66.=1.A.C.50.,1.A.G.67.=1.A.A.51.,1.A.G.68.=1.A.A.52.,1.A.G.69.=1.A.C.53.,1…
322	pdb637/6gc6A.pdb	MGMG_6q57.pdb	2	1994	50	TOPIND	50	3.59	0.02456	0.41887	1.A.G.30.=1.A.G.24.,1.A.C.31.=1.A.A.23.,1.A.C.32.=1.A.A.22.,1.A.C.331.=1.A.A.55.,1.A.G.442.=1.A.C.50.,1.A.C.444.=1.A.A.49.,1.A.C.445.=1.A.C.48.,1.A.C.812.=1.A.A.34.,1.A.C.1065.=1.A.G.44.,1.A.G.1066.=1.A.U.45.,1.A.U.1067.=1.A.C.46.,1.A.U.1068.=1.A.A.47.,1.A.U.1070.=1.A.A.51.,1.A.G.1071.=1.A.A.52.,1.A.U.1072.=1.A.U.27.,1.A.A.1073.=1.A.C.53.,1.A.A.1074.=1.A.G.54.,1.A.C.1077.=1.A.G.67.,1.A.U.1078.=1.…
323	pdb637/5hd12a.pdb	MGMG_6q57.pdb	0	1483	50	TOPIND	46	3.32	0.03026	0.41882	1.A.G.918.=1.A.G.67.,1.A.C.919.=1.A.U.69.,1.A.A.920.=1.A.G.70.,1.A.U.921.=1.A.A.71.,1.A.G.922.=1.A.A.72.,1.A.U.923.=1.A.U.73.,1.A.G.924.=1.A.C.74.,1.A.G.925.=1.A.A.75.,1.A.U.926.=1.A.U.76.,1.A.U.927.=1.A.U.77.,1.A.U.928.=1.A.G.78.,1.A.A.949.=1.A.A.33.,1.A.C.950.=1.A.A.34.,1.A.G.1179.=1.A.A.8.,1.A.G.1181.=1.A.G.9.,1.A.A.1182.=1.A.A.10.,1.A.C.1183.=1.A.U.11.,1.A.C.1185.=1.A.G.12.,1.A.A.1186.=1.A.A.…
324	pdb637/4wf9X.pdb	MGMG_6q57.pdb	2	2622	50	TOPIND	50	3.45	0.01879	0.41879	1.A.C.725.=1.A.A.23.,1.A.U.726.=1.A.G.24.,1.A.A.727.=1.A.U.25.,1.A.C.728.=1.A.G.26.,1.A.C.729.=1.A.U.27.,1.A.C.730.=1.A.G.28.,1.A.U.731.=1.A.U.29.,1.A.U.732.=1.A.G.30.,1.A.G.733.=1.A.U.31.,1.A.G.734.=1.A.G.32.,1.A.U.735.=1.A.A.33.,1.A.C.736.=1.A.A.34.,1.A.G.762.=1.A.G.78.,1.A.C.770.=1.A.G.70.,1.A.G.771.=1.A.A.71.,1.A.A.772.=1.A.A.72.,1.A.C.773.=1.A.U.73.,1.A.G.793.=1.A.G.9.,1.A.A.794.=1.A.A.8.,1.…
325	pdb637/4v4aAA.pdb	MGMG_6q57.pdb	4	1348	50	TOPIND	47	3.47	0.03384	0.41875	1.A.G.918.=1.A.C.16.,1.A.G.919.=1.A.G.17.,1.A.G.920.=1.A.C.18.,1.A.G.1386.=1.A.C.66.,1.A.U.1387.=1.A.G.67.,1.A.A.1388.=1.A.U.11.,1.A.C.1389.=1.A.A.13.,1.A.A.1392.=1.A.U.14.,1.A.C.1393.=1.A.U.15.,1.A.C.1396.=1.A.G.12.,1.A.C.1397.=1.A.A.10.,1.A.C.1398.=1.A.G.9.,1.A.G.1399.=1.A.G.44.,1.A.C.1483.=1.A.G.78.,1.A.G.1484.=1.A.U.77.,1.A.A.1485.=1.A.U.76.,1.A.A.1493.=1.A.G.68.,1.A.C.1494.=1.A.U.69.,1.A.G.1…
326	pdb637/6me0A.pdb	MGMG_6q57.pdb	3	685	50	TOPIND	45	3.53	0.06176	0.41874	1.A.A.228.=1.A.A.51.,1.A.G.229.=1.A.C.50.,1.A.C.230.=1.A.A.49.,1.A.A.231.=1.A.C.48.,1.A.C.232.=1.A.A.23.,1.A.A.233.=1.A.G.24.,1.A.U.234.=1.A.A.22.,1.A.U.241.=1.A.A.52.,1.A.G.242.=1.A.C.53.,1.A.U.244.=1.A.U.27.,1.A.G.245.=1.A.G.26.,1.A.U.246.=1.A.C.46.,1.A.C.247.=1.A.U.45.,1.A.A.248.=1.A.G.44.,1.A.A.250.=1.A.G.28.,1.A.A.364.=1.A.G.32.,1.A.C.365.=1.A.U.31.,1.A.A.366.=1.A.G.30.,1.A.G.367.=1.A.U.29.,…
327	pdb637/6gc6A.pdb	MGMG_6q57.pdb	3	1944	50	TOPIND	45	3.86	0.02259	0.41872	1.A.G.1212.=1.A.G.78.,1.A.A.1252.=1.A.G.44.,1.A.A.1253.=1.A.U.45.,1.A.C.1273.=1.A.A.8.,1.A.U.1274.=1.A.G.9.,1.A.U.1275.=1.A.A.10.,1.A.G.1276.=1.A.U.11.,1.A.G.1277.=1.A.G.12.,1.A.U.1278.=1.A.A.13.,1.A.G.1279.=1.A.U.14.,1.A.U.1280.=1.A.U.15.,1.A.U.1281.=1.A.C.16.,1.A.A.1282.=1.A.G.17.,1.A.C.1283.=1.A.C.18.,1.A.U.1284.=1.A.G.19.,1.A.G.1285.=1.A.A.22.,1.A.C.1286.=1.A.G.67.,1.A.G.1293.=1.A.U.27.,1.A.G…
328	pdb637/3pipX.pdb	MGMG_6q57.pdb	6	2361	50	TOPIND	48	3.55	0.01999	0.4187	1.A.G.26.=1.A.C.74.,1.A.G.27.=1.A.U.73.,1.A.U.29.=1.A.G.9.,1.A.C.31.=1.A.G.70.,1.A.A.288.=1.A.G.19.,1.A.G.289.=1.A.A.22.,1.A.G.380.=1.A.A.71.,1.A.A.381.=1.A.A.72.,1.A.U.408.=1.A.C.16.,1.A.G.409.=1.A.G.17.,1.A.C.441.=1.A.U.15.,1.A.C.442.=1.A.U.14.,1.A.G.444.=1.A.A.13.,1.A.A.445.=1.A.A.75.,1.A.C.512.=1.A.U.76.,1.A.G.513.=1.A.U.77.,1.A.G.1094.=1.A.G.44.,1.A.U.1095.=1.A.U.45.,1.A.U.1096.=1.A.C.46.,1.…
329	pdb637/5optE.pdb	MGMG_6q57.pdb	1	1974	50	TOPIND	47	3.87	0.02324	0.41862	1.A.U.46.=1.A.G.17.,1.A.A.47.=1.A.C.16.,1.A.A.90.=1.A.C.74.,1.A.U.95.=1.A.U.15.,1.A.A.97.=1.A.U.69.,1.A.U.98.=1.A.G.68.,1.A.A.102.=1.A.U.11.,1.A.A.348.=1.A.U.76.,1.A.A.349.=1.A.U.77.,1.A.U.380.=1.A.G.78.,1.A.G.404.=1.A.G.67.,1.A.G.405.=1.A.C.66.,1.A.A.425.=1.A.U.14.,1.A.G.431.=1.A.A.13.,1.A.A.432.=1.A.G.12.,1.A.A.434.=1.A.A.72.,1.A.G.435.=1.A.A.71.,1.A.G.436.=1.A.G.70.,1.A.A.438.=1.A.G.9.,1.A.G.4…
330	pdb637/4v84BA.pdb	MGMG_6q57.pdb	4	2564	50	TOPIND	47	3.27	0.01809	0.41847	1.A.U.28.=1.A.A.22.,1.A.C.29.=1.A.A.23.,1.A.G.30.=1.A.G.24.,1.A.G.31.=1.A.U.25.,1.A.C.32.=1.A.G.26.,1.A.A.33.=1.A.U.27.,1.A.C.34.=1.A.G.28.,1.A.C.35.=1.A.U.29.,1.A.C.36.=1.A.G.30.,1.A.G.37.=1.A.U.31.,1.A.A.38.=1.A.G.32.,1.A.G.39.=1.A.A.33.,1.A.C.40.=1.A.A.34.,1.A.G.49.=1.A.A.72.,1.A.G.165.=1.A.A.8.,1.A.A.166.=1.A.U.45.,1.A.A.167.=1.A.G.44.,1.A.C.193.=1.A.U.77.,1.A.C.194.=1.A.G.78.,1.A.C.458.=1.A.…
331	pdb637/4v6iDA.pdb	MGMG_6q57.pdb	2	3256	50	TOPIND	49	3.31	0.01489	0.41844	1.A.G.2385.=1.A.A.23.,1.A.A.2386.=1.A.G.24.,1.A.C.2387.=1.A.U.25.,1.A.C.2388.=1.A.G.26.,1.A.C.2389.=1.A.U.27.,1.A.U.2390.=1.A.G.28.,1.A.G.2391.=1.A.U.29.,1.A.U.2393.=1.A.G.30.,1.A.G.2394.=1.A.U.31.,1.A.A.2395.=1.A.G.32.,1.A.G.2396.=1.A.A.33.,1.A.C.2397.=1.A.A.34.,1.A.G.2773.=1.A.G.44.,1.A.U.2774.=1.A.U.45.,1.A.U.2775.=1.A.C.46.,1.A.C.2778.=1.A.A.47.,1.A.A.2779.=1.A.C.48.,1.A.C.2780.=1.A.A.49.,1.A…
332	pdb637/6sj6A.pdb	MGMG_6q57.pdb	5	2357	50	TOPIND	49	3.57	0.02043	0.41831	1.A.G.778.=1.A.C.50.,1.A.G.781.=1.A.A.51.,1.A.A.782.=1.A.A.52.,1.A.U.1219.=1.A.U.31.,1.A.A.1220.=1.A.G.30.,1.A.G.1221.=1.A.U.29.,1.A.C.1222.=1.A.G.28.,1.A.A.1225.=1.A.A.23.,1.A.A.1226.=1.A.G.24.,1.A.G.1227.=1.A.G.70.,1.A.A.1228.=1.A.A.71.,1.A.C.1229.=1.A.A.72.,1.A.G.1230.=1.A.U.73.,1.A.G.1231.=1.A.C.74.,1.A.G.1232.=1.A.A.75.,1.A.U.1233.=1.A.U.76.,1.A.G.1234.=1.A.U.77.,1.A.G.1236.=1.A.G.78.,1.A.A.…
333	pdb637/3jcs2.pdb	MGMG_6q57.pdb	0	1119	50	TOPIND	48	3.29	0.04151	0.41822	1.A.A.435.=1.A.U.45.,1.A.C.436.=1.A.C.46.,1.A.C.437.=1.A.A.47.,1.A.C.438.=1.A.C.48.,1.A.U.439.=1.A.A.49.,1.A.G.440.=1.A.C.50.,1.A.U.442.=1.A.A.51.,1.A.G.443.=1.A.A.52.,1.A.U.446.=1.A.A.55.,1.A.U.447.=1.A.C.66.,1.A.A.727.=1.A.G.54.,1.A.U.729.=1.A.C.53.,1.A.A.913.=1.A.A.22.,1.A.A.914.=1.A.A.23.,1.A.U.915.=1.A.G.24.,1.A.U.916.=1.A.U.25.,1.A.A.917.=1.A.G.68.,1.A.C.919.=1.A.G.26.,1.A.A.920.=1.A.U.27.,…
334	pdb637/6ddd1.pdb	MGMG_6q57.pdb	6	2359	50	TOPIND	49	3.45	0.02044	0.4182	1.A.C.704.=1.A.A.23.,1.A.U.705.=1.A.G.24.,1.A.A.706.=1.A.U.25.,1.A.C.707.=1.A.G.26.,1.A.C.708.=1.A.U.27.,1.A.C.709.=1.A.G.28.,1.A.U.710.=1.A.U.29.,1.A.U.711.=1.A.G.30.,1.A.G.712.=1.A.U.31.,1.A.G.713.=1.A.G.32.,1.A.U.714.=1.A.A.33.,1.A.C.715.=1.A.A.34.,1.A.G.742.=1.A.G.78.,1.A.G.751.=1.A.A.71.,1.A.A.752.=1.A.A.72.,1.A.C.753.=1.A.U.73.,1.A.G.773.=1.A.G.9.,1.A.A.774.=1.A.A.8.,1.A.A.777.=1.A.G.44.,1.…
335	pdb637/6rm3L50.pdb	MGMG_6q57.pdb	3	2175	50	TOPIND	46	3.03	0.02086	0.4182	1.A.U.112.=1.A.A.8.,1.A.C.158.=1.A.A.75.,1.A.A.159.=1.A.U.77.,1.A.G.160.=1.A.G.78.,1.A.C.161.=1.A.U.76.,1.A.G.283.=1.A.C.66.,1.A.C.284.=1.A.G.68.,1.A.U.285.=1.A.U.69.,1.A.G.286.=1.A.G.70.,1.A.C.287.=1.A.A.71.,1.A.U.288.=1.A.A.72.,1.A.U.289.=1.A.U.73.,1.A.G.290.=1.A.C.74.,1.A.A.293.=1.A.G.12.,1.A.G.294.=1.A.A.13.,1.A.U.295.=1.A.U.14.,1.A.G.296.=1.A.U.15.,1.A.C.297.=1.A.C.16.,1.A.A.298.=1.A.G.17.,1…
336	pdb637/5u4ja.pdb	MGMG_6q57.pdb	0	307	50	TOPIND	49	4.21	0.13263	0.4181	1.A.G.10.=1.A.G.28.,1.A.A.11.=1.A.U.29.,1.A.U.12.=1.A.G.30.,1.A.C.13.=1.A.U.31.,1.A.A.14.=1.A.G.32.,1.A.U.15.=1.A.A.33.,1.A.A.104.=1.A.A.34.,1.A.G.113.=1.A.A.8.,1.A.G.114.=1.A.G.9.,1.A.A.141.=1.A.G.44.,1.A.A.142.=1.A.U.45.,1.A.U.143.=1.A.C.46.,1.A.G.144.=1.A.A.47.,1.A.A.145.=1.A.C.48.,1.A.A.146.=1.A.A.49.,1.A.U.147.=1.A.C.50.,1.A.U.148.=1.A.A.51.,1.A.G.149.=1.A.A.52.,1.A.A.150.=1.A.C.53.,1.A.C.15…
337	pdb637/6ek0L5.pdb	MGMG_6q57.pdb	12	3182	50	TOPIND	45	4.19	0.0139	0.41807	1.A.G.63.=1.A.C.53.,1.A.A.64.=1.A.G.54.,1.A.C.110.=1.A.U.27.,1.A.C.111.=1.A.G.26.,1.A.G.114.=1.A.A.23.,1.A.A.121.=1.A.A.33.,1.A.U.122.=1.A.G.32.,1.A.C.123.=1.A.U.31.,1.A.U.152.=1.A.A.49.,1.A.G.153.=1.A.C.48.,1.A.G.154.=1.A.A.47.,1.A.C.155.=1.A.C.46.,1.A.G.156.=1.A.U.25.,1.A.U.157.=1.A.G.24.,1.A.A.158.=1.A.G.67.,1.A.C.159.=1.A.C.66.,1.A.G.160.=1.A.G.68.,1.A.G.161.=1.A.U.69.,1.A.A.162.=1.A.G.70.,1.…
338	pdb637/5jb32.pdb	MGMG_6q57.pdb	5	1257	50	TOPIND	43	3.29	0.03324	0.41801	1.A.A.630.=1.A.G.44.,1.A.C.631.=1.A.U.45.,1.A.C.632.=1.A.C.46.,1.A.C.633.=1.A.A.47.,1.A.C.634.=1.A.C.48.,1.A.C.635.=1.A.A.49.,1.A.G.636.=1.A.C.50.,1.A.G.637.=1.A.A.51.,1.A.G.638.=1.A.A.52.,1.A.G.639.=1.A.C.53.,1.A.U.640.=1.A.G.54.,1.A.A.641.=1.A.A.55.,1.A.G.642.=1.A.G.67.,1.A.G.643.=1.A.G.68.,1.A.G.644.=1.A.U.69.,1.A.G.645.=1.A.G.12.,1.A.U.646.=1.A.A.13.,1.A.U.651.=1.A.G.17.,1.A.C.652.=1.A.C.18.,…
339	pdb637/5t7vA.pdb	MGMG_6q57.pdb	0	1419	50	TOPIND	48	2.95	0.03313	0.41799	1.A.U.10.=1.A.G.17.,1.A.A.12.=1.A.C.18.,1.A.U.13.=1.A.G.19.,1.A.C.803.=1.A.C.66.,1.A.A.856.=1.A.G.67.,1.A.U.857.=1.A.U.69.,1.A.U.858.=1.A.G.70.,1.A.G.859.=1.A.A.71.,1.A.A.860.=1.A.A.72.,1.A.C.861.=1.A.U.73.,1.A.G.862.=1.A.C.74.,1.A.G.864.=1.A.A.75.,1.A.G.865.=1.A.U.76.,1.A.A.866.=1.A.U.77.,1.A.C.867.=1.A.G.78.,1.A.A.961.=1.A.A.34.,1.A.C.963.=1.A.C.46.,1.A.U.964.=1.A.A.47.,1.A.C.965.=1.A.C.48.,1.A…
340	pdb637/6sj6A.pdb	MGMG_6q57.pdb	1	2543	50	TOPIND	45	3.59	0.01741	0.41797	1.A.G.571.=1.A.C.50.,1.A.U.572.=1.A.A.49.,1.A.A.573.=1.A.C.48.,1.A.U.575.=1.A.G.32.,1.A.C.599.=1.A.U.31.,1.A.G.600.=1.A.G.30.,1.A.U.601.=1.A.U.29.,1.A.C.603.=1.A.U.45.,1.A.C.604.=1.A.G.44.,1.A.A.611.=1.A.G.28.,1.A.G.612.=1.A.U.27.,1.A.A.617.=1.A.G.68.,1.A.A.618.=1.A.U.69.,1.A.C.619.=1.A.G.70.,1.A.C.620.=1.A.A.71.,1.A.G.621.=1.A.A.72.,1.A.G.622.=1.A.U.73.,1.A.C.623.=1.A.C.74.,1.A.G.624.=1.A.A.75.,…
341	pdb637/6hhqAR.pdb	MGMG_6q57.pdb	3	3003	50	TOPIND	45	3.28	0.01482	0.41794	1.A.U.77.=1.A.C.74.,1.A.G.78.=1.A.A.75.,1.A.U.82.=1.A.A.72.,1.A.A.83.=1.A.A.71.,1.A.A.98.=1.A.U.73.,1.A.G.101.=1.A.U.15.,1.A.G.102.=1.A.U.14.,1.A.C.103.=1.A.A.13.,1.A.U.324.=1.A.U.76.,1.A.A.325.=1.A.U.77.,1.A.U.607.=1.A.G.44.,1.A.A.608.=1.A.U.45.,1.A.A.609.=1.A.C.46.,1.A.C.610.=1.A.A.47.,1.A.G.611.=1.A.C.48.,1.A.U.612.=1.A.A.49.,1.A.C.613.=1.A.C.50.,1.A.U.614.=1.A.A.51.,1.A.A.615.=1.A.A.52.,1.A.U…
342	pdb637/4kzzi.pdb	MGMG_6q57.pdb	1	1748	50	TOPIND	44	3.39	0.02464	0.41792	1.A.A.874.=1.A.G.44.,1.A.U.875.=1.A.U.45.,1.A.U.876.=1.A.C.46.,1.A.G.877.=1.A.A.47.,1.A.C.878.=1.A.C.48.,1.A.G.879.=1.A.A.49.,1.A.C.880.=1.A.C.50.,1.A.C.881.=1.A.A.51.,1.A.G.882.=1.A.A.52.,1.A.C.883.=1.A.C.53.,1.A.U.884.=1.A.G.54.,1.A.A.885.=1.A.A.55.,1.A.G.886.=1.A.G.67.,1.A.A.887.=1.A.G.68.,1.A.G.888.=1.A.A.10.,1.A.G.889.=1.A.U.11.,1.A.U.890.=1.A.G.12.,1.A.U.895.=1.A.G.17.,1.A.U.896.=1.A.G.70.,…
343	pdb637/4v6xB2.pdb	MGMG_6q57.pdb	1	1812	50	TOPIND	44	3.39	0.02379	0.41791	1.A.A.936.=1.A.G.44.,1.A.U.937.=1.A.U.45.,1.A.U.938.=1.A.C.46.,1.A.G.939.=1.A.A.47.,1.A.C.940.=1.A.C.48.,1.A.G.941.=1.A.A.49.,1.A.C.942.=1.A.C.50.,1.A.C.943.=1.A.A.51.,1.A.G.944.=1.A.A.52.,1.A.C.945.=1.A.C.53.,1.A.U.946.=1.A.G.54.,1.A.A.947.=1.A.A.55.,1.A.G.948.=1.A.G.67.,1.A.A.949.=1.A.G.68.,1.A.G.950.=1.A.A.10.,1.A.G.951.=1.A.U.11.,1.A.U.952.=1.A.G.12.,1.A.U.957.=1.A.G.17.,1.A.U.958.=1.A.G.70.,…
344	pdb637/5o60A.pdb	MGMG_6q57.pdb	4	2920	50	TOPIND	46	3.14	0.01558	0.41779	1.A.A.56.=1.A.A.71.,1.A.G.57.=1.A.A.72.,1.A.G.58.=1.A.C.74.,1.A.A.59.=1.A.A.75.,1.A.G.60.=1.A.U.77.,1.A.G.61.=1.A.G.78.,1.A.G.64.=1.A.G.44.,1.A.C.65.=1.A.U.45.,1.A.A.67.=1.A.A.34.,1.A.A.69.=1.A.A.8.,1.A.A.70.=1.A.G.9.,1.A.G.71.=1.A.C.46.,1.A.C.72.=1.A.A.47.,1.A.C.73.=1.A.C.48.,1.A.U.74.=1.A.A.49.,1.A.C.75.=1.A.C.50.,1.A.G.76.=1.A.A.51.,1.A.G.77.=1.A.A.52.,1.A.G.78.=1.A.C.53.,1.A.G.79.=1.A.G.54.,1…
345	pdb637/5oomA.pdb	MGMG_6q57.pdb	1	1047	50	TOPIND	46	3.62	0.04212	0.41778	1.A.U.43.=1.A.C.16.,1.A.U.44.=1.A.G.17.,1.A.A.45.=1.A.C.18.,1.A.G.46.=1.A.G.70.,1.A.C.47.=1.A.A.71.,1.A.A.50.=1.A.U.11.,1.A.A.51.=1.A.A.10.,1.A.C.53.=1.A.U.69.,1.A.A.54.=1.A.G.68.,1.A.U.55.=1.A.G.67.,1.A.A.58.=1.A.U.14.,1.A.C.59.=1.A.U.15.,1.A.A.74.=1.A.G.12.,1.A.U.75.=1.A.A.13.,1.A.G.277.=1.A.A.72.,1.A.G.279.=1.A.U.73.,1.A.A.282.=1.A.A.8.,1.A.G.283.=1.A.G.78.,1.A.U.309.=1.A.U.77.,1.A.A.818.=1.A.…
346	pdb637/6ek0L5.pdb	MGMG_6q57.pdb	4	3554	50	TOPIND	47	3.85	0.01305	0.41758	1.A.G.577.=1.A.G.30.,1.A.G.578.=1.A.U.29.,1.A.U.579.=1.A.G.28.,1.A.C.590.=1.A.A.33.,1.A.G.591.=1.A.A.34.,1.A.G.690.=1.A.G.44.,1.A.A.691.=1.A.U.45.,1.A.G.692.=1.A.C.46.,1.A.G.693.=1.A.U.25.,1.A.G.694.=1.A.A.23.,1.A.A.695.=1.A.C.48.,1.A.C.704.=1.A.C.50.,1.A.G.705.=1.A.A.49.,1.A.G.878.=1.A.A.47.,1.A.G.880.=1.A.G.32.,1.A.U.881.=1.A.U.31.,1.A.G.1485.=1.A.U.76.,1.A.C.1486.=1.A.U.77.,1.A.C.1487.=1.A.G.7…
347	pdb637/6y57L5.pdb	MGMG_6q57.pdb	3	3431	50	TOPIND	45	3.39	0.01298	0.41757	1.A.U.78.=1.A.C.74.,1.A.C.79.=1.A.A.75.,1.A.C.81.=1.A.A.10.,1.A.C.83.=1.A.A.72.,1.A.A.84.=1.A.A.71.,1.A.A.99.=1.A.U.73.,1.A.G.102.=1.A.U.15.,1.A.G.103.=1.A.U.14.,1.A.G.104.=1.A.A.13.,1.A.U.337.=1.A.U.76.,1.A.A.338.=1.A.U.77.,1.A.U.926.=1.A.G.44.,1.A.A.927.=1.A.U.45.,1.A.A.928.=1.A.C.46.,1.A.C.929.=1.A.A.47.,1.A.A.930.=1.A.C.48.,1.A.C.931.=1.A.A.49.,1.A.G.932.=1.A.C.50.,1.A.U.933.=1.A.A.51.,1.A.G.…
348	pdb637/6g5h2.pdb	MGMG_6q57.pdb	1	1615	50	TOPIND	42	2.93	0.02555	0.41749	1.A.G.10.=1.A.A.71.,1.A.A.11.=1.A.A.72.,1.A.U.12.=1.A.U.73.,1.A.C.13.=1.A.C.74.,1.A.C.14.=1.A.A.75.,1.A.U.15.=1.A.U.76.,1.A.G.16.=1.A.U.77.,1.A.C.17.=1.A.G.78.,1.A.C.538.=1.A.G.32.,1.A.C.546.=1.A.A.34.,1.A.U.1016.=1.A.G.44.,1.A.A.1017.=1.A.A.8.,1.A.A.1018.=1.A.G.9.,1.A.A.1019.=1.A.A.10.,1.A.G.1020.=1.A.U.11.,1.A.G.1021.=1.A.G.12.,1.A.A.1022.=1.A.A.13.,1.A.A.1023.=1.A.U.14.,1.A.U.1024.=1.A.U.15.,1…
349	pdb637/6qulA.pdb	MGMG_6q57.pdb	4	2601	50	TOPIND	47	3.79	0.01775	0.41748	1.A.G.530.=1.A.A.49.,1.A.A.532.=1.A.C.48.,1.A.G.533.=1.A.A.47.,1.A.U.534.=1.A.G.32.,1.A.C.558.=1.A.U.31.,1.A.G.559.=1.A.G.30.,1.A.U.560.=1.A.U.29.,1.A.A.561.=1.A.C.46.,1.A.C.562.=1.A.U.45.,1.A.C.563.=1.A.G.44.,1.A.A.570.=1.A.G.28.,1.A.U.571.=1.A.U.27.,1.A.G.576.=1.A.G.68.,1.A.G.577.=1.A.U.69.,1.A.U.578.=1.A.G.70.,1.A.C.579.=1.A.A.71.,1.A.A.580.=1.A.A.72.,1.A.G.581.=1.A.U.73.,1.A.C.582.=1.A.C.74.,…
350	pdb637/6hmaA.pdb	MGMG_6q57.pdb	6	2553	50	TOPIND	46	3.77	0.0177	0.41744	1.A.G.571.=1.A.A.49.,1.A.A.573.=1.A.C.48.,1.A.U.575.=1.A.G.32.,1.A.C.599.=1.A.U.31.,1.A.G.600.=1.A.G.30.,1.A.U.601.=1.A.U.29.,1.A.G.602.=1.A.C.46.,1.A.C.603.=1.A.U.45.,1.A.C.604.=1.A.G.44.,1.A.A.611.=1.A.G.28.,1.A.G.612.=1.A.U.27.,1.A.A.617.=1.A.G.68.,1.A.A.618.=1.A.U.69.,1.A.C.619.=1.A.G.70.,1.A.C.620.=1.A.A.71.,1.A.G.621.=1.A.A.72.,1.A.G.622.=1.A.U.73.,1.A.C.623.=1.A.C.74.,1.A.G.624.=1.A.A.75.,…
351	pdb637/6hmaA.pdb	MGMG_6q57.pdb	5	2603	50	TOPIND	50	3.71	0.01889	0.41742	1.A.C.728.=1.A.A.23.,1.A.U.729.=1.A.G.24.,1.A.A.730.=1.A.U.25.,1.A.C.731.=1.A.G.26.,1.A.C.732.=1.A.U.27.,1.A.C.733.=1.A.G.28.,1.A.U.734.=1.A.U.29.,1.A.U.735.=1.A.G.30.,1.A.G.736.=1.A.U.31.,1.A.G.737.=1.A.G.32.,1.A.U.738.=1.A.A.33.,1.A.C.739.=1.A.A.34.,1.A.A.766.=1.A.G.78.,1.A.C.773.=1.A.G.70.,1.A.G.774.=1.A.A.71.,1.A.A.775.=1.A.A.72.,1.A.C.776.=1.A.U.73.,1.A.G.796.=1.A.G.9.,1.A.A.797.=1.A.A.8.,1.…
352	pdb637/6hrm1.pdb	MGMG_6q57.pdb	10	3978	50	TOPIND	47	3.12	0.01172	0.4174	1.A.G.1566.=1.A.A.71.,1.A.C.1567.=1.A.A.72.,1.A.U.1568.=1.A.U.73.,1.A.A.1569.=1.A.C.74.,1.A.A.1570.=1.A.U.76.,1.A.U.1571.=1.A.U.77.,1.A.C.1572.=1.A.G.78.,1.A.G.1574.=1.A.G.44.,1.A.C.1575.=1.A.U.45.,1.A.G.1576.=1.A.A.34.,1.A.A.1579.=1.A.A.8.,1.A.A.1580.=1.A.G.9.,1.A.G.1581.=1.A.C.46.,1.A.C.1582.=1.A.A.47.,1.A.G.1583.=1.A.C.48.,1.A.U.1584.=1.A.A.49.,1.A.C.1585.=1.A.C.50.,1.A.G.1586.=1.A.A.51.,1.A.G…
353	pdb637/6q951.pdb	MGMG_6q57.pdb	4	2643	50	TOPIND	48	3.39	0.01791	0.41735	1.A.C.2458.=1.A.G.44.,1.A.U.2459.=1.A.U.45.,1.A.G.2460.=1.A.C.46.,1.A.G.2461.=1.A.A.47.,1.A.G.2462.=1.A.C.48.,1.A.G.2463.=1.A.A.49.,1.A.C.2464.=1.A.C.50.,1.A.U.2465.=1.A.A.51.,1.A.G.2466.=1.A.A.52.,1.A.A.2467.=1.A.C.53.,1.A.G.2469.=1.A.A.23.,1.A.A.2470.=1.A.U.25.,1.A.A.2471.=1.A.G.26.,1.A.G.2472.=1.A.U.27.,1.A.G.2473.=1.A.G.28.,1.A.U.2474.=1.A.U.29.,1.A.C.2475.=1.A.G.30.,1.A.C.2476.=1.A.U.31.,1.A…
354	pdb637/4v9rDA.pdb	MGMG_6q57.pdb	4	2530	50	TOPIND	43	4.09	0.01665	0.41729	1.A.A.841.=1.A.G.68.,1.A.A.842.=1.A.G.67.,1.A.A.843.=1.A.C.66.,1.A.G.845.=1.A.G.19.,1.A.C.856.=1.A.A.22.,1.A.A.857.=1.A.A.23.,1.A.G.858.=1.A.G.24.,1.A.C.859.=1.A.U.25.,1.A.C.860.=1.A.G.26.,1.A.U.861.=1.A.U.27.,1.A.C.862.=1.A.G.28.,1.A.A.863.=1.A.U.29.,1.A.G.864.=1.A.G.30.,1.A.G.865.=1.A.U.31.,1.A.C.866.=1.A.G.32.,1.A.G.867.=1.A.A.33.,1.A.C.868.=1.A.A.34.,1.A.G.870.=1.A.A.8.,1.A.A.871.=1.A.G.9.,1.…
355	pdb637/5x8tA.pdb	MGMG_6q57.pdb	6	2526	50	TOPIND	47	3.8	0.01827	0.41729	1.A.U.219.=1.A.C.74.,1.A.C.220.=1.A.A.75.,1.A.C.222.=1.A.G.9.,1.A.G.223.=1.A.A.72.,1.A.U.224.=1.A.A.71.,1.A.A.240.=1.A.U.73.,1.A.G.243.=1.A.U.15.,1.A.G.244.=1.A.U.14.,1.A.G.245.=1.A.A.13.,1.A.U.442.=1.A.U.76.,1.A.A.443.=1.A.U.77.,1.A.C.444.=1.A.G.78.,1.A.A.599.=1.A.G.44.,1.A.U.600.=1.A.U.45.,1.A.A.601.=1.A.C.46.,1.A.G.602.=1.A.A.47.,1.A.G.603.=1.A.C.48.,1.A.C.604.=1.A.A.49.,1.A.A.605.=1.A.C.50.,1…
356	pdb637/4v9f0.pdb	MGMG_6q57.pdb	7	2465	50	TOPIND	47	3.67	0.01874	0.41724	1.A.G.49.=1.A.A.71.,1.A.C.50.=1.A.A.72.,1.A.C.51.=1.A.U.73.,1.A.A.52.=1.A.A.75.,1.A.A.53.=1.A.U.76.,1.A.G.54.=1.A.U.77.,1.A.C.55.=1.A.G.78.,1.A.G.57.=1.A.G.44.,1.A.C.58.=1.A.U.45.,1.A.A.60.=1.A.A.34.,1.A.A.62.=1.A.A.8.,1.A.A.63.=1.A.G.9.,1.A.G.64.=1.A.C.46.,1.A.C.65.=1.A.A.47.,1.A.U.66.=1.A.C.48.,1.A.G.67.=1.A.A.49.,1.A.U.68.=1.A.C.50.,1.A.G.69.=1.A.A.51.,1.A.G.70.=1.A.A.52.,1.A.G.71.=1.A.C.53.,1…
357	pdb637/5ndv6.pdb	MGMG_6q57.pdb	2	1587	50	TOPIND	48	3.64	0.02942	0.4172	1.A.G.10.=1.A.G.28.,1.A.A.11.=1.A.U.29.,1.A.U.12.=1.A.G.30.,1.A.C.13.=1.A.U.31.,1.A.C.14.=1.A.G.32.,1.A.U.15.=1.A.A.33.,1.A.G.16.=1.A.A.34.,1.A.G.1016.=1.A.A.8.,1.A.G.1017.=1.A.G.9.,1.A.G.1020.=1.A.U.73.,1.A.U.1021.=1.A.C.74.,1.A.U.1041.=1.A.G.78.,1.A.A.1044.=1.A.G.44.,1.A.A.1045.=1.A.U.45.,1.A.G.1046.=1.A.C.46.,1.A.G.1047.=1.A.A.47.,1.A.A.1048.=1.A.C.48.,1.A.A.1049.=1.A.A.49.,1.A.U.1050.=1.A.C.5…
358	pdb637/5hd12a.pdb	MGMG_6q57.pdb	3	1344	50	TOPIND	47	3.27	0.03405	0.41716	1.A.G.117.=1.A.U.45.,1.A.C.119.=1.A.C.46.,1.A.C.120.=1.A.A.47.,1.A.U.121.=1.A.A.49.,1.A.A.122.=1.A.C.50.,1.A.C.123.=1.A.A.51.,1.A.C.124.=1.A.A.52.,1.A.C.125.=1.A.C.53.,1.A.G.130.=1.A.A.55.,1.A.G.169.=1.A.C.66.,1.A.U.170.=1.A.G.67.,1.A.G.171.=1.A.G.68.,1.A.G.172.=1.A.U.69.,1.A.A.173.=1.A.G.70.,1.A.C.174.=1.A.A.71.,1.A.C.175.=1.A.A.72.,1.A.C.176.=1.A.U.73.,1.A.G.177.=1.A.C.74.,1.A.C.178.=1.A.A.75.,…
359	pdb637/6az11.pdb	MGMG_6q57.pdb	5	1523	50	TOPIND	41	3.27	0.0263	0.41716	1.A.G.836.=1.A.A.22.,1.A.U.837.=1.A.A.23.,1.A.C.838.=1.A.G.24.,1.A.G.839.=1.A.U.25.,1.A.G.841.=1.A.G.26.,1.A.G.842.=1.A.U.27.,1.A.G.843.=1.A.G.28.,1.A.A.844.=1.A.U.29.,1.A.G.845.=1.A.G.30.,1.A.A.846.=1.A.U.31.,1.A.A.847.=1.A.G.32.,1.A.C.848.=1.A.A.33.,1.A.G.849.=1.A.A.34.,1.A.C.891.=1.A.G.44.,1.A.G.892.=1.A.G.9.,1.A.A.893.=1.A.A.8.,1.A.C.895.=1.A.A.71.,1.A.A.897.=1.A.G.12.,1.A.C.898.=1.A.A.13.,1.…
360	pdb637/6ppkA.pdb	MGMG_6q57.pdb	3	2519	50	TOPIND	48	3.62	0.01874	0.41703	1.A.C.112.=1.A.A.23.,1.A.C.113.=1.A.A.22.,1.A.G.119.=1.A.G.54.,1.A.G.120.=1.A.A.55.,1.A.G.121.=1.A.G.67.,1.A.A.123.=1.A.G.19.,1.A.A.124.=1.A.C.18.,1.A.C.125.=1.A.G.24.,1.A.C.126.=1.A.U.69.,1.A.C.127.=1.A.U.25.,1.A.A.128.=1.A.G.26.,1.A.C.129.=1.A.U.27.,1.A.C.130.=1.A.G.28.,1.A.A.131.=1.A.U.29.,1.A.C.132.=1.A.G.30.,1.A.U.133.=1.A.U.31.,1.A.C.134.=1.A.G.32.,1.A.G.135.=1.A.A.33.,1.A.U.136.=1.A.A.34.,…
361	pdb637/6spdA.pdb	MGMG_6q57.pdb	1	2801	50	TOPIND	47	3.27	0.01658	0.41692	1.A.G.59.=1.A.A.71.,1.A.G.60.=1.A.A.72.,1.A.U.61.=1.A.C.74.,1.A.A.62.=1.A.A.75.,1.A.G.63.=1.A.U.76.,1.A.C.64.=1.A.U.77.,1.A.C.65.=1.A.G.78.,1.A.G.67.=1.A.G.44.,1.A.C.68.=1.A.U.45.,1.A.G.69.=1.A.A.34.,1.A.A.72.=1.A.A.8.,1.A.A.73.=1.A.G.9.,1.A.G.74.=1.A.C.46.,1.A.C.75.=1.A.A.47.,1.A.U.76.=1.A.C.48.,1.A.U.77.=1.A.A.49.,1.A.C.78.=1.A.C.50.,1.A.G.79.=1.A.A.51.,1.A.G.80.=1.A.A.52.,1.A.G.81.=1.A.C.53.,1…
362	pdb637/5xyi2.pdb	MGMG_6q57.pdb	3	1346	50	TOPIND	44	3.49	0.03173	0.41686	1.A.A.643.=1.A.G.44.,1.A.U.644.=1.A.U.45.,1.A.C.645.=1.A.C.46.,1.A.U.646.=1.A.A.47.,1.A.C.647.=1.A.C.48.,1.A.A.648.=1.A.A.49.,1.A.U.649.=1.A.C.50.,1.A.G.650.=1.A.A.51.,1.A.A.651.=1.A.A.52.,1.A.C.652.=1.A.C.53.,1.A.G.653.=1.A.G.54.,1.A.A.654.=1.A.A.55.,1.A.G.655.=1.A.G.67.,1.A.U.656.=1.A.G.68.,1.A.G.657.=1.A.U.69.,1.A.G.658.=1.A.U.11.,1.A.U.659.=1.A.G.12.,1.A.G.660.=1.A.A.13.,1.A.U.664.=1.A.G.17.,…
363	pdb637/3bwpA.pdb	MGMG_6q57.pdb	2	259	50	TOPIND	46	3.39	0.15174	0.41666	1.A.C.125.=1.A.C.66.,1.A.G.126.=1.A.G.67.,1.A.G.127.=1.A.U.69.,1.A.U.128.=1.A.G.70.,1.A.C.129.=1.A.A.71.,1.A.U.130.=1.A.A.72.,1.A.G.131.=1.A.U.73.,1.A.C.143.=1.A.C.74.,1.A.U.144.=1.A.A.75.,1.A.U.145.=1.A.U.76.,1.A.C.146.=1.A.U.77.,1.A.A.147.=1.A.G.78.,1.A.G.150.=1.A.G.44.,1.A.G.151.=1.A.U.45.,1.A.U.153.=1.A.G.30.,1.A.A.155.=1.A.C.53.,1.A.U.156.=1.A.A.52.,1.A.G.161.=1.A.A.22.,1.A.A.162.=1.A.A.23.,…
364	pdb637/6pvkA.pdb	MGMG_6q57.pdb	5	1942	50	TOPIND	41	3.51	0.02069	0.41661	1.A.A.860.=1.A.A.8.,1.A.A.863.=1.A.G.78.,1.A.A.874.=1.A.G.44.,1.A.G.875.=1.A.U.45.,1.A.C.876.=1.A.C.46.,1.A.C.877.=1.A.A.47.,1.A.U.878.=1.A.C.48.,1.A.C.879.=1.A.A.49.,1.A.A.880.=1.A.C.50.,1.A.A.881.=1.A.A.51.,1.A.G.882.=1.A.A.52.,1.A.G.883.=1.A.C.53.,1.A.U.884.=1.A.G.54.,1.A.A.885.=1.A.A.55.,1.A.A.886.=1.A.G.68.,1.A.G.887.=1.A.G.67.,1.A.A.888.=1.A.U.69.,1.A.U.896.=1.A.U.14.,1.A.G.897.=1.A.A.13.,1…
365	pdb637/4ug0L5.pdb	MGMG_6q57.pdb	4	3588	50	TOPIND	45	3.45	0.01241	0.41658	1.A.G.1142.=1.A.A.10.,1.A.G.1143.=1.A.U.11.,1.A.C.1145.=1.A.C.74.,1.A.G.1165.=1.A.A.72.,1.A.G.1168.=1.A.A.8.,1.A.G.1170.=1.A.G.78.,1.A.G.1171.=1.A.U.77.,1.A.C.1173.=1.A.U.76.,1.A.C.1174.=1.A.G.12.,1.A.C.2067.=1.A.G.44.,1.A.G.2068.=1.A.U.45.,1.A.G.2069.=1.A.C.46.,1.A.C.2070.=1.A.A.47.,1.A.G.2071.=1.A.C.48.,1.A.G.2072.=1.A.A.49.,1.A.G.2073.=1.A.C.50.,1.A.A.2074.=1.A.A.51.,1.A.G.2075.=1.A.A.52.,1.A.…
366	pdb637/5hd12a.pdb	MGMG_6q57.pdb	1	1437	50	TOPIND	48	2.87	0.03276	0.41655	1.A.U.11.=1.A.G.17.,1.A.A.13.=1.A.C.18.,1.A.U.14.=1.A.G.19.,1.A.A.836.=1.A.C.66.,1.A.A.890.=1.A.G.67.,1.A.U.891.=1.A.U.69.,1.A.U.892.=1.A.G.70.,1.A.G.893.=1.A.A.71.,1.A.A.894.=1.A.A.72.,1.A.C.895.=1.A.U.73.,1.A.G.896.=1.A.C.74.,1.A.G.898.=1.A.A.75.,1.A.G.899.=1.A.U.76.,1.A.G.900.=1.A.U.77.,1.A.C.901.=1.A.G.78.,1.A.A.1025.=1.A.A.34.,1.A.G.1026.=1.A.C.46.,1.A.U.1028.=1.A.A.47.,1.A.C.1029.=1.A.C.48.…
367	pdb637/4ug0L5.pdb	MGMG_6q57.pdb	3	3635	50	TOPIND	47	3.61	0.01279	0.41654	1.A.U.3018.=1.A.A.33.,1.A.A.3025.=1.A.C.48.,1.A.G.3026.=1.A.A.47.,1.A.G.3027.=1.A.G.24.,1.A.C.3028.=1.A.A.23.,1.A.G.3029.=1.A.A.22.,1.A.U.3033.=1.A.A.51.,1.A.G.3057.=1.A.U.29.,1.A.G.3060.=1.A.G.30.,1.A.C.3061.=1.A.A.49.,1.A.A.3062.=1.A.U.31.,1.A.G.3063.=1.A.G.32.,1.A.G.3068.=1.A.G.28.,1.A.C.3069.=1.A.U.27.,1.A.A.3070.=1.A.A.52.,1.A.A.3071.=1.A.C.53.,1.A.A.3072.=1.A.G.26.,1.A.G.3074.=1.A.C.50.,1.A…
368	pdb637/5xxb1.pdb	MGMG_6q57.pdb	3	2936	50	TOPIND	48	3.49	0.01613	0.41647	1.A.C.922.=1.A.C.50.,1.A.G.925.=1.A.A.51.,1.A.C.926.=1.A.A.52.,1.A.U.1415.=1.A.U.31.,1.A.A.1416.=1.A.G.30.,1.A.A.1421.=1.A.A.22.,1.A.U.1422.=1.A.A.23.,1.A.A.1423.=1.A.G.24.,1.A.U.1424.=1.A.G.70.,1.A.U.1425.=1.A.A.71.,1.A.C.1426.=1.A.A.72.,1.A.A.1427.=1.A.U.73.,1.A.A.1428.=1.A.C.74.,1.A.A.1429.=1.A.A.75.,1.A.U.1430.=1.A.U.76.,1.A.G.1431.=1.A.U.77.,1.A.A.1432.=1.A.G.78.,1.A.A.1434.=1.A.A.8.,1.A.A.1…
369	pdb637/5optE.pdb	MGMG_6q57.pdb	2	1927	50	TOPIND	48	3.68	0.02435	0.4164	1.A.G.10.=1.A.U.29.,1.A.A.11.=1.A.G.30.,1.A.U.12.=1.A.U.31.,1.A.U.13.=1.A.G.32.,1.A.C.14.=1.A.A.33.,1.A.U.15.=1.A.A.34.,1.A.A.673.=1.A.A.8.,1.A.C.1211.=1.A.C.74.,1.A.A.1212.=1.A.U.73.,1.A.A.1213.=1.A.A.72.,1.A.G.1294.=1.A.G.78.,1.A.A.1296.=1.A.U.77.,1.A.G.1297.=1.A.U.76.,1.A.G.1309.=1.A.A.75.,1.A.A.1322.=1.A.G.44.,1.A.G.1323.=1.A.U.45.,1.A.A.1324.=1.A.C.46.,1.A.A.1325.=1.A.A.47.,1.A.A.1326.=1.A.C…
370	pdb637/6q951.pdb	MGMG_6q57.pdb	5	2595	50	TOPIND	48	3.7	0.01819	0.41623	1.A.G.751.=1.A.C.50.,1.A.G.752.=1.A.A.51.,1.A.C.756.=1.A.A.52.,1.A.U.1267.=1.A.U.31.,1.A.A.1268.=1.A.G.30.,1.A.A.1269.=1.A.U.29.,1.A.C.1270.=1.A.U.27.,1.A.U.1273.=1.A.A.22.,1.A.A.1274.=1.A.A.23.,1.A.A.1275.=1.A.G.24.,1.A.A.1276.=1.A.G.70.,1.A.G.1277.=1.A.A.71.,1.A.A.1278.=1.A.A.72.,1.A.G.1279.=1.A.U.73.,1.A.G.1280.=1.A.C.74.,1.A.G.1281.=1.A.A.75.,1.A.U.1282.=1.A.U.76.,1.A.G.1283.=1.A.U.77.,1.A.G.…
371	pdb637/5li0a.pdb	MGMG_6q57.pdb	3	1401	50	TOPIND	45	3.14	0.03137	0.4162	1.A.A.950.=1.A.C.66.,1.A.G.951.=1.A.G.67.,1.A.C.952.=1.A.U.69.,1.A.A.953.=1.A.G.70.,1.A.U.954.=1.A.A.71.,1.A.G.955.=1.A.A.72.,1.A.U.956.=1.A.U.73.,1.A.G.957.=1.A.C.74.,1.A.G.958.=1.A.A.75.,1.A.U.959.=1.A.U.76.,1.A.U.960.=1.A.U.77.,1.A.U.961.=1.A.G.78.,1.A.A.982.=1.A.A.33.,1.A.C.983.=1.A.A.34.,1.A.G.1227.=1.A.A.8.,1.A.A.1230.=1.A.G.9.,1.A.C.1231.=1.A.A.10.,1.A.A.1232.=1.A.U.11.,1.A.C.1233.=1.A.G.1…
372	pdb637/4wf9X.pdb	MGMG_6q57.pdb	5	2477	50	TOPIND	44	3.87	0.01743	0.41618	1.A.U.234.=1.A.C.74.,1.A.C.235.=1.A.A.75.,1.A.C.237.=1.A.A.10.,1.A.U.239.=1.A.A.71.,1.A.A.254.=1.A.A.72.,1.A.A.255.=1.A.U.73.,1.A.C.257.=1.A.U.15.,1.A.G.258.=1.A.U.14.,1.A.G.259.=1.A.A.13.,1.A.G.260.=1.A.G.12.,1.A.U.470.=1.A.U.76.,1.A.A.471.=1.A.U.77.,1.A.A.626.=1.A.G.44.,1.A.C.627.=1.A.U.45.,1.A.G.628.=1.A.C.46.,1.A.A.629.=1.A.A.47.,1.A.U.630.=1.A.C.48.,1.A.U.631.=1.A.A.49.,1.A.U.632.=1.A.C.50.,…
373	pdb637/3pipX.pdb	MGMG_6q57.pdb	9	2222	50	TOPIND	47	3.36	0.02081	0.41612	1.A.G.11.=1.A.C.74.,1.A.A.13.=1.A.A.72.,1.A.A.1882.=1.A.A.13.,1.A.C.1883.=1.A.U.14.,1.A.C.1884.=1.A.U.15.,1.A.G.1886.=1.A.G.17.,1.A.U.1887.=1.A.C.18.,1.A.A.1888.=1.A.G.19.,1.A.A.2374.=1.A.C.66.,1.A.C.2375.=1.A.G.67.,1.A.G.2376.=1.A.U.69.,1.A.G.2377.=1.A.G.70.,1.A.G.2378.=1.A.A.71.,1.A.C.2379.=1.A.U.73.,1.A.G.2380.=1.A.A.75.,1.A.C.2381.=1.A.U.76.,1.A.A.2382.=1.A.U.77.,1.A.G.2383.=1.A.G.78.,1.A.A.2…
374	pdb637/4v7eAd.pdb	MGMG_6q57.pdb	2	1668	50	TOPIND	48	3.41	0.02812	0.41611	1.A.C.14.=1.A.A.51.,1.A.U.15.=1.A.C.50.,1.A.G.16.=1.A.A.49.,1.A.C.618.=1.A.A.23.,1.A.U.621.=1.A.U.27.,1.A.U.622.=1.A.G.28.,1.A.A.625.=1.A.C.46.,1.A.A.626.=1.A.U.25.,1.A.A.627.=1.A.G.9.,1.A.G.628.=1.A.A.10.,1.A.C.629.=1.A.U.11.,1.A.U.630.=1.A.G.12.,1.A.C.631.=1.A.A.13.,1.A.G.632.=1.A.U.14.,1.A.U.633.=1.A.U.15.,1.A.G.635.=1.A.C.16.,1.A.U.636.=1.A.G.17.,1.A.A.927.=1.A.A.71.,1.A.A.928.=1.A.A.72.,1.A.…
375	pdb637/6ddd1.pdb	MGMG_6q57.pdb	7	2310	50	TOPIND	45	3.41	0.01917	0.41603	1.A.A.35.=1.A.G.78.,1.A.C.36.=1.A.U.77.,1.A.U.37.=1.A.U.76.,1.A.A.38.=1.A.A.75.,1.A.C.237.=1.A.A.72.,1.A.C.238.=1.A.A.71.,1.A.G.261.=1.A.U.15.,1.A.A.448.=1.A.U.73.,1.A.U.449.=1.A.C.74.,1.A.U.604.=1.A.G.44.,1.A.A.605.=1.A.U.45.,1.A.C.606.=1.A.C.46.,1.A.G.607.=1.A.A.47.,1.A.A.608.=1.A.C.48.,1.A.U.609.=1.A.A.49.,1.A.U.610.=1.A.C.50.,1.A.U.611.=1.A.A.51.,1.A.G.612.=1.A.A.52.,1.A.A.613.=1.A.C.53.,1.A.…
376	pdb637/4qlnA.pdb	MGMG_6q57.pdb	0	117	50	TOPIND	45	3.76	0.26399	0.41597	1.A.G.5.=1.A.A.47.,1.A.C.6.=1.A.C.46.,1.A.U.7.=1.A.G.24.,1.A.G.8.=1.A.U.25.,1.A.A.9.=1.A.G.26.,1.A.A.10.=1.A.C.48.,1.A.C.11.=1.A.G.30.,1.A.C.12.=1.A.U.31.,1.A.C.13.=1.A.G.32.,1.A.G.20.=1.A.U.29.,1.A.C.21.=1.A.G.28.,1.A.G.22.=1.A.U.27.,1.A.G.23.=1.A.A.52.,1.A.C.37.=1.A.C.53.,1.A.G.38.=1.A.G.54.,1.A.A.40.=1.A.A.55.,1.A.A.61.=1.A.C.66.,1.A.G.62.=1.A.G.67.,1.A.G.63.=1.A.G.68.,1.A.G.64.=1.A.U.69.,1.A.…
377	pdb637/6gc7A.pdb	MGMG_6q57.pdb	2	1803	50	TOPIND	43	3.5	0.02333	0.41579	1.A.C.239.=1.A.U.11.,1.A.C.240.=1.A.G.12.,1.A.A.241.=1.A.A.10.,1.A.G.242.=1.A.G.9.,1.A.U.243.=1.A.A.72.,1.A.A.244.=1.A.U.73.,1.A.G.245.=1.A.C.74.,1.A.C.253.=1.A.G.78.,1.A.G.254.=1.A.U.77.,1.A.A.255.=1.A.U.76.,1.A.A.256.=1.A.A.75.,1.A.U.591.=1.A.G.44.,1.A.A.592.=1.A.U.45.,1.A.U.593.=1.A.C.46.,1.A.U.594.=1.A.A.47.,1.A.C.595.=1.A.C.48.,1.A.U.596.=1.A.A.49.,1.A.G.597.=1.A.C.50.,1.A.U.598.=1.A.A.51.,1…
378	pdb637/1u6bB.pdb	MGMG_6q57.pdb	0	195	50	TOPIND	48	3.79	0.19275	0.41578	1.A.G.8.=1.A.G.44.,1.A.C.9.=1.A.U.45.,1.A.C.10.=1.A.C.46.,1.A.U.11.=1.A.A.47.,1.A.U.12.=1.A.C.48.,1.A.G.13.=1.A.A.49.,1.A.C.14.=1.A.C.50.,1.A.G.15.=1.A.A.51.,1.A.C.16.=1.A.A.52.,1.A.C.17.=1.A.C.53.,1.A.G.18.=1.A.G.54.,1.A.G.19.=1.A.A.55.,1.A.A.22.=1.A.A.22.,1.A.A.23.=1.A.A.23.,1.A.C.24.=1.A.G.24.,1.A.C.25.=1.A.U.25.,1.A.A.26.=1.A.G.26.,1.A.C.27.=1.A.U.27.,1.A.G.28.=1.A.G.28.,1.A.C.29.=1.A.U.29.,1…
379	pdb637/6gc4A.pdb	MGMG_6q57.pdb	3	2444	50	TOPIND	47	3.4	0.01894	0.41574	1.A.C.1227.=1.A.A.75.,1.A.G.1228.=1.A.C.74.,1.A.C.1229.=1.A.A.13.,1.A.C.1230.=1.A.U.14.,1.A.A.1234.=1.A.U.15.,1.A.G.1235.=1.A.C.16.,1.A.A.1236.=1.A.G.17.,1.A.U.1370.=1.A.A.22.,1.A.A.1371.=1.A.A.23.,1.A.U.1372.=1.A.G.24.,1.A.G.1373.=1.A.U.25.,1.A.U.1374.=1.A.G.26.,1.A.U.1375.=1.A.U.27.,1.A.G.1376.=1.A.G.28.,1.A.G.1377.=1.A.U.29.,1.A.C.1378.=1.A.G.30.,1.A.C.1379.=1.A.U.31.,1.A.G.1380.=1.A.G.32.,1.A…
380	pdb637/5xyi2.pdb	MGMG_6q57.pdb	2	1394	50	TOPIND	48	2.8	0.03378	0.41572	1.A.U.8.=1.A.G.17.,1.A.A.10.=1.A.C.18.,1.A.U.11.=1.A.G.19.,1.A.A.832.=1.A.C.66.,1.A.A.888.=1.A.G.67.,1.A.U.889.=1.A.U.69.,1.A.U.890.=1.A.G.70.,1.A.G.891.=1.A.A.71.,1.A.A.892.=1.A.A.72.,1.A.C.893.=1.A.U.73.,1.A.G.894.=1.A.C.74.,1.A.A.896.=1.A.A.75.,1.A.A.897.=1.A.U.76.,1.A.G.898.=1.A.U.77.,1.A.G.899.=1.A.G.78.,1.A.U.1027.=1.A.A.34.,1.A.U.1030.=1.A.C.46.,1.A.G.1031.=1.A.A.47.,1.A.C.1032.=1.A.A.49.,…
381	pdb637/6hrm1.pdb	MGMG_6q57.pdb	7	4115	50	TOPIND	48	3.4	0.01156	0.41566	1.A.C.3967.=1.A.G.44.,1.A.C.3968.=1.A.U.45.,1.A.G.3969.=1.A.C.46.,1.A.C.3970.=1.A.A.47.,1.A.C.3971.=1.A.C.48.,1.A.C.3972.=1.A.A.49.,1.A.A.3973.=1.A.C.50.,1.A.A.3974.=1.A.A.51.,1.A.G.3975.=1.A.A.52.,1.A.A.3976.=1.A.C.53.,1.A.G.3977.=1.A.G.54.,1.A.U.3982.=1.A.A.23.,1.A.A.3983.=1.A.G.24.,1.A.U.3984.=1.A.U.25.,1.A.C.3985.=1.A.G.26.,1.A.G.3986.=1.A.U.27.,1.A.A.3987.=1.A.G.28.,1.A.C.3988.=1.A.U.29.,1.A…
382	pdb637/4wf9X.pdb	MGMG_6q57.pdb	7	2389	50	TOPIND	46	3.78	0.01889	0.41563	1.A.A.782.=1.A.A.49.,1.A.C.1241.=1.A.A.47.,1.A.G.1242.=1.A.C.48.,1.A.G.1246.=1.A.A.71.,1.A.A.1247.=1.A.A.72.,1.A.C.1248.=1.A.U.73.,1.A.G.1249.=1.A.C.74.,1.A.G.1250.=1.A.A.75.,1.A.G.1251.=1.A.U.76.,1.A.U.1252.=1.A.U.77.,1.A.G.1253.=1.A.G.78.,1.A.U.1258.=1.A.G.9.,1.A.C.1259.=1.A.A.10.,1.A.C.1260.=1.A.U.11.,1.A.C.1261.=1.A.G.12.,1.A.G.1262.=1.A.A.13.,1.A.U.1263.=1.A.U.14.,1.A.C.1264.=1.A.U.15.,1.A.C…
383	pdb637/6pvkA.pdb	MGMG_6q57.pdb	6	1901	50	TOPIND	39	3.26	0.02015	0.41556	1.A.A.12.=1.A.A.8.,1.A.G.13.=1.A.G.9.,1.A.G.14.=1.A.A.10.,1.A.G.15.=1.A.U.11.,1.A.C.16.=1.A.G.12.,1.A.G.17.=1.A.A.13.,1.A.C.18.=1.A.U.14.,1.A.A.19.=1.A.U.15.,1.A.C.20.=1.A.C.16.,1.A.G.21.=1.A.G.17.,1.A.G.22.=1.A.C.18.,1.A.U.23.=1.A.G.19.,1.A.A.553.=1.A.C.66.,1.A.A.554.=1.A.G.67.,1.A.C.555.=1.A.G.68.,1.A.C.556.=1.A.U.69.,1.A.G.557.=1.A.G.70.,1.A.U.558.=1.A.A.71.,1.A.G.559.=1.A.A.72.,1.A.U.560.=1.A…
384	pdb637/6uesA.pdb	MGMG_6q57.pdb	0	119	50	TOPIND	46	3.17	0.2814	0.41553	1.A.U.3.=1.A.G.78.,1.A.C.4.=1.A.U.77.,1.A.A.5.=1.A.G.9.,1.A.G.7.=1.A.A.8.,1.A.G.9.=1.A.A.47.,1.A.G.11.=1.A.C.48.,1.A.C.12.=1.A.A.49.,1.A.C.13.=1.A.C.50.,1.A.A.14.=1.A.A.51.,1.A.G.15.=1.A.A.52.,1.A.C.16.=1.A.C.53.,1.A.G.17.=1.A.G.54.,1.A.U.18.=1.A.A.55.,1.A.C.19.=1.A.C.66.,1.A.A.20.=1.A.G.67.,1.A.A.21.=1.A.G.68.,1.A.G.22.=1.A.U.69.,1.A.C.23.=1.A.A.10.,1.A.C.24.=1.A.U.11.,1.A.C.25.=1.A.G.12.,1.A.C.…
385	pdb637/5xyuA.pdb	MGMG_6q57.pdb	3	1234	50	TOPIND	45	3.46	0.03531	0.41545	1.A.G.94.=1.A.U.76.,1.A.G.95.=1.A.U.77.,1.A.U.96.=1.A.G.78.,1.A.G.97.=1.A.A.10.,1.A.U.99.=1.A.U.11.,1.A.U.101.=1.A.G.12.,1.A.C.105.=1.A.U.15.,1.A.U.106.=1.A.C.16.,1.A.G.107.=1.A.G.17.,1.A.C.108.=1.A.C.18.,1.A.A.109.=1.A.G.19.,1.A.A.146.=1.A.A.22.,1.A.C.147.=1.A.A.23.,1.A.A.148.=1.A.G.24.,1.A.C.149.=1.A.U.25.,1.A.C.150.=1.A.G.26.,1.A.C.151.=1.A.U.27.,1.A.U.152.=1.A.G.28.,1.A.G.153.=1.A.U.29.,1.A.C…
386	pdb637/6chrA.pdb	MGMG_6q57.pdb	3	477	50	TOPIND	42	3.28	0.08138	0.41541	1.A.U.2.=1.A.C.66.,1.A.G.3.=1.A.G.67.,1.A.C.4.=1.A.U.69.,1.A.C.7.=1.A.U.15.,1.A.A.8.=1.A.C.16.,1.A.U.77.=1.A.A.23.,1.A.U.78.=1.A.G.24.,1.A.G.79.=1.A.U.25.,1.A.C.80.=1.A.G.26.,1.A.G.81.=1.A.U.27.,1.A.U.82.=1.A.G.28.,1.A.A.83.=1.A.U.29.,1.A.G.84.=1.A.G.30.,1.A.C.85.=1.A.U.31.,1.A.G.86.=1.A.G.32.,1.A.A.87.=1.A.A.33.,1.A.G.88.=1.A.A.34.,1.A.A.90.=1.A.G.44.,1.A.C.93.=1.A.C.46.,1.A.G.94.=1.A.A.47.,1.A.…
387	pdb637/6c4hA.pdb	MGMG_6q57.pdb	1	586	50	TOPIND	48	3.37	0.07645	0.41538	1.A.C.478.=1.A.G.44.,1.A.C.479.=1.A.U.45.,1.A.G.480.=1.A.C.46.,1.A.C.481.=1.A.A.47.,1.A.C.482.=1.A.C.48.,1.A.C.483.=1.A.A.49.,1.A.A.484.=1.A.C.50.,1.A.A.485.=1.A.A.51.,1.A.G.486.=1.A.A.52.,1.A.A.487.=1.A.C.53.,1.A.G.488.=1.A.G.54.,1.A.U.493.=1.A.A.23.,1.A.A.494.=1.A.G.24.,1.A.U.495.=1.A.U.25.,1.A.C.496.=1.A.G.26.,1.A.G.497.=1.A.U.27.,1.A.A.498.=1.A.G.28.,1.A.C.499.=1.A.U.29.,1.A.G.500.=1.A.G.30.,…
388	pdb637/6olgB1.pdb	MGMG_6q57.pdb	1	1660	50	TOPIND	48	2.88	0.02843	0.41536	1.A.U.9.=1.A.G.17.,1.A.A.11.=1.A.C.18.,1.A.U.12.=1.A.G.19.,1.A.A.1011.=1.A.C.66.,1.A.A.1067.=1.A.G.67.,1.A.U.1068.=1.A.U.69.,1.A.U.1069.=1.A.G.70.,1.A.G.1070.=1.A.A.71.,1.A.A.1071.=1.A.A.72.,1.A.C.1072.=1.A.U.73.,1.A.G.1073.=1.A.C.74.,1.A.A.1075.=1.A.A.75.,1.A.A.1076.=1.A.U.76.,1.A.G.1077.=1.A.U.77.,1.A.G.1078.=1.A.G.78.,1.A.A.1211.=1.A.A.34.,1.A.U.1213.=1.A.C.46.,1.A.U.1214.=1.A.A.47.,1.A.G.1215…
389	pdb637/6hrm1.pdb	MGMG_6q57.pdb	17	3652	50	TOPIND	42	3.48	0.01138	0.41526	1.A.G.2849.=1.A.G.78.,1.A.A.2889.=1.A.G.44.,1.A.C.2910.=1.A.A.8.,1.A.U.2911.=1.A.G.9.,1.A.U.2912.=1.A.A.10.,1.A.G.2913.=1.A.U.11.,1.A.G.2914.=1.A.G.12.,1.A.U.2915.=1.A.A.13.,1.A.G.2916.=1.A.U.14.,1.A.U.2917.=1.A.U.15.,1.A.U.2918.=1.A.C.16.,1.A.A.2919.=1.A.G.17.,1.A.C.2920.=1.A.C.18.,1.A.U.2921.=1.A.G.19.,1.A.G.2922.=1.A.A.22.,1.A.C.2923.=1.A.G.67.,1.A.G.2931.=1.A.G.28.,1.A.A.2933.=1.A.U.29.,1.A.G…
390	pdb637/5ndk1H.pdb	MGMG_6q57.pdb	5	2674	50	TOPIND	46	3.55	0.01695	0.41522	1.A.G.59.=1.A.A.71.,1.A.G.60.=1.A.A.72.,1.A.C.61.=1.A.C.74.,1.A.U.62.=1.A.A.75.,1.A.A.63.=1.A.U.76.,1.A.C.64.=1.A.U.77.,1.A.C.65.=1.A.G.78.,1.A.G.67.=1.A.G.44.,1.A.C.68.=1.A.U.45.,1.A.A.70.=1.A.A.34.,1.A.A.72.=1.A.A.8.,1.A.A.73.=1.A.G.9.,1.A.G.74.=1.A.C.46.,1.A.C.75.=1.A.A.47.,1.A.C.76.=1.A.C.48.,1.A.A.77.=1.A.A.49.,1.A.G.78.=1.A.C.50.,1.A.G.79.=1.A.A.51.,1.A.G.80.=1.A.A.52.,1.A.G.81.=1.A.C.53.,1…
391	pdb637/6gc4A.pdb	MGMG_6q57.pdb	8	2208	50	TOPIND	44	3.64	0.01955	0.41521	1.A.G.1275.=1.A.G.78.,1.A.A.1315.=1.A.G.44.,1.A.A.1316.=1.A.U.45.,1.A.C.1336.=1.A.A.8.,1.A.U.1337.=1.A.G.9.,1.A.U.1338.=1.A.A.10.,1.A.G.1339.=1.A.U.11.,1.A.G.1340.=1.A.G.12.,1.A.U.1341.=1.A.A.13.,1.A.G.1342.=1.A.U.14.,1.A.U.1343.=1.A.U.15.,1.A.U.1344.=1.A.C.16.,1.A.A.1345.=1.A.G.17.,1.A.C.1346.=1.A.C.18.,1.A.U.1347.=1.A.G.19.,1.A.C.1349.=1.A.G.67.,1.A.G.1356.=1.A.U.27.,1.A.G.1357.=1.A.G.28.,1.A.A…
392	pdb637/4v49B0.pdb	MGMG_6q57.pdb	3	2680	50	TOPIND	46	4.16	0.01682	0.41517	1.A.G.1300.=1.A.G.19.,1.A.G.1305.=1.A.A.22.,1.A.A.1306.=1.A.A.23.,1.A.G.1331.=1.A.C.50.,1.A.G.1338.=1.A.C.53.,1.A.A.1339.=1.A.G.54.,1.A.C.1340.=1.A.A.55.,1.A.A.1341.=1.A.C.66.,1.A.C.1362.=1.A.G.67.,1.A.G.1363.=1.A.U.69.,1.A.A.1364.=1.A.G.70.,1.A.U.1365.=1.A.A.71.,1.A.C.1366.=1.A.A.72.,1.A.A.1367.=1.A.U.73.,1.A.U.1368.=1.A.C.74.,1.A.G.1369.=1.A.A.75.,1.A.U.1370.=1.A.U.76.,1.A.G.1371.=1.A.U.77.,1.A…
393	pdb637/4v6uB1.pdb	MGMG_6q57.pdb	10	2576	50	TOPIND	49	3.98	0.01865	0.41517	1.A.G.2394.=1.A.G.32.,1.A.C.2395.=1.A.A.33.,1.A.A.2402.=1.A.C.48.,1.A.G.2403.=1.A.U.25.,1.A.G.2404.=1.A.G.24.,1.A.U.2405.=1.A.A.23.,1.A.C.2406.=1.A.A.22.,1.A.G.2407.=1.A.G.54.,1.A.U.2410.=1.A.A.52.,1.A.G.2437.=1.A.U.29.,1.A.U.2438.=1.A.A.49.,1.A.G.2439.=1.A.G.30.,1.A.C.2440.=1.A.U.31.,1.A.G.2445.=1.A.G.28.,1.A.C.2446.=1.A.U.27.,1.A.A.2448.=1.A.C.53.,1.A.A.2450.=1.A.G.26.,1.A.G.2451.=1.A.A.51.,1.A…
394	pdb637/4v6wA5.pdb	MGMG_6q57.pdb	4	3619	50	TOPIND	48	3.43	0.01313	0.41514	1.A.G.1768.=1.A.C.53.,1.A.U.1769.=1.A.G.54.,1.A.C.1770.=1.A.A.55.,1.A.A.1833.=1.A.G.68.,1.A.U.1834.=1.A.G.67.,1.A.A.1835.=1.A.G.19.,1.A.U.1846.=1.A.A.22.,1.A.A.1851.=1.A.A.23.,1.A.A.1852.=1.A.G.24.,1.A.C.1853.=1.A.U.25.,1.A.C.1854.=1.A.G.26.,1.A.U.1855.=1.A.U.27.,1.A.G.1856.=1.A.G.28.,1.A.U.1857.=1.A.U.29.,1.A.U.1858.=1.A.G.30.,1.A.G.1859.=1.A.U.31.,1.A.A.1860.=1.A.G.32.,1.A.G.1861.=1.A.A.33.,1.A…
395	pdb637/6olgB1.pdb	MGMG_6q57.pdb	2	1612	50	TOPIND	46	3.84	0.02769	0.41513	1.A.C.48.=1.A.G.30.,1.A.C.49.=1.A.A.49.,1.A.A.99.=1.A.G.44.,1.A.A.380.=1.A.U.27.,1.A.G.382.=1.A.G.26.,1.A.G.383.=1.A.G.68.,1.A.A.384.=1.A.G.67.,1.A.C.386.=1.A.A.55.,1.A.A.393.=1.A.G.54.,1.A.A.394.=1.A.C.53.,1.A.G.396.=1.A.A.52.,1.A.U.399.=1.A.A.22.,1.A.A.400.=1.A.A.23.,1.A.C.401.=1.A.G.24.,1.A.A.403.=1.A.C.46.,1.A.C.404.=1.A.A.47.,1.A.A.405.=1.A.C.48.,1.A.G.415.=1.A.C.50.,1.A.G.416.=1.A.A.51.,1.A…
396	pdb637/6az31.pdb	MGMG_6q57.pdb	2	1531	50	TOPIND	44	3.45	0.02802	0.41509	1.A.G.829.=1.A.A.22.,1.A.A.831.=1.A.A.23.,1.A.C.832.=1.A.G.24.,1.A.U.833.=1.A.U.25.,1.A.A.834.=1.A.G.26.,1.A.U.835.=1.A.U.27.,1.A.G.836.=1.A.G.28.,1.A.C.837.=1.A.U.29.,1.A.C.838.=1.A.G.30.,1.A.U.839.=1.A.U.31.,1.A.G.840.=1.A.G.32.,1.A.A.841.=1.A.A.33.,1.A.A.842.=1.A.A.34.,1.A.G.881.=1.A.A.8.,1.A.C.882.=1.A.G.9.,1.A.G.883.=1.A.A.10.,1.A.A.884.=1.A.G.12.,1.A.A.896.=1.A.C.16.,1.A.A.897.=1.A.G.17.,1.…
397	pdb637/6cb11.pdb	MGMG_6q57.pdb	1	1324	50	TOPIND	42	3.25	0.03089	0.41508	1.A.U.64.=1.A.U.29.,1.A.G.65.=1.A.G.30.,1.A.U.68.=1.A.U.27.,1.A.A.85.=1.A.G.28.,1.A.G.88.=1.A.A.52.,1.A.G.89.=1.A.A.51.,1.A.C.90.=1.A.C.50.,1.A.U.306.=1.A.U.31.,1.A.A.307.=1.A.G.32.,1.A.U.630.=1.A.A.8.,1.A.A.631.=1.A.G.9.,1.A.A.632.=1.A.A.10.,1.A.C.633.=1.A.U.11.,1.A.G.634.=1.A.G.12.,1.A.U.635.=1.A.A.13.,1.A.C.636.=1.A.U.14.,1.A.U.637.=1.A.U.15.,1.A.A.638.=1.A.C.16.,1.A.U.639.=1.A.G.17.,1.A.G.640…
398	pdb637/5xyuA.pdb	MGMG_6q57.pdb	0	1379	50	TOPIND	49	3.05	0.03473	0.41506	1.A.G.27.=1.A.A.8.,1.A.A.28.=1.A.A.34.,1.A.G.40.=1.A.G.44.,1.A.U.41.=1.A.U.45.,1.A.G.42.=1.A.C.46.,1.A.C.54.=1.A.A.22.,1.A.G.57.=1.A.A.55.,1.A.C.77.=1.A.C.66.,1.A.G.78.=1.A.G.68.,1.A.G.79.=1.A.U.69.,1.A.G.80.=1.A.G.70.,1.A.U.81.=1.A.A.71.,1.A.G.82.=1.A.A.72.,1.A.G.254.=1.A.U.73.,1.A.C.255.=1.A.C.74.,1.A.C.256.=1.A.A.75.,1.A.G.257.=1.A.U.76.,1.A.G.258.=1.A.U.77.,1.A.C.259.=1.A.G.78.,1.A.C.272.=1.A…
399	pdb637/4v3pL1.pdb	MGMG_6q57.pdb	2	3254	50	TOPIND	47	3.88	0.01424	0.41502	1.A.C.879.=1.A.C.48.,1.A.U.1453.=1.A.A.71.,1.A.U.1454.=1.A.A.72.,1.A.C.1455.=1.A.U.73.,1.A.A.1456.=1.A.C.74.,1.A.A.1457.=1.A.A.75.,1.A.A.1458.=1.A.U.76.,1.A.U.1459.=1.A.U.77.,1.A.G.1460.=1.A.G.78.,1.A.C.1465.=1.A.G.9.,1.A.U.1466.=1.A.A.10.,1.A.U.1467.=1.A.U.11.,1.A.U.1468.=1.A.G.12.,1.A.G.1469.=1.A.A.13.,1.A.A.1470.=1.A.U.14.,1.A.A.1471.=1.A.U.15.,1.A.G.1472.=1.A.C.16.,1.A.G.1473.=1.A.G.17.,1.A.C…
400	pdb637/6hmaA.pdb	MGMG_6q57.pdb	7	2507	50	TOPIND	48	3.6	0.01883	0.41492	1.A.U.201.=1.A.A.13.,1.A.C.202.=1.A.U.14.,1.A.U.203.=1.A.U.15.,1.A.G.246.=1.A.A.71.,1.A.G.248.=1.A.G.70.,1.A.G.249.=1.A.G.67.,1.A.C.250.=1.A.U.69.,1.A.G.251.=1.A.G.17.,1.A.G.253.=1.A.C.16.,1.A.G.255.=1.A.A.72.,1.A.G.424.=1.A.A.75.,1.A.C.425.=1.A.C.74.,1.A.A.426.=1.A.U.73.,1.A.G.428.=1.A.G.12.,1.A.U.429.=1.A.U.11.,1.A.G.430.=1.A.A.10.,1.A.A.431.=1.A.G.9.,1.A.A.432.=1.A.U.77.,1.A.A.433.=1.A.G.78.,1…
401	pdb637/5xy31.pdb	MGMG_6q57.pdb	2	2447	50	TOPIND	48	3.78	0.01925	0.41459	1.A.G.176.=1.A.G.78.,1.A.U.667.=1.A.C.18.,1.A.A.992.=1.A.C.66.,1.A.U.993.=1.A.G.67.,1.A.G.994.=1.A.U.69.,1.A.U.995.=1.A.G.70.,1.A.G.996.=1.A.A.71.,1.A.G.997.=1.A.A.72.,1.A.A.998.=1.A.U.73.,1.A.C.999.=1.A.C.74.,1.A.A.1000.=1.A.A.75.,1.A.U.1001.=1.A.U.76.,1.A.U.1002.=1.A.U.77.,1.A.U.1003.=1.A.A.10.,1.A.U.1005.=1.A.G.44.,1.A.A.1009.=1.A.U.45.,1.A.A.1010.=1.A.C.46.,1.A.G.1011.=1.A.A.47.,1.A.G.1012.=1…
402	pdb637/3j7aA.pdb	MGMG_6q57.pdb	1	1560	50	TOPIND	50	3.72	0.03113	0.41455	1.A.U.737.=1.A.C.66.,1.A.U.738.=1.A.G.67.,1.A.G.739.=1.A.G.68.,1.A.G.740.=1.A.U.69.,1.A.G.741.=1.A.G.70.,1.A.G.742.=1.A.A.71.,1.A.A.743.=1.A.A.72.,1.A.C.744.=1.A.U.73.,1.A.A.745.=1.A.C.74.,1.A.U.746.=1.A.A.75.,1.A.U.747.=1.A.U.76.,1.A.C.748.=1.A.U.77.,1.A.G.749.=1.A.G.78.,1.A.C.791.=1.A.A.8.,1.A.G.792.=1.A.U.45.,1.A.A.793.=1.A.G.44.,1.A.A.796.=1.A.U.27.,1.A.A.797.=1.A.G.28.,1.A.U.799.=1.A.G.26.,1…
403	pdb637/6elz1.pdb	MGMG_6q57.pdb	0	2457	50	TOPIND	46	3.43	0.01844	0.41448	1.A.U.79.=1.A.C.74.,1.A.G.80.=1.A.A.75.,1.A.C.82.=1.A.A.10.,1.A.U.84.=1.A.A.72.,1.A.A.85.=1.A.A.71.,1.A.A.100.=1.A.U.73.,1.A.G.103.=1.A.U.15.,1.A.G.104.=1.A.U.14.,1.A.C.105.=1.A.A.13.,1.A.U.322.=1.A.U.76.,1.A.A.323.=1.A.U.77.,1.A.U.607.=1.A.G.44.,1.A.A.608.=1.A.U.45.,1.A.A.609.=1.A.C.46.,1.A.C.610.=1.A.A.47.,1.A.G.611.=1.A.C.48.,1.A.U.612.=1.A.A.49.,1.A.C.613.=1.A.C.50.,1.A.U.614.=1.A.A.51.,1.A.A…
404	pdb637/5xymA.pdb	MGMG_6q57.pdb	5	2421	50	TOPIND	46	3.64	0.01867	0.41446	1.A.U.232.=1.A.C.74.,1.A.C.233.=1.A.A.75.,1.A.U.236.=1.A.A.72.,1.A.G.237.=1.A.A.71.,1.A.A.253.=1.A.U.73.,1.A.C.256.=1.A.U.15.,1.A.G.257.=1.A.U.14.,1.A.G.258.=1.A.A.13.,1.A.U.419.=1.A.U.76.,1.A.A.420.=1.A.U.77.,1.A.A.576.=1.A.G.44.,1.A.G.577.=1.A.U.45.,1.A.G.578.=1.A.G.9.,1.A.G.579.=1.A.C.46.,1.A.A.580.=1.A.A.47.,1.A.C.581.=1.A.C.48.,1.A.A.582.=1.A.A.49.,1.A.U.583.=1.A.C.50.,1.A.G.584.=1.A.A.51.,1…
405	pdb637/6gc4A.pdb	MGMG_6q57.pdb	7	2255	50	TOPIND	47	3.76	0.02043	0.41445	1.A.G.530.=1.A.C.50.,1.A.C.531.=1.A.A.49.,1.A.A.532.=1.A.C.48.,1.A.G.533.=1.A.A.47.,1.A.U.534.=1.A.G.32.,1.A.C.560.=1.A.U.31.,1.A.G.561.=1.A.G.30.,1.A.U.562.=1.A.U.29.,1.A.C.564.=1.A.U.45.,1.A.C.565.=1.A.G.44.,1.A.A.572.=1.A.G.28.,1.A.U.573.=1.A.U.27.,1.A.G.577.=1.A.G.26.,1.A.G.578.=1.A.G.68.,1.A.G.579.=1.A.U.69.,1.A.U.580.=1.A.G.70.,1.A.C.581.=1.A.A.71.,1.A.A.582.=1.A.A.72.,1.A.G.583.=1.A.U.73.,…
406	pdb637/6sj6A.pdb	MGMG_6q57.pdb	2	2498	50	TOPIND	44	3.54	0.01733	0.41418	1.A.U.234.=1.A.C.74.,1.A.C.235.=1.A.A.75.,1.A.U.238.=1.A.A.72.,1.A.U.239.=1.A.A.71.,1.A.A.255.=1.A.U.73.,1.A.G.258.=1.A.U.15.,1.A.G.259.=1.A.U.14.,1.A.G.260.=1.A.A.13.,1.A.U.473.=1.A.U.76.,1.A.A.474.=1.A.U.77.,1.A.A.629.=1.A.G.44.,1.A.C.630.=1.A.U.45.,1.A.G.631.=1.A.C.46.,1.A.A.632.=1.A.A.47.,1.A.U.633.=1.A.C.48.,1.A.U.634.=1.A.A.49.,1.A.U.635.=1.A.C.50.,1.A.G.636.=1.A.A.51.,1.A.A.637.=1.A.A.52.,…
407	pdb637/5li0a.pdb	MGMG_6q57.pdb	2	1450	50	TOPIND	49	3.05	0.03307	0.4141	1.A.U.9.=1.A.G.54.,1.A.A.11.=1.A.C.66.,1.A.U.12.=1.A.A.55.,1.A.A.869.=1.A.G.19.,1.A.A.922.=1.A.A.22.,1.A.A.923.=1.A.A.23.,1.A.U.924.=1.A.G.24.,1.A.U.925.=1.A.U.25.,1.A.G.926.=1.A.G.26.,1.A.A.927.=1.A.U.27.,1.A.C.928.=1.A.G.28.,1.A.G.929.=1.A.U.29.,1.A.G.931.=1.A.G.30.,1.A.G.932.=1.A.U.31.,1.A.A.933.=1.A.G.32.,1.A.C.934.=1.A.A.33.,1.A.G.1074.=1.A.G.9.,1.A.C.1075.=1.A.A.10.,1.A.U.1076.=1.A.U.11.,1.…
408	pdb637/6sj6A.pdb	MGMG_6q57.pdb	12	2025	50	TOPIND	46	3.94	0.02216	0.41405	1.A.A.569.=1.A.C.66.,1.A.A.613.=1.A.A.10.,1.A.G.1799.=1.A.G.67.,1.A.U.1800.=1.A.G.68.,1.A.A.1801.=1.A.U.69.,1.A.C.1802.=1.A.G.70.,1.A.C.1803.=1.A.A.71.,1.A.U.1804.=1.A.A.72.,1.A.G.1805.=1.A.U.73.,1.A.U.1806.=1.A.C.74.,1.A.G.1807.=1.A.A.75.,1.A.A.1808.=1.A.U.76.,1.A.G.1810.=1.A.G.9.,1.A.G.1813.=1.A.G.12.,1.A.C.1814.=1.A.A.13.,1.A.A.1815.=1.A.U.14.,1.A.G.1816.=1.A.U.15.,1.A.G.1817.=1.A.C.16.,1.A.U.…
409	pdb637/6y2lL5.pdb	MGMG_6q57.pdb	5	3376	50	TOPIND	48	3.91	0.01402	0.41403	1.A.U.2854.=1.A.A.33.,1.A.A.2859.=1.A.C.48.,1.A.G.2860.=1.A.A.47.,1.A.G.2861.=1.A.G.24.,1.A.C.2862.=1.A.A.23.,1.A.G.2863.=1.A.A.22.,1.A.A.2864.=1.A.G.54.,1.A.A.2893.=1.A.U.29.,1.A.G.2894.=1.A.G.30.,1.A.C.2895.=1.A.A.49.,1.A.A.2896.=1.A.G.32.,1.A.G.2897.=1.A.U.31.,1.A.G.2902.=1.A.G.28.,1.A.C.2903.=1.A.U.27.,1.A.A.2904.=1.A.A.52.,1.A.A.2905.=1.A.C.53.,1.A.A.2907.=1.A.G.26.,1.A.G.2908.=1.A.A.51.,1.A…
410	pdb637/5mrcaa.pdb	MGMG_6q57.pdb	1	1452	50	TOPIND	43	3.5	0.02882	0.41402	1.A.A.615.=1.A.G.44.,1.A.U.616.=1.A.U.45.,1.A.U.617.=1.A.C.46.,1.A.A.618.=1.A.A.47.,1.A.U.619.=1.A.C.48.,1.A.A.620.=1.A.A.49.,1.A.A.621.=1.A.C.50.,1.A.U.622.=1.A.A.51.,1.A.A.623.=1.A.A.52.,1.A.G.624.=1.A.C.53.,1.A.U.625.=1.A.G.54.,1.A.A.626.=1.A.A.55.,1.A.A.627.=1.A.G.67.,1.A.A.628.=1.A.G.68.,1.A.G.629.=1.A.U.69.,1.A.A.630.=1.A.U.11.,1.A.U.631.=1.A.G.12.,1.A.G.632.=1.A.A.13.,1.A.U.636.=1.A.G.17.,…
411	pdb637/6em11.pdb	MGMG_6q57.pdb	2	1696	50	TOPIND	42	3.46	0.0242	0.414	1.A.G.832.=1.A.G.68.,1.A.A.833.=1.A.G.67.,1.A.A.834.=1.A.G.19.,1.A.A.849.=1.A.A.22.,1.A.G.850.=1.A.A.23.,1.A.C.851.=1.A.G.24.,1.A.A.852.=1.A.U.25.,1.A.G.853.=1.A.G.26.,1.A.A.854.=1.A.U.27.,1.A.A.855.=1.A.G.28.,1.A.G.856.=1.A.U.29.,1.A.C.857.=1.A.G.30.,1.A.U.858.=1.A.U.31.,1.A.C.859.=1.A.G.32.,1.A.U.861.=1.A.A.33.,1.A.G.866.=1.A.A.71.,1.A.A.886.=1.A.A.8.,1.A.A.887.=1.A.A.34.,1.A.G.888.=1.A.C.46.,1…
412	pdb637/6tb3BQ.pdb	MGMG_6q57.pdb	5	2982	50	TOPIND	42	3.22	0.01393	0.414	1.A.G.78.=1.A.C.50.,1.A.C.79.=1.A.A.49.,1.A.U.81.=1.A.A.47.,1.A.U.82.=1.A.C.48.,1.A.G.102.=1.A.U.31.,1.A.C.103.=1.A.G.30.,1.A.U.324.=1.A.A.51.,1.A.A.325.=1.A.A.52.,1.A.U.326.=1.A.C.53.,1.A.U.626.=1.A.C.66.,1.A.C.627.=1.A.G.67.,1.A.U.628.=1.A.G.68.,1.A.A.629.=1.A.U.69.,1.A.A.630.=1.A.G.70.,1.A.C.631.=1.A.A.71.,1.A.G.632.=1.A.A.72.,1.A.U.633.=1.A.U.73.,1.A.C.634.=1.A.C.74.,1.A.U.635.=1.A.A.75.,1.A.…
413	pdb637/4v6xB2.pdb	MGMG_6q57.pdb	2	1768	50	TOPIND	43	3.28	0.02385	0.41391	1.A.G.10.=1.A.A.71.,1.A.A.11.=1.A.A.72.,1.A.U.12.=1.A.U.73.,1.A.C.13.=1.A.C.74.,1.A.C.14.=1.A.A.75.,1.A.U.15.=1.A.U.76.,1.A.G.16.=1.A.U.77.,1.A.C.17.=1.A.G.78.,1.A.C.622.=1.A.A.34.,1.A.U.1185.=1.A.G.44.,1.A.A.1186.=1.A.A.8.,1.A.A.1187.=1.A.G.9.,1.A.A.1188.=1.A.A.10.,1.A.G.1189.=1.A.U.11.,1.A.G.1190.=1.A.G.12.,1.A.A.1191.=1.A.A.13.,1.A.A.1192.=1.A.U.14.,1.A.U.1193.=1.A.U.15.,1.A.U.1194.=1.A.C.16.,…
414	pdb637/4wf9X.pdb	MGMG_6q57.pdb	6	2433	50	TOPIND	44	3.17	0.01784	0.41379	1.A.U.57.=1.A.A.8.,1.A.U.58.=1.A.A.71.,1.A.A.59.=1.A.A.72.,1.A.C.60.=1.A.C.74.,1.A.A.62.=1.A.U.77.,1.A.A.63.=1.A.G.78.,1.A.A.66.=1.A.G.44.,1.A.C.67.=1.A.U.45.,1.A.A.69.=1.A.A.34.,1.A.U.72.=1.A.G.9.,1.A.G.73.=1.A.C.46.,1.A.C.74.=1.A.A.47.,1.A.U.75.=1.A.C.48.,1.A.U.76.=1.A.A.49.,1.A.U.77.=1.A.C.50.,1.A.G.78.=1.A.A.51.,1.A.G.79.=1.A.A.52.,1.A.G.80.=1.A.C.53.,1.A.G.81.=1.A.G.54.,1.A.A.82.=1.A.A.55.,1…
415	pdb637/5ndk1H.pdb	MGMG_6q57.pdb	10	2438	50	TOPIND	50	3.73	0.02014	0.41368	1.A.A.1716.=1.A.A.55.,1.A.U.1721.=1.A.C.66.,1.A.A.1815.=1.A.G.12.,1.A.A.1960.=1.A.G.44.,1.A.A.1961.=1.A.G.9.,1.A.U.1962.=1.A.U.45.,1.A.U.1963.=1.A.C.46.,1.A.U.1966.=1.A.A.47.,1.A.G.1968.=1.A.C.48.,1.A.U.1969.=1.A.A.49.,1.A.C.1970.=1.A.C.50.,1.A.G.1971.=1.A.A.51.,1.A.G.1972.=1.A.A.52.,1.A.G.1973.=1.A.C.53.,1.A.U.1978.=1.A.G.24.,1.A.U.1979.=1.A.U.25.,1.A.C.1980.=1.A.G.26.,1.A.C.1981.=1.A.U.27.,1.A.…
416	pdb637/6hmaA.pdb	MGMG_6q57.pdb	8	2459	50	TOPIND	49	3.46	0.01962	0.41365	1.A.G.28.=1.A.G.68.,1.A.C.29.=1.A.G.67.,1.A.C.30.=1.A.C.66.,1.A.U.370.=1.A.G.19.,1.A.A.485.=1.A.A.13.,1.A.C.848.=1.A.G.78.,1.A.C.1165.=1.A.A.8.,1.A.G.1166.=1.A.G.9.,1.A.U.1167.=1.A.A.10.,1.A.U.1168.=1.A.U.11.,1.A.C.1169.=1.A.G.12.,1.A.U.1170.=1.A.U.14.,1.A.A.1171.=1.A.U.15.,1.A.A.1172.=1.A.C.16.,1.A.G.1175.=1.A.C.18.,1.A.G.1177.=1.A.A.23.,1.A.U.1178.=1.A.A.22.,1.A.A.1181.=1.A.G.24.,1.A.A.1182.=1.…
417	pdb637/6y57L5.pdb	MGMG_6q57.pdb	4	3386	50	TOPIND	47	3.72	0.0137	0.41362	1.A.U.2816.=1.A.G.32.,1.A.U.2818.=1.A.A.33.,1.A.A.2823.=1.A.C.48.,1.A.G.2824.=1.A.A.47.,1.A.G.2825.=1.A.G.24.,1.A.C.2826.=1.A.A.23.,1.A.G.2827.=1.A.A.22.,1.A.A.2857.=1.A.U.29.,1.A.G.2858.=1.A.G.30.,1.A.C.2859.=1.A.A.49.,1.A.G.2861.=1.A.U.31.,1.A.G.2866.=1.A.G.28.,1.A.C.2867.=1.A.U.27.,1.A.A.2868.=1.A.A.52.,1.A.A.2869.=1.A.C.53.,1.A.A.2871.=1.A.G.26.,1.A.G.2872.=1.A.A.51.,1.A.C.2873.=1.A.C.50.,1.A…
418	pdb637/5njtU.pdb	MGMG_6q57.pdb	7	2593	50	TOPIND	45	3.55	0.01709	0.41361	1.A.G.58.=1.A.A.71.,1.A.A.59.=1.A.A.72.,1.A.C.60.=1.A.C.74.,1.A.G.61.=1.A.A.75.,1.A.A.62.=1.A.U.76.,1.A.A.63.=1.A.U.77.,1.A.C.64.=1.A.G.78.,1.A.C.66.=1.A.G.44.,1.A.C.67.=1.A.U.45.,1.A.A.69.=1.A.A.34.,1.A.A.71.=1.A.A.8.,1.A.U.72.=1.A.G.9.,1.A.G.73.=1.A.C.46.,1.A.C.74.=1.A.A.47.,1.A.U.75.=1.A.C.48.,1.A.U.76.=1.A.A.49.,1.A.C.77.=1.A.C.50.,1.A.G.78.=1.A.A.51.,1.A.G.79.=1.A.A.52.,1.A.G.80.=1.A.C.53.,1…
419	pdb637/5xyuA.pdb	MGMG_6q57.pdb	1	1330	50	TOPIND	48	3.63	0.03492	0.41358	1.A.G.11.=1.A.G.28.,1.A.A.12.=1.A.U.29.,1.A.U.13.=1.A.G.30.,1.A.C.14.=1.A.U.31.,1.A.C.15.=1.A.G.32.,1.A.U.16.=1.A.A.33.,1.A.G.17.=1.A.A.34.,1.A.G.808.=1.A.A.8.,1.A.G.809.=1.A.G.9.,1.A.G.812.=1.A.U.73.,1.A.U.833.=1.A.G.78.,1.A.A.836.=1.A.G.44.,1.A.A.837.=1.A.U.45.,1.A.G.838.=1.A.C.46.,1.A.G.839.=1.A.A.47.,1.A.A.840.=1.A.C.48.,1.A.A.841.=1.A.A.49.,1.A.U.842.=1.A.C.50.,1.A.U.843.=1.A.A.51.,1.A.G.844…
420	pdb637/6rm3L50.pdb	MGMG_6q57.pdb	0	2313	50	TOPIND	46	3.82	0.01949	0.41351	1.A.U.1.=1.A.A.23.,1.A.A.2.=1.A.G.24.,1.A.C.3.=1.A.U.25.,1.A.C.4.=1.A.G.26.,1.A.C.5.=1.A.U.27.,1.A.A.6.=1.A.G.28.,1.A.C.7.=1.A.U.29.,1.A.A.8.=1.A.G.30.,1.A.C.9.=1.A.U.31.,1.A.A.10.=1.A.G.32.,1.A.U.11.=1.A.A.33.,1.A.G.12.=1.A.A.34.,1.A.A.384.=1.A.G.44.,1.A.A.385.=1.A.U.45.,1.A.U.386.=1.A.C.46.,1.A.G.387.=1.A.A.47.,1.A.U.388.=1.A.C.48.,1.A.G.389.=1.A.A.49.,1.A.U.390.=1.A.C.50.,1.A.G.391.=1.A.A.51.,…
421	pdb637/6spdA.pdb	MGMG_6q57.pdb	2	2754	50	TOPIND	44	4.21	0.01566	0.41346	1.A.A.13.=1.A.A.8.,1.A.G.14.=1.A.G.9.,1.A.C.15.=1.A.A.10.,1.A.G.16.=1.A.U.11.,1.A.C.17.=1.A.G.12.,1.A.A.18.=1.A.A.13.,1.A.U.19.=1.A.U.14.,1.A.A.20.=1.A.U.15.,1.A.C.21.=1.A.C.16.,1.A.G.22.=1.A.G.17.,1.A.G.23.=1.A.C.18.,1.A.U.24.=1.A.G.19.,1.A.A.497.=1.A.C.66.,1.A.A.498.=1.A.G.67.,1.A.C.499.=1.A.G.68.,1.A.C.500.=1.A.U.69.,1.A.G.501.=1.A.G.70.,1.A.U.502.=1.A.A.71.,1.A.A.503.=1.A.A.72.,1.A.U.504.=1.A…
422	pdb637/3jcs1.pdb	MGMG_6q57.pdb	2	1462	50	TOPIND	49	3.77	0.03247	0.41337	1.A.C.786.=1.A.A.8.,1.A.U.787.=1.A.G.9.,1.A.A.788.=1.A.A.10.,1.A.U.789.=1.A.U.11.,1.A.G.790.=1.A.G.12.,1.A.C.791.=1.A.A.13.,1.A.C.792.=1.A.U.14.,1.A.U.793.=1.A.U.15.,1.A.G.794.=1.A.C.16.,1.A.A.795.=1.A.G.17.,1.A.A.796.=1.A.C.18.,1.A.C.797.=1.A.G.19.,1.A.C.827.=1.A.A.55.,1.A.C.828.=1.A.G.54.,1.A.U.831.=1.A.A.22.,1.A.A.832.=1.A.A.23.,1.A.G.833.=1.A.G.24.,1.A.C.834.=1.A.U.25.,1.A.G.835.=1.A.G.26.,1.…
423	pdb637/6y57L5.pdb	MGMG_6q57.pdb	5	3339	50	TOPIND	46	3.66	0.0136	0.41333	1.A.G.579.=1.A.U.29.,1.A.U.580.=1.A.G.28.,1.A.C.591.=1.A.G.32.,1.A.G.592.=1.A.A.33.,1.A.G.593.=1.A.A.34.,1.A.G.691.=1.A.G.44.,1.A.A.692.=1.A.U.45.,1.A.G.693.=1.A.U.25.,1.A.G.694.=1.A.G.24.,1.A.G.695.=1.A.A.23.,1.A.A.696.=1.A.C.48.,1.A.C.704.=1.A.A.51.,1.A.C.705.=1.A.C.50.,1.A.G.706.=1.A.A.49.,1.A.G.867.=1.A.A.47.,1.A.G.868.=1.A.C.46.,1.A.U.870.=1.A.G.30.,1.A.C.871.=1.A.U.31.,1.A.G.1469.=1.A.U.76.…
424	pdb637/6pvkA.pdb	MGMG_6q57.pdb	3	2035	50	TOPIND	45	3.11	0.02177	0.41329	1.A.G.58.=1.A.A.72.,1.A.A.59.=1.A.U.73.,1.A.C.60.=1.A.C.74.,1.A.G.61.=1.A.A.75.,1.A.A.62.=1.A.G.78.,1.A.A.63.=1.A.U.77.,1.A.C.66.=1.A.G.44.,1.A.C.67.=1.A.U.45.,1.A.A.69.=1.A.A.34.,1.A.A.71.=1.A.A.8.,1.A.U.72.=1.A.G.9.,1.A.G.73.=1.A.C.46.,1.A.C.74.=1.A.A.47.,1.A.U.75.=1.A.C.48.,1.A.U.76.=1.A.A.49.,1.A.C.77.=1.A.C.50.,1.A.G.78.=1.A.A.51.,1.A.G.79.=1.A.A.52.,1.A.G.80.=1.A.C.53.,1.A.G.81.=1.A.G.54.,1…
425	pdb637/5o60A.pdb	MGMG_6q57.pdb	5	2874	50	TOPIND	46	3.74	0.01576	0.41326	1.A.A.34.=1.A.A.55.,1.A.U.234.=1.A.C.50.,1.A.C.235.=1.A.A.51.,1.A.U.238.=1.A.A.47.,1.A.G.239.=1.A.C.48.,1.A.A.255.=1.A.A.49.,1.A.C.258.=1.A.U.31.,1.A.G.259.=1.A.G.30.,1.A.G.260.=1.A.U.29.,1.A.U.518.=1.A.A.52.,1.A.A.519.=1.A.C.53.,1.A.C.520.=1.A.G.54.,1.A.C.680.=1.A.C.66.,1.A.A.681.=1.A.G.67.,1.A.G.682.=1.A.U.25.,1.A.G.683.=1.A.U.69.,1.A.G.684.=1.A.G.70.,1.A.A.685.=1.A.A.71.,1.A.C.686.=1.A.A.72.,1…
426	pdb637/5xyuA.pdb	MGMG_6q57.pdb	2	1282	50	TOPIND	48	3.26	0.0364	0.4132	1.A.G.873.=1.A.A.34.,1.A.U.874.=1.A.A.33.,1.A.A.881.=1.A.C.48.,1.A.U.883.=1.A.A.47.,1.A.C.884.=1.A.C.46.,1.A.G.885.=1.A.A.8.,1.A.G.895.=1.A.G.44.,1.A.A.900.=1.A.U.29.,1.A.C.901.=1.A.G.28.,1.A.C.902.=1.A.U.27.,1.A.U.904.=1.A.G.26.,1.A.A.905.=1.A.G.24.,1.A.G.915.=1.A.A.55.,1.A.A.926.=1.A.C.53.,1.A.A.933.=1.A.C.66.,1.A.G.934.=1.A.G.67.,1.A.G.935.=1.A.U.69.,1.A.U.936.=1.A.U.25.,1.A.G.937.=1.A.G.70.,1…
427	pdb637/6cb11.pdb	MGMG_6q57.pdb	0	1370	50	TOPIND	46	3.91	0.03237	0.41308	1.A.G.49.=1.A.G.28.,1.A.A.52.=1.A.A.47.,1.A.C.53.=1.A.C.46.,1.A.C.54.=1.A.A.33.,1.A.G.61.=1.A.U.31.,1.A.A.62.=1.A.G.30.,1.A.U.63.=1.A.U.29.,1.A.G.86.=1.A.G.32.,1.A.C.96.=1.A.A.51.,1.A.U.97.=1.A.A.52.,1.A.C.98.=1.A.C.53.,1.A.A.99.=1.A.G.54.,1.A.A.100.=1.A.A.22.,1.A.U.139.=1.A.C.50.,1.A.G.140.=1.A.A.49.,1.A.A.251.=1.A.A.23.,1.A.G.252.=1.A.G.19.,1.A.A.253.=1.A.G.67.,1.A.G.254.=1.A.G.68.,1.A.U.255.=1…
428	pdb637/6xyw1.pdb	MGMG_6q57.pdb	4	2646	50	TOPIND	43	3.15	0.01606	0.41305	1.A.A.827.=1.A.G.68.,1.A.A.828.=1.A.G.67.,1.A.A.829.=1.A.C.66.,1.A.U.832.=1.A.G.19.,1.A.A.841.=1.A.A.22.,1.A.A.843.=1.A.A.23.,1.A.G.844.=1.A.G.24.,1.A.C.845.=1.A.U.25.,1.A.G.846.=1.A.G.26.,1.A.U.847.=1.A.U.27.,1.A.A.848.=1.A.G.28.,1.A.U.849.=1.A.U.29.,1.A.G.850.=1.A.G.30.,1.A.A.851.=1.A.U.31.,1.A.U.852.=1.A.G.32.,1.A.G.853.=1.A.A.33.,1.A.U.854.=1.A.A.34.,1.A.G.856.=1.A.A.8.,1.A.A.857.=1.A.G.9.,1.…
429	pdb637/4v7eAa.pdb	MGMG_6q57.pdb	4	3203	50	TOPIND	48	3.51	0.0148	0.4129	1.A.C.1122.=1.A.U.76.,1.A.A.1123.=1.A.U.77.,1.A.G.1151.=1.A.A.8.,1.A.G.1152.=1.A.G.9.,1.A.C.1158.=1.A.G.78.,1.A.C.1173.=1.A.G.44.,1.A.G.1174.=1.A.U.45.,1.A.G.1175.=1.A.C.46.,1.A.U.1176.=1.A.A.47.,1.A.C.1183.=1.A.C.48.,1.A.G.1185.=1.A.A.49.,1.A.C.1186.=1.A.C.50.,1.A.G.1187.=1.A.A.51.,1.A.C.1188.=1.A.A.52.,1.A.G.1189.=1.A.C.53.,1.A.C.1190.=1.A.G.54.,1.A.U.1191.=1.A.A.55.,1.A.G.1198.=1.A.G.67.,1.A.A…
430	pdb637/1ond0.pdb	MGMG_6q57.pdb	7	2431	50	TOPIND	50	3.68	0.0202	0.4128	1.A.A.1609.=1.A.A.55.,1.A.U.1613.=1.A.G.67.,1.A.U.1614.=1.A.C.66.,1.A.A.1698.=1.A.G.12.,1.A.A.1844.=1.A.G.44.,1.A.A.1845.=1.A.G.9.,1.A.U.1846.=1.A.U.45.,1.A.U.1847.=1.A.C.46.,1.A.U.1850.=1.A.A.47.,1.A.G.1852.=1.A.C.48.,1.A.U.1853.=1.A.A.49.,1.A.C.1854.=1.A.C.50.,1.A.G.1855.=1.A.A.51.,1.A.G.1856.=1.A.A.52.,1.A.G.1857.=1.A.C.53.,1.A.G.1861.=1.A.A.23.,1.A.U.1862.=1.A.G.24.,1.A.U.1863.=1.A.U.25.,1.A.…
431	pdb637/4v84BA.pdb	MGMG_6q57.pdb	6	2473	50	TOPIND	50	3.26	0.01994	0.41274	1.A.G.25.=1.A.G.68.,1.A.C.26.=1.A.G.67.,1.A.C.27.=1.A.C.66.,1.A.A.351.=1.A.G.19.,1.A.A.465.=1.A.A.13.,1.A.U.607.=1.A.U.76.,1.A.C.833.=1.A.G.78.,1.A.C.1168.=1.A.A.8.,1.A.G.1169.=1.A.G.9.,1.A.U.1170.=1.A.A.10.,1.A.U.1171.=1.A.U.11.,1.A.C.1172.=1.A.G.12.,1.A.C.1173.=1.A.U.14.,1.A.C.1174.=1.A.U.15.,1.A.A.1176.=1.A.C.16.,1.A.G.1178.=1.A.G.17.,1.A.C.1179.=1.A.C.18.,1.A.G.1181.=1.A.A.23.,1.A.A.1182.=1.A…
432	pdb637/6hrm1.pdb	MGMG_6q57.pdb	18	3610	50	TOPIND	46	3.44	0.01261	0.41272	1.A.C.2801.=1.A.A.75.,1.A.G.2802.=1.A.C.74.,1.A.C.2803.=1.A.A.13.,1.A.C.2804.=1.A.U.14.,1.A.A.2808.=1.A.U.15.,1.A.G.2809.=1.A.C.16.,1.A.A.2810.=1.A.G.17.,1.A.U.2944.=1.A.A.22.,1.A.U.2946.=1.A.A.23.,1.A.G.2947.=1.A.U.25.,1.A.U.2948.=1.A.G.26.,1.A.U.2949.=1.A.U.27.,1.A.G.2950.=1.A.G.28.,1.A.G.2951.=1.A.U.29.,1.A.C.2952.=1.A.G.30.,1.A.C.2953.=1.A.U.31.,1.A.G.2954.=1.A.G.32.,1.A.C.2968.=1.A.G.44.,1.A…
433	pdb637/6xyw2.pdb	MGMG_6q57.pdb	2	1646	50	TOPIND	46	3.41	0.02731	0.41264	1.A.A.159.=1.A.C.66.,1.A.U.160.=1.A.G.67.,1.A.C.161.=1.A.U.69.,1.A.U.162.=1.A.G.70.,1.A.G.163.=1.A.A.71.,1.A.C.165.=1.A.A.72.,1.A.G.166.=1.A.U.73.,1.A.A.167.=1.A.C.74.,1.A.A.168.=1.A.A.75.,1.A.C.169.=1.A.U.76.,1.A.A.170.=1.A.U.77.,1.A.G.171.=1.A.G.78.,1.A.U.183.=1.A.A.34.,1.A.C.184.=1.A.A.33.,1.A.C.185.=1.A.G.32.,1.A.A.191.=1.A.G.44.,1.A.A.192.=1.A.U.45.,1.A.C.205.=1.A.A.8.,1.A.U.206.=1.A.G.9.,1.…
434	pdb637/3hhnC.pdb	MGMG_6q57.pdb	0	136	50	TOPIND	46	3.6	0.24535	0.4126	1.A.A.11.=1.A.G.78.,1.A.C.37.=1.A.G.44.,1.A.U.41.=1.A.U.31.,1.A.C.42.=1.A.G.32.,1.A.G.51.=1.A.A.34.,1.A.G.52.=1.A.A.8.,1.A.G.53.=1.A.G.9.,1.A.C.54.=1.A.A.10.,1.A.U.55.=1.A.U.11.,1.A.U.56.=1.A.G.12.,1.A.G.57.=1.A.A.13.,1.A.A.58.=1.A.U.14.,1.A.G.59.=1.A.U.15.,1.A.A.60.=1.A.C.16.,1.A.A.61.=1.A.G.17.,1.A.C.62.=1.A.C.18.,1.A.A.63.=1.A.G.19.,1.A.U.84.=1.A.C.66.,1.A.G.85.=1.A.G.67.,1.A.A.87.=1.A.G.68.,1…
435	pdb637/6xyw2.pdb	MGMG_6q57.pdb	1	1694	50	TOPIND	48	3.61	0.02763	0.41251	1.A.G.19.=1.A.G.28.,1.A.A.20.=1.A.U.29.,1.A.U.21.=1.A.G.30.,1.A.U.22.=1.A.U.31.,1.A.C.23.=1.A.G.32.,1.A.U.24.=1.A.A.33.,1.A.G.25.=1.A.A.34.,1.A.G.842.=1.A.A.8.,1.A.G.843.=1.A.G.9.,1.A.G.846.=1.A.U.73.,1.A.U.847.=1.A.C.74.,1.A.U.867.=1.A.G.78.,1.A.A.870.=1.A.G.44.,1.A.A.871.=1.A.U.45.,1.A.G.872.=1.A.C.46.,1.A.G.873.=1.A.A.47.,1.A.A.874.=1.A.C.48.,1.A.A.875.=1.A.A.49.,1.A.U.876.=1.A.C.50.,1.A.U.877…
436	pdb637/6hrm1.pdb	MGMG_6q57.pdb	8	4067	50	TOPIND	42	3.28	0.01024	0.41247	1.A.A.101.=1.A.C.48.,1.A.G.102.=1.A.G.32.,1.A.G.108.=1.A.A.34.,1.A.U.150.=1.A.U.29.,1.A.A.151.=1.A.G.30.,1.A.A.152.=1.A.U.31.,1.A.U.154.=1.A.C.50.,1.A.C.156.=1.A.A.51.,1.A.U.157.=1.A.A.52.,1.A.G.158.=1.A.C.53.,1.A.G.159.=1.A.G.54.,1.A.A.160.=1.A.A.22.,1.A.A.161.=1.A.A.23.,1.A.A.162.=1.A.G.24.,1.A.C.163.=1.A.U.25.,1.A.G.164.=1.A.U.27.,1.A.G.165.=1.A.G.28.,1.A.C.316.=1.A.U.73.,1.A.U.317.=1.A.C.74.,…
437	pdb637/6elz1.pdb	MGMG_6q57.pdb	1	2411	50	TOPIND	43	3.26	0.01758	0.41245	1.A.G.64.=1.A.G.32.,1.A.A.65.=1.A.A.33.,1.A.G.110.=1.A.C.48.,1.A.C.111.=1.A.A.47.,1.A.A.115.=1.A.G.44.,1.A.G.136.=1.A.A.52.,1.A.G.137.=1.A.C.53.,1.A.U.149.=1.A.G.28.,1.A.A.150.=1.A.U.27.,1.A.A.151.=1.A.G.26.,1.A.U.152.=1.A.U.25.,1.A.U.153.=1.A.U.45.,1.A.U.154.=1.A.C.46.,1.A.G.155.=1.A.A.34.,1.A.A.157.=1.A.A.8.,1.A.G.158.=1.A.G.9.,1.A.A.159.=1.A.A.10.,1.A.G.160.=1.A.U.11.,1.A.G.161.=1.A.G.12.,1.A.…
438	pdb637/6hrm1.pdb	MGMG_6q57.pdb	2	4350	50	TOPIND	48	2.85	0.01097	0.41241	1.A.U.14.=1.A.G.17.,1.A.A.16.=1.A.C.18.,1.A.U.17.=1.A.G.19.,1.A.A.865.=1.A.C.66.,1.A.A.919.=1.A.G.67.,1.A.U.920.=1.A.U.69.,1.A.U.921.=1.A.G.70.,1.A.G.922.=1.A.A.71.,1.A.A.923.=1.A.A.72.,1.A.C.924.=1.A.U.73.,1.A.G.925.=1.A.C.74.,1.A.G.927.=1.A.A.75.,1.A.G.928.=1.A.U.76.,1.A.G.929.=1.A.U.77.,1.A.C.930.=1.A.G.78.,1.A.A.1067.=1.A.A.34.,1.A.C.1069.=1.A.C.46.,1.A.U.1070.=1.A.A.47.,1.A.C.1071.=1.A.C.48.…
439	pdb637/3dilA.pdb	MGMG_6q57.pdb	1	124	50	TOPIND	48	3.39	0.27792	0.41238	1.A.U.28.=1.A.A.8.,1.A.A.29.=1.A.G.9.,1.A.G.30.=1.A.A.10.,1.A.G.31.=1.A.U.11.,1.A.C.32.=1.A.G.12.,1.A.U.33.=1.A.A.13.,1.A.G.34.=1.A.U.14.,1.A.U.35.=1.A.U.15.,1.A.C.36.=1.A.C.16.,1.A.C.37.=1.A.G.17.,1.A.C.38.=1.A.C.18.,1.A.A.39.=1.A.G.19.,1.A.U.40.=1.A.A.22.,1.A.C.41.=1.A.A.23.,1.A.A.42.=1.A.G.24.,1.A.G.43.=1.A.C.46.,1.A.G.44.=1.A.A.47.,1.A.G.45.=1.A.C.48.,1.A.G.46.=1.A.A.49.,1.A.A.47.=1.A.C.50.,1…
440	pdb637/4v7eAd.pdb	MGMG_6q57.pdb	3	1620	50	TOPIND	45	3.52	0.02709	0.41228	1.A.A.844.=1.A.G.44.,1.A.U.845.=1.A.U.45.,1.A.U.846.=1.A.C.46.,1.A.U.847.=1.A.A.47.,1.A.C.848.=1.A.C.48.,1.A.A.849.=1.A.A.49.,1.A.U.850.=1.A.C.50.,1.A.A.851.=1.A.A.51.,1.A.G.852.=1.A.A.52.,1.A.U.853.=1.A.C.53.,1.A.C.854.=1.A.G.54.,1.A.A.855.=1.A.A.55.,1.A.G.856.=1.A.G.67.,1.A.A.857.=1.A.G.68.,1.A.G.859.=1.A.U.11.,1.A.U.860.=1.A.G.12.,1.A.U.865.=1.A.G.17.,1.A.U.866.=1.A.C.18.,1.A.C.867.=1.A.U.69.,…
441	pdb637/6gc4A.pdb	MGMG_6q57.pdb	4	2397	50	TOPIND	44	3.84	0.018	0.41222	1.A.U.235.=1.A.C.50.,1.A.C.236.=1.A.A.51.,1.A.C.239.=1.A.A.47.,1.A.C.240.=1.A.C.48.,1.A.A.256.=1.A.A.49.,1.A.G.259.=1.A.U.31.,1.A.G.260.=1.A.G.30.,1.A.G.261.=1.A.U.29.,1.A.U.431.=1.A.A.52.,1.A.A.432.=1.A.C.53.,1.A.C.433.=1.A.G.54.,1.A.U.589.=1.A.C.66.,1.A.A.590.=1.A.G.67.,1.A.U.591.=1.A.U.69.,1.A.A.592.=1.A.G.70.,1.A.U.593.=1.A.A.71.,1.A.U.594.=1.A.A.72.,1.A.C.595.=1.A.U.73.,1.A.U.596.=1.A.C.74.,…
442	pdb637/6az11.pdb	MGMG_6q57.pdb	2	1663	50	TOPIND	44	3.21	0.02592	0.41217	1.A.A.47.=1.A.A.72.,1.A.G.48.=1.A.U.73.,1.A.C.50.=1.A.U.14.,1.A.G.384.=1.A.A.71.,1.A.G.385.=1.A.G.70.,1.A.G.386.=1.A.U.69.,1.A.G.388.=1.A.G.19.,1.A.A.396.=1.A.C.18.,1.A.A.397.=1.A.G.17.,1.A.U.398.=1.A.C.16.,1.A.A.403.=1.A.C.66.,1.A.C.404.=1.A.G.67.,1.A.C.405.=1.A.G.68.,1.A.A.406.=1.A.U.11.,1.A.C.407.=1.A.G.12.,1.A.U.408.=1.A.A.13.,1.A.G.419.=1.A.U.15.,1.A.C.427.=1.A.A.75.,1.A.G.428.=1.A.C.74.,1.A…
443	pdb637/5x8tA.pdb	MGMG_6q57.pdb	3	2667	50	TOPIND	48	3.79	0.01769	0.41215	1.A.G.540.=1.A.C.50.,1.A.C.541.=1.A.A.49.,1.A.A.542.=1.A.C.48.,1.A.G.543.=1.A.A.47.,1.A.U.544.=1.A.G.32.,1.A.C.569.=1.A.U.31.,1.A.G.570.=1.A.G.30.,1.A.U.571.=1.A.U.29.,1.A.G.572.=1.A.C.46.,1.A.C.573.=1.A.U.45.,1.A.C.574.=1.A.G.44.,1.A.A.581.=1.A.G.28.,1.A.G.582.=1.A.U.27.,1.A.G.588.=1.A.U.69.,1.A.C.589.=1.A.G.70.,1.A.C.590.=1.A.A.71.,1.A.G.591.=1.A.A.72.,1.A.G.592.=1.A.U.73.,1.A.C.593.=1.A.C.74.,…
444	pdb637/5jb32.pdb	MGMG_6q57.pdb	3	1351	50	TOPIND	48	3.57	0.03444	0.41212	1.A.G.10.=1.A.U.29.,1.A.A.11.=1.A.G.30.,1.A.U.12.=1.A.U.31.,1.A.C.13.=1.A.G.32.,1.A.C.14.=1.A.A.33.,1.A.U.15.=1.A.A.34.,1.A.A.525.=1.A.A.8.,1.A.U.767.=1.A.C.74.,1.A.A.768.=1.A.U.73.,1.A.A.769.=1.A.A.72.,1.A.G.844.=1.A.G.9.,1.A.G.845.=1.A.G.78.,1.A.A.847.=1.A.U.77.,1.A.G.848.=1.A.U.76.,1.A.G.861.=1.A.A.75.,1.A.A.873.=1.A.G.44.,1.A.G.874.=1.A.U.45.,1.A.G.875.=1.A.C.46.,1.A.A.876.=1.A.A.47.,1.A.A.87…
445	pdb637/4v9f0.pdb	MGMG_6q57.pdb	6	2515	50	TOPIND	50	3.42	0.01958	0.41204	1.A.G.152.=1.A.A.33.,1.A.A.153.=1.A.A.34.,1.A.A.154.=1.A.C.46.,1.A.C.155.=1.A.A.47.,1.A.A.158.=1.A.U.27.,1.A.A.159.=1.A.G.26.,1.A.A.160.=1.A.U.25.,1.A.C.161.=1.A.U.45.,1.A.A.162.=1.A.G.44.,1.A.A.167.=1.A.U.31.,1.A.G.168.=1.A.G.32.,1.A.A.215.=1.A.G.28.,1.A.G.216.=1.A.U.29.,1.A.U.217.=1.A.G.30.,1.A.A.749.=1.A.A.52.,1.A.C.750.=1.A.A.51.,1.A.C.752.=1.A.C.50.,1.A.G.753.=1.A.A.49.,1.A.G.885.=1.A.C.48.,…
446	pdb637/6qulA.pdb	MGMG_6q57.pdb	8	2410	50	TOPIND	44	3.65	0.01794	0.41203	1.A.U.235.=1.A.C.50.,1.A.C.236.=1.A.A.51.,1.A.C.238.=1.A.U.25.,1.A.C.239.=1.A.A.47.,1.A.C.240.=1.A.C.48.,1.A.A.256.=1.A.A.49.,1.A.G.259.=1.A.U.31.,1.A.G.260.=1.A.G.30.,1.A.G.261.=1.A.U.29.,1.A.U.431.=1.A.A.52.,1.A.A.432.=1.A.C.53.,1.A.U.587.=1.A.C.66.,1.A.A.588.=1.A.G.67.,1.A.U.589.=1.A.U.69.,1.A.A.590.=1.A.G.70.,1.A.U.591.=1.A.A.71.,1.A.U.592.=1.A.A.72.,1.A.C.593.=1.A.U.73.,1.A.U.594.=1.A.C.74.,…
447	pdb637/4v4aAA.pdb	MGMG_6q57.pdb	5	1301	50	TOPIND	49	3.66	0.0364	0.41201	1.A.A.113.=1.A.A.10.,1.A.A.114.=1.A.U.11.,1.A.G.116.=1.A.G.12.,1.A.C.117.=1.A.A.13.,1.A.G.118.=1.A.U.14.,1.A.U.119.=1.A.U.15.,1.A.G.120.=1.A.C.16.,1.A.G.121.=1.A.G.17.,1.A.G.122.=1.A.C.18.,1.A.U.123.=1.A.G.19.,1.A.A.125.=1.A.A.22.,1.A.G.226.=1.A.C.66.,1.A.G.227.=1.A.G.67.,1.A.C.228.=1.A.G.68.,1.A.C.229.=1.A.U.69.,1.A.C.230.=1.A.G.70.,1.A.G.231.=1.A.A.72.,1.A.C.232.=1.A.U.73.,1.A.G.233.=1.A.C.74.,…
448	pdb637/6olgB1.pdb	MGMG_6q57.pdb	5	1468	50	TOPIND	45	3.72	0.02973	0.412	1.A.G.1091.=1.A.U.11.,1.A.G.1094.=1.A.A.75.,1.A.A.1095.=1.A.C.74.,1.A.G.1096.=1.A.U.73.,1.A.C.1098.=1.A.U.15.,1.A.U.1099.=1.A.U.14.,1.A.C.1383.=1.A.A.13.,1.A.G.1384.=1.A.G.12.,1.A.U.1386.=1.A.G.70.,1.A.A.1387.=1.A.G.9.,1.A.C.1388.=1.A.A.8.,1.A.U.1391.=1.A.G.44.,1.A.G.1392.=1.A.U.45.,1.A.A.1393.=1.A.C.46.,1.A.C.1394.=1.A.A.47.,1.A.U.1395.=1.A.C.48.,1.A.G.1396.=1.A.A.49.,1.A.G.1397.=1.A.C.50.,1.A.C…
449	pdb637/5hd12a.pdb	MGMG_6q57.pdb	5	1254	50	TOPIND	46	3.62	0.03543	0.41197	1.A.A.640.=1.A.C.66.,1.A.G.641.=1.A.G.67.,1.A.A.642.=1.A.G.68.,1.A.G.643.=1.A.U.69.,1.A.G.644.=1.A.G.70.,1.A.G.645.=1.A.A.71.,1.A.U.646.=1.A.A.72.,1.A.G.647.=1.A.U.73.,1.A.G.648.=1.A.C.74.,1.A.U.649.=1.A.A.75.,1.A.G.650.=1.A.U.76.,1.A.G.651.=1.A.U.77.,1.A.A.692.=1.A.G.78.,1.A.A.693.=1.A.G.9.,1.A.C.694.=1.A.A.10.,1.A.G.702.=1.A.A.55.,1.A.G.704.=1.A.G.24.,1.A.A.705.=1.A.A.23.,1.A.G.707.=1.A.C.48.,1…
450	pdb637/6sj6A.pdb	MGMG_6q57.pdb	3	2454	50	TOPIND	49	3.52	0.01965	0.41192	1.A.G.28.=1.A.G.68.,1.A.C.29.=1.A.G.67.,1.A.C.30.=1.A.C.66.,1.A.A.485.=1.A.A.13.,1.A.C.845.=1.A.G.78.,1.A.C.1149.=1.A.A.8.,1.A.G.1150.=1.A.G.9.,1.A.U.1151.=1.A.A.10.,1.A.U.1152.=1.A.U.11.,1.A.C.1153.=1.A.G.12.,1.A.U.1154.=1.A.U.14.,1.A.A.1155.=1.A.U.15.,1.A.A.1156.=1.A.C.16.,1.A.G.1159.=1.A.C.18.,1.A.G.1161.=1.A.G.19.,1.A.U.1162.=1.A.A.22.,1.A.G.1164.=1.A.A.23.,1.A.A.1165.=1.A.G.24.,1.A.A.1166.=1…
451	pdb637/6q951.pdb	MGMG_6q57.pdb	6	2547	50	TOPIND	50	3.35	0.01935	0.41185	1.A.G.1299.=1.A.A.34.,1.A.G.1442.=1.A.G.9.,1.A.G.1443.=1.A.A.10.,1.A.G.1444.=1.A.U.11.,1.A.A.1445.=1.A.G.12.,1.A.C.1446.=1.A.A.13.,1.A.C.1447.=1.A.U.14.,1.A.G.1448.=1.A.U.15.,1.A.G.1449.=1.A.C.16.,1.A.A.1450.=1.A.G.17.,1.A.G.1451.=1.A.C.18.,1.A.C.1452.=1.A.G.19.,1.A.A.1454.=1.A.A.22.,1.A.G.1456.=1.A.G.54.,1.A.G.1457.=1.A.A.55.,1.A.A.1458.=1.A.G.67.,1.A.C.1459.=1.A.C.66.,1.A.G.1462.=1.A.G.68.,1.A.…
452	pdb637/4v3pL1.pdb	MGMG_6q57.pdb	3	3207	50	TOPIND	46	3.29	0.01419	0.41184	1.A.C.259.=1.A.A.55.,1.A.A.261.=1.A.C.66.,1.A.U.263.=1.A.G.67.,1.A.C.264.=1.A.G.68.,1.A.G.265.=1.A.U.69.,1.A.G.266.=1.A.G.70.,1.A.G.267.=1.A.A.71.,1.A.U.268.=1.A.A.72.,1.A.U.269.=1.A.U.73.,1.A.G.270.=1.A.C.74.,1.A.U.271.=1.A.A.75.,1.A.U.272.=1.A.U.76.,1.A.U.273.=1.A.U.77.,1.A.G.274.=1.A.G.78.,1.A.G.276.=1.A.A.8.,1.A.A.278.=1.A.G.9.,1.A.U.279.=1.A.A.10.,1.A.G.280.=1.A.U.11.,1.A.C.281.=1.A.G.12.,1.…
453	pdb637/4v84BA.pdb	MGMG_6q57.pdb	7	2423	50	TOPIND	45	3.29	0.01831	0.41184	1.A.G.55.=1.A.A.72.,1.A.C.56.=1.A.C.74.,1.A.U.57.=1.A.A.75.,1.A.A.58.=1.A.U.76.,1.A.C.59.=1.A.U.77.,1.A.C.60.=1.A.G.78.,1.A.G.62.=1.A.G.44.,1.A.C.63.=1.A.U.45.,1.A.A.65.=1.A.A.34.,1.A.A.67.=1.A.A.8.,1.A.A.68.=1.A.G.9.,1.A.G.69.=1.A.C.46.,1.A.C.70.=1.A.A.47.,1.A.C.71.=1.A.C.48.,1.A.A.72.=1.A.A.49.,1.A.G.73.=1.A.C.50.,1.A.G.74.=1.A.A.51.,1.A.G.75.=1.A.A.52.,1.A.G.76.=1.A.C.53.,1.A.G.77.=1.A.G.54.,1…
454	pdb637/6tb3BQ.pdb	MGMG_6q57.pdb	6	2940	50	TOPIND	49	3.7	0.01642	0.41184	1.A.C.841.=1.A.C.50.,1.A.G.844.=1.A.A.51.,1.A.C.845.=1.A.A.52.,1.A.U.1412.=1.A.U.31.,1.A.A.1413.=1.A.G.30.,1.A.A.1418.=1.A.A.22.,1.A.U.1419.=1.A.A.23.,1.A.A.1420.=1.A.G.24.,1.A.U.1421.=1.A.G.70.,1.A.U.1422.=1.A.A.71.,1.A.C.1423.=1.A.A.72.,1.A.A.1424.=1.A.U.73.,1.A.A.1425.=1.A.C.74.,1.A.A.1426.=1.A.A.75.,1.A.U.1427.=1.A.U.76.,1.A.G.1428.=1.A.U.77.,1.A.A.1429.=1.A.G.78.,1.A.A.1431.=1.A.G.9.,1.A.A.1…
455	pdb637/4v7eAd.pdb	MGMG_6q57.pdb	4	1575	50	TOPIND	45	3.36	0.0279	0.41176	1.A.U.44.=1.A.C.53.,1.A.U.45.=1.A.G.54.,1.A.C.100.=1.A.A.52.,1.A.U.102.=1.A.G.24.,1.A.U.103.=1.A.A.47.,1.A.A.106.=1.A.C.48.,1.A.U.107.=1.A.A.49.,1.A.A.305.=1.A.U.31.,1.A.U.306.=1.A.G.32.,1.A.C.342.=1.A.A.34.,1.A.G.360.=1.A.A.23.,1.A.G.361.=1.A.A.22.,1.A.C.365.=1.A.A.51.,1.A.G.366.=1.A.C.50.,1.A.G.387.=1.A.U.29.,1.A.G.388.=1.A.G.30.,1.A.A.389.=1.A.G.28.,1.A.G.390.=1.A.U.27.,1.A.G.393.=1.A.G.26.,1.…
456	pdb637/6gc7A.pdb	MGMG_6q57.pdb	3	1760	50	TOPIND	47	3.34	0.02615	0.41176	1.A.A.53.=1.A.C.66.,1.A.C.57.=1.A.A.22.,1.A.U.59.=1.A.A.23.,1.A.G.60.=1.A.A.47.,1.A.C.61.=1.A.C.48.,1.A.U.62.=1.A.A.49.,1.A.A.63.=1.A.C.50.,1.A.A.64.=1.A.A.52.,1.A.U.65.=1.A.C.53.,1.A.C.66.=1.A.G.54.,1.A.U.67.=1.A.G.68.,1.A.G.68.=1.A.G.67.,1.A.C.69.=1.A.U.69.,1.A.G.70.=1.A.C.18.,1.A.A.73.=1.A.G.24.,1.A.A.74.=1.A.U.25.,1.A.G.75.=1.A.G.70.,1.A.C.76.=1.A.A.71.,1.A.G.77.=1.A.A.72.,1.A.U.78.=1.A.U.73.…
457	pdb637/4qk9A.pdb	MGMG_6q57.pdb	0	116	50	TOPIND	41	3.65	0.25192	0.41173	1.A.G.5.=1.A.C.46.,1.A.A.6.=1.A.A.47.,1.A.A.21.=1.A.U.31.,1.A.A.22.=1.A.G.32.,1.A.G.24.=1.A.C.48.,1.A.G.25.=1.A.A.49.,1.A.G.26.=1.A.C.50.,1.A.G.38.=1.A.C.53.,1.A.G.39.=1.A.A.51.,1.A.G.41.=1.A.A.23.,1.A.A.42.=1.A.G.24.,1.A.A.43.=1.A.A.22.,1.A.C.45.=1.A.A.55.,1.A.U.59.=1.A.C.66.,1.A.A.60.=1.A.G.67.,1.A.G.61.=1.A.G.68.,1.A.G.62.=1.A.U.69.,1.A.G.63.=1.A.G.70.,1.A.C.64.=1.A.A.71.,1.A.U.65.=1.A.A.72.,1…
458	pdb637/4v6uB1.pdb	MGMG_6q57.pdb	11	2527	50	TOPIND	48	3.34	0.01873	0.41172	1.A.U.2577.=1.A.G.44.,1.A.C.2578.=1.A.U.45.,1.A.G.2579.=1.A.C.46.,1.A.G.2580.=1.A.A.47.,1.A.G.2581.=1.A.C.48.,1.A.C.2582.=1.A.A.49.,1.A.G.2583.=1.A.C.50.,1.A.A.2584.=1.A.A.51.,1.A.G.2585.=1.A.A.52.,1.A.A.2586.=1.A.C.53.,1.A.G.2587.=1.A.G.54.,1.A.U.2592.=1.A.A.23.,1.A.A.2593.=1.A.A.22.,1.A.U.2594.=1.A.U.25.,1.A.C.2595.=1.A.G.26.,1.A.G.2596.=1.A.U.27.,1.A.A.2597.=1.A.G.28.,1.A.C.2598.=1.A.U.29.,1.A…
459	pdb637/6y57L5.pdb	MGMG_6q57.pdb	6	3293	50	TOPIND	47	3.76	0.01408	0.41169	1.A.A.1208.=1.A.U.77.,1.A.A.2375.=1.A.G.17.,1.A.A.2376.=1.A.G.70.,1.A.G.2377.=1.A.A.71.,1.A.G.2378.=1.A.A.72.,1.A.C.2379.=1.A.A.8.,1.A.C.2380.=1.A.G.9.,1.A.C.2381.=1.A.G.78.,1.A.G.2382.=1.A.A.10.,1.A.C.2386.=1.A.G.68.,1.A.G.2387.=1.A.U.11.,1.A.G.2388.=1.A.G.12.,1.A.G.2389.=1.A.A.75.,1.A.U.2390.=1.A.C.74.,1.A.G.2391.=1.A.A.13.,1.A.U.2392.=1.A.U.14.,1.A.U.2393.=1.A.U.15.,1.A.C.2398.=1.A.U.73.,1.A.A…
460	pdb637/4v9rDA.pdb	MGMG_6q57.pdb	5	2487	50	TOPIND	47	3.26	0.01864	0.41158	1.A.U.28.=1.A.A.22.,1.A.C.29.=1.A.A.23.,1.A.G.30.=1.A.G.24.,1.A.G.31.=1.A.U.25.,1.A.C.32.=1.A.G.26.,1.A.A.33.=1.A.U.27.,1.A.C.34.=1.A.G.28.,1.A.C.35.=1.A.U.29.,1.A.C.36.=1.A.G.30.,1.A.G.37.=1.A.U.31.,1.A.A.38.=1.A.G.32.,1.A.G.39.=1.A.A.33.,1.A.C.40.=1.A.A.34.,1.A.G.49.=1.A.A.72.,1.A.G.161.=1.A.A.8.,1.A.A.162.=1.A.U.45.,1.A.A.163.=1.A.G.44.,1.A.C.190.=1.A.G.78.,1.A.C.454.=1.A.C.46.,1.A.C.455.=1.A.…
461	pdb637/6qulA.pdb	MGMG_6q57.pdb	7	2460	50	TOPIND	50	3.35	0.02003	0.41156	1.A.G.30.=1.A.G.68.,1.A.C.31.=1.A.G.67.,1.A.C.32.=1.A.C.66.,1.A.C.331.=1.A.G.19.,1.A.A.443.=1.A.A.13.,1.A.C.444.=1.A.G.12.,1.A.C.810.=1.A.G.78.,1.A.C.1182.=1.A.A.8.,1.A.G.1183.=1.A.G.9.,1.A.U.1184.=1.A.A.10.,1.A.U.1185.=1.A.U.11.,1.A.U.1187.=1.A.U.14.,1.A.G.1188.=1.A.U.15.,1.A.A.1190.=1.A.C.16.,1.A.A.1191.=1.A.G.17.,1.A.C.1193.=1.A.C.18.,1.A.U.1195.=1.A.A.23.,1.A.G.1196.=1.A.A.22.,1.A.A.1199.=1.A…
462	pdb637/6mtd5.pdb	MGMG_6q57.pdb	4	3383	50	TOPIND	43	3.52	0.01257	0.41155	1.A.C.79.=1.A.C.50.,1.A.C.80.=1.A.A.49.,1.A.C.81.=1.A.C.48.,1.A.U.82.=1.A.A.47.,1.A.G.103.=1.A.U.31.,1.A.G.104.=1.A.G.30.,1.A.U.330.=1.A.A.51.,1.A.A.331.=1.A.A.52.,1.A.C.332.=1.A.C.53.,1.A.U.899.=1.A.C.66.,1.A.C.900.=1.A.G.67.,1.A.U.901.=1.A.G.68.,1.A.A.902.=1.A.U.69.,1.A.A.903.=1.A.G.70.,1.A.C.904.=1.A.A.71.,1.A.A.905.=1.A.A.72.,1.A.C.906.=1.A.U.73.,1.A.G.907.=1.A.C.74.,1.A.G.908.=1.A.U.76.,1.A.…
463	pdb637/2a64A.pdb	MGMG_6q57.pdb	0	298	50	TOPIND	48	3.67	0.13656	0.41154	1.A.C.13.=1.A.G.44.,1.A.G.14.=1.A.U.45.,1.A.G.15.=1.A.A.10.,1.A.G.16.=1.A.U.11.,1.A.U.17.=1.A.G.12.,1.A.A.18.=1.A.A.13.,1.A.A.19.=1.A.U.14.,1.A.U.20.=1.A.U.15.,1.A.C.21.=1.A.C.16.,1.A.G.22.=1.A.G.17.,1.A.C.23.=1.A.C.18.,1.A.U.24.=1.A.G.19.,1.A.G.25.=1.A.A.22.,1.A.U.42.=1.A.C.66.,1.A.A.43.=1.A.G.67.,1.A.G.44.=1.A.G.68.,1.A.A.45.=1.A.U.25.,1.A.G.46.=1.A.U.27.,1.A.A.48.=1.A.G.30.,1.A.A.50.=1.A.C.48.…
464	pdb637/4v49B0.pdb	MGMG_6q57.pdb	2	2727	50	TOPIND	47	3.57	0.01698	0.41151	1.A.G.27.=1.A.U.14.,1.A.U.29.=1.A.G.70.,1.A.G.30.=1.A.U.69.,1.A.C.32.=1.A.A.10.,1.A.C.401.=1.A.G.68.,1.A.G.402.=1.A.U.11.,1.A.A.403.=1.A.G.12.,1.A.A.405.=1.A.G.67.,1.A.A.427.=1.A.A.13.,1.A.G.429.=1.A.U.76.,1.A.U.430.=1.A.A.75.,1.A.A.432.=1.A.G.78.,1.A.C.463.=1.A.C.74.,1.A.C.464.=1.A.U.73.,1.A.G.466.=1.A.A.72.,1.A.A.467.=1.A.C.16.,1.A.G.535.=1.A.G.17.,1.A.C.537.=1.A.C.66.,1.A.G.1155.=1.A.A.23.,1.A…
465	pdb637/3pipX.pdb	MGMG_6q57.pdb	10	2175	50	TOPIND	49	4.02	0.022	0.41149	1.A.G.705.=1.A.G.78.,1.A.U.708.=1.A.U.76.,1.A.U.1667.=1.A.A.71.,1.A.G.1668.=1.A.C.18.,1.A.C.1669.=1.A.G.17.,1.A.C.1670.=1.A.U.69.,1.A.A.1671.=1.A.G.70.,1.A.A.1672.=1.A.A.72.,1.A.C.1673.=1.A.A.8.,1.A.A.1674.=1.A.G.9.,1.A.C.1675.=1.A.U.77.,1.A.G.1676.=1.A.A.10.,1.A.C.1679.=1.A.G.68.,1.A.G.1681.=1.A.U.11.,1.A.U.1682.=1.A.G.12.,1.A.G.1683.=1.A.A.75.,1.A.G.1684.=1.A.C.74.,1.A.A.1685.=1.A.A.13.,1.A.C.1…
466	pdb637/6pvkA.pdb	MGMG_6q57.pdb	4	1990	50	TOPIND	48	3.84	0.02355	0.41137	1.A.A.115.=1.A.G.19.,1.A.A.116.=1.A.A.22.,1.A.U.117.=1.A.C.66.,1.A.G.118.=1.A.G.67.,1.A.G.119.=1.A.A.55.,1.A.G.120.=1.A.G.54.,1.A.A.148.=1.A.G.68.,1.A.U.149.=1.A.U.69.,1.A.C.150.=1.A.G.70.,1.A.C.151.=1.A.A.71.,1.A.A.152.=1.A.A.72.,1.A.U.153.=1.A.U.73.,1.A.A.154.=1.A.C.74.,1.A.U.155.=1.A.A.75.,1.A.C.156.=1.A.U.76.,1.A.U.157.=1.A.U.77.,1.A.G.158.=1.A.G.78.,1.A.A.166.=1.A.A.8.,1.A.G.167.=1.A.G.9.,1.…
467	pdb637/4v7eAa.pdb	MGMG_6q57.pdb	5	3155	50	TOPIND	46	3.4	0.01441	0.41135	1.A.A.217.=1.A.G.19.,1.A.G.218.=1.A.A.22.,1.A.G.339.=1.A.A.71.,1.A.A.340.=1.A.A.72.,1.A.A.365.=1.A.U.73.,1.A.A.367.=1.A.C.16.,1.A.G.400.=1.A.U.14.,1.A.C.401.=1.A.U.15.,1.A.G.404.=1.A.A.13.,1.A.A.405.=1.A.G.12.,1.A.C.659.=1.A.U.76.,1.A.A.661.=1.A.G.9.,1.A.G.1381.=1.A.G.44.,1.A.C.1382.=1.A.U.45.,1.A.G.1383.=1.A.C.46.,1.A.G.1384.=1.A.A.47.,1.A.C.1385.=1.A.C.48.,1.A.G.1386.=1.A.A.49.,1.A.G.1387.=1.A.…
468	pdb637/5ndk1H.pdb	MGMG_6q57.pdb	6	2628	50	TOPIND	50	3.27	0.01878	0.41125	1.A.G.30.=1.A.G.68.,1.A.C.31.=1.A.G.67.,1.A.C.32.=1.A.C.66.,1.A.A.356.=1.A.G.19.,1.A.A.470.=1.A.A.13.,1.A.U.612.=1.A.U.76.,1.A.C.860.=1.A.G.78.,1.A.C.1242.=1.A.A.8.,1.A.G.1243.=1.A.G.9.,1.A.U.1244.=1.A.A.10.,1.A.U.1245.=1.A.U.11.,1.A.C.1246.=1.A.G.12.,1.A.C.1247.=1.A.U.14.,1.A.C.1248.=1.A.U.15.,1.A.A.1250.=1.A.C.16.,1.A.G.1252.=1.A.G.17.,1.A.C.1253.=1.A.C.18.,1.A.G.1255.=1.A.A.23.,1.A.A.1256.=1.A…
469	pdb637/5t5hA.pdb	MGMG_6q57.pdb	2	1189	50	TOPIND	45	3.24	0.03673	0.41122	1.A.G.493.=1.A.A.13.,1.A.U.497.=1.A.U.73.,1.A.G.498.=1.A.C.74.,1.A.A.499.=1.A.A.75.,1.A.A.500.=1.A.U.76.,1.A.C.781.=1.A.C.66.,1.A.A.782.=1.A.G.67.,1.A.U.783.=1.A.G.19.,1.A.C.784.=1.A.C.18.,1.A.G.785.=1.A.G.17.,1.A.A.786.=1.A.C.16.,1.A.G.905.=1.A.A.71.,1.A.C.906.=1.A.A.72.,1.A.G.910.=1.A.G.9.,1.A.C.911.=1.A.U.45.,1.A.G.912.=1.A.G.44.,1.A.G.913.=1.A.A.8.,1.A.U.916.=1.A.G.78.,1.A.U.924.=1.A.G.70.,1.…
470	pdb637/6mtd5.pdb	MGMG_6q57.pdb	10	3114	50	TOPIND	45	3.82	0.01424	0.4112	1.A.G.576.=1.A.U.29.,1.A.U.577.=1.A.G.28.,1.A.C.588.=1.A.A.33.,1.A.G.589.=1.A.A.34.,1.A.G.691.=1.A.G.44.,1.A.A.692.=1.A.U.45.,1.A.G.693.=1.A.U.25.,1.A.G.694.=1.A.G.24.,1.A.G.695.=1.A.A.23.,1.A.A.696.=1.A.C.48.,1.A.U.707.=1.A.C.50.,1.A.G.708.=1.A.A.49.,1.A.G.842.=1.A.A.47.,1.A.G.843.=1.A.C.46.,1.A.G.844.=1.A.G.32.,1.A.U.845.=1.A.U.31.,1.A.C.846.=1.A.G.30.,1.A.G.1428.=1.A.U.76.,1.A.C.1429.=1.A.U.77…
471	pdb637/4v9rDA.pdb	MGMG_6q57.pdb	8	2341	50	TOPIND	45	3.2	0.01895	0.41114	1.A.G.55.=1.A.U.73.,1.A.C.56.=1.A.C.74.,1.A.U.57.=1.A.U.76.,1.A.A.58.=1.A.U.77.,1.A.C.59.=1.A.G.78.,1.A.G.62.=1.A.G.44.,1.A.C.63.=1.A.U.45.,1.A.A.65.=1.A.A.34.,1.A.A.67.=1.A.A.8.,1.A.A.68.=1.A.G.9.,1.A.G.69.=1.A.C.46.,1.A.C.70.=1.A.A.47.,1.A.C.71.=1.A.C.48.,1.A.A.72.=1.A.A.49.,1.A.G.73.=1.A.C.50.,1.A.G.74.=1.A.A.51.,1.A.G.75.=1.A.A.52.,1.A.G.76.=1.A.C.53.,1.A.G.77.=1.A.G.54.,1.A.A.78.=1.A.A.55.,1…
472	pdb637/5x8tA.pdb	MGMG_6q57.pdb	4	2619	50	TOPIND	46	3.29	0.01733	0.41107	1.A.A.58.=1.A.A.71.,1.A.U.59.=1.A.A.72.,1.A.U.60.=1.A.C.74.,1.A.A.61.=1.A.A.75.,1.A.A.62.=1.A.U.76.,1.A.U.63.=1.A.U.77.,1.A.C.64.=1.A.G.78.,1.A.A.66.=1.A.G.44.,1.A.C.67.=1.A.U.45.,1.A.G.68.=1.A.A.34.,1.A.A.71.=1.A.A.8.,1.A.U.72.=1.A.G.9.,1.A.G.73.=1.A.C.46.,1.A.C.74.=1.A.A.47.,1.A.U.75.=1.A.C.48.,1.A.U.76.=1.A.A.49.,1.A.C.77.=1.A.C.50.,1.A.G.78.=1.A.A.51.,1.A.G.79.=1.A.A.52.,1.A.G.80.=1.A.C.53.,1…
473	pdb637/6rm3S60.pdb	MGMG_6q57.pdb	2	1136	50	TOPIND	42	3.13	0.03591	0.41106	1.A.U.474.=1.A.C.66.,1.A.G.475.=1.A.G.67.,1.A.A.476.=1.A.G.68.,1.A.G.477.=1.A.U.69.,1.A.G.478.=1.A.G.70.,1.A.U.479.=1.A.A.71.,1.A.G.480.=1.A.A.72.,1.A.U.481.=1.A.U.73.,1.A.A.482.=1.A.C.74.,1.A.C.483.=1.A.A.75.,1.A.U.484.=1.A.U.76.,1.A.G.485.=1.A.U.77.,1.A.A.526.=1.A.A.8.,1.A.C.527.=1.A.G.9.,1.A.G.528.=1.A.A.10.,1.A.A.535.=1.A.G.54.,1.A.C.537.=1.A.G.24.,1.A.G.538.=1.A.A.23.,1.A.A.541.=1.A.C.48.,1.…
474	pdb637/3pipX.pdb	MGMG_6q57.pdb	11	2126	50	TOPIND	41	3.05	0.01901	0.41104	1.A.A.464.=1.A.G.67.,1.A.G.465.=1.A.U.69.,1.A.U.466.=1.A.G.70.,1.A.C.467.=1.A.A.71.,1.A.A.468.=1.A.A.72.,1.A.U.469.=1.A.U.73.,1.A.G.470.=1.A.C.74.,1.A.G.471.=1.A.A.75.,1.A.C.472.=1.A.U.76.,1.A.A.473.=1.A.U.77.,1.A.C.474.=1.A.G.78.,1.A.G.482.=1.A.A.8.,1.A.U.483.=1.A.G.9.,1.A.G.484.=1.A.A.10.,1.A.U.485.=1.A.U.11.,1.A.U.486.=1.A.G.12.,1.A.A.487.=1.A.A.13.,1.A.U.488.=1.A.U.14.,1.A.G.489.=1.A.U.15.,1.…
475	pdb637/5li0a.pdb	MGMG_6q57.pdb	4	1356	50	TOPIND	40	3.51	0.02864	0.41099	1.A.G.101.=1.A.A.34.,1.A.U.144.=1.A.U.29.,1.A.A.145.=1.A.G.30.,1.A.A.146.=1.A.A.49.,1.A.U.148.=1.A.C.50.,1.A.C.150.=1.A.A.51.,1.A.G.151.=1.A.A.52.,1.A.G.152.=1.A.C.53.,1.A.G.153.=1.A.G.54.,1.A.A.154.=1.A.A.22.,1.A.A.155.=1.A.A.23.,1.A.A.156.=1.A.G.24.,1.A.C.157.=1.A.U.25.,1.A.C.158.=1.A.U.27.,1.A.G.159.=1.A.G.28.,1.A.C.318.=1.A.U.73.,1.A.U.319.=1.A.C.74.,1.A.G.320.=1.A.A.75.,1.A.G.321.=1.A.U.76.,…
476	pdb637/4ue4A.pdb	MGMG_6q57.pdb	0	266	50	TOPIND	48	3.21	0.15594	0.41088	1.A.U.8.=1.A.A.22.,1.A.A.9.=1.A.A.23.,1.A.A.10.=1.A.G.24.,1.A.G.11.=1.A.U.25.,1.A.C.12.=1.A.G.26.,1.A.G.14.=1.A.U.45.,1.A.G.15.=1.A.G.9.,1.A.G.16.=1.A.A.8.,1.A.G.22.=1.A.A.33.,1.A.C.23.=1.A.A.34.,1.A.G.24.=1.A.C.46.,1.A.C.35.=1.A.U.27.,1.A.U.37.=1.A.G.28.,1.A.G.38.=1.A.U.29.,1.A.C.39.=1.A.G.30.,1.A.G.45.=1.A.U.31.,1.A.C.46.=1.A.G.32.,1.A.U.49.=1.A.A.47.,1.A.A.50.=1.A.C.48.,1.A.C.52.=1.A.A.49.,1.A…
477	pdb637/6eml2.pdb	MGMG_6q57.pdb	1	1627	50	TOPIND	44	3.06	0.02653	0.41084	1.A.C.50.=1.A.U.29.,1.A.A.51.=1.A.G.30.,1.A.G.388.=1.A.U.27.,1.A.G.389.=1.A.G.26.,1.A.G.392.=1.A.A.55.,1.A.A.400.=1.A.G.54.,1.A.A.401.=1.A.C.53.,1.A.G.404.=1.A.A.52.,1.A.A.407.=1.A.A.23.,1.A.C.408.=1.A.G.24.,1.A.C.409.=1.A.U.25.,1.A.A.410.=1.A.C.46.,1.A.C.411.=1.A.A.47.,1.A.A.412.=1.A.U.31.,1.A.U.413.=1.A.A.49.,1.A.A.421.=1.A.C.50.,1.A.G.422.=1.A.A.51.,1.A.G.423.=1.A.G.28.,1.A.A.1563.=1.A.A.8.,1.…
478	pdb637/4v9f0.pdb	MGMG_6q57.pdb	5	2565	50	TOPIND	50	3.57	0.01918	0.4108	1.A.A.906.=1.A.U.45.,1.A.A.907.=1.A.C.46.,1.A.C.908.=1.A.G.9.,1.A.A.909.=1.A.A.10.,1.A.U.912.=1.A.U.73.,1.A.G.914.=1.A.A.72.,1.A.U.920.=1.A.G.78.,1.A.C.923.=1.A.G.44.,1.A.U.1012.=1.A.A.34.,1.A.C.1013.=1.A.A.8.,1.A.G.1015.=1.A.A.47.,1.A.G.1016.=1.A.C.48.,1.A.U.1017.=1.A.A.49.,1.A.G.1018.=1.A.C.50.,1.A.C.1019.=1.A.A.51.,1.A.G.1020.=1.A.A.52.,1.A.C.1021.=1.A.C.53.,1.A.G.1023.=1.A.A.22.,1.A.C.1031.=1…
479	pdb637/6ek0L5.pdb	MGMG_6q57.pdb	2	3647	50	TOPIND	44	3.23	0.01196	0.4108	1.A.G.416.=1.A.C.16.,1.A.A.418.=1.A.A.71.,1.A.A.419.=1.A.A.72.,1.A.C.421.=1.A.G.12.,1.A.G.422.=1.A.A.13.,1.A.A.425.=1.A.C.66.,1.A.A.426.=1.A.G.67.,1.A.G.427.=1.A.G.68.,1.A.A.432.=1.A.G.44.,1.A.A.433.=1.A.U.45.,1.A.A.434.=1.A.C.46.,1.A.C.435.=1.A.A.47.,1.A.G.436.=1.A.C.48.,1.A.G.437.=1.A.A.49.,1.A.G.438.=1.A.C.50.,1.A.U.439.=1.A.A.51.,1.A.G.440.=1.A.A.52.,1.A.G.441.=1.A.C.53.,1.A.G.442.=1.A.G.54.,…
480	pdb637/6q951.pdb	MGMG_6q57.pdb	8	2452	50	TOPIND	49	3.58	0.01965	0.41077	1.A.A.47.=1.A.C.66.,1.A.G.49.=1.A.A.55.,1.A.C.51.=1.A.A.22.,1.A.G.52.=1.A.A.23.,1.A.G.54.=1.A.A.47.,1.A.G.55.=1.A.C.48.,1.A.C.56.=1.A.A.49.,1.A.A.58.=1.A.A.52.,1.A.C.59.=1.A.C.53.,1.A.C.60.=1.A.G.54.,1.A.U.61.=1.A.G.67.,1.A.G.62.=1.A.G.68.,1.A.C.63.=1.A.U.69.,1.A.A.67.=1.A.G.24.,1.A.A.68.=1.A.C.46.,1.A.G.69.=1.A.G.70.,1.A.C.70.=1.A.A.71.,1.A.C.71.=1.A.A.72.,1.A.A.72.=1.A.U.73.,1.A.G.73.=1.A.C.74.…
481	pdb637/1ffk0.pdb	MGMG_6q57.pdb	7	2368	50	TOPIND	50	3.59	0.02075	0.41076	1.A.A.1658.=1.A.A.55.,1.A.C.1662.=1.A.G.67.,1.A.G.1663.=1.A.C.66.,1.A.C.1738.=1.A.G.44.,1.A.A.1751.=1.A.G.12.,1.A.A.1878.=1.A.U.45.,1.A.G.1879.=1.A.G.9.,1.A.U.1880.=1.A.A.8.,1.A.A.1881.=1.A.C.46.,1.A.U.1884.=1.A.A.47.,1.A.G.1886.=1.A.C.48.,1.A.C.1887.=1.A.A.49.,1.A.C.1888.=1.A.C.50.,1.A.G.1889.=1.A.A.51.,1.A.C.1890.=1.A.A.52.,1.A.A.1891.=1.A.C.53.,1.A.A.1894.=1.A.A.22.,1.A.G.1895.=1.A.A.23.,1.A.U…
482	pdb637/5oomA.pdb	MGMG_6q57.pdb	2	1001	50	TOPIND	43	3.29	0.04138	0.41076	1.A.A.297.=1.A.G.68.,1.A.U.298.=1.A.G.67.,1.A.A.299.=1.A.U.69.,1.A.G.300.=1.A.G.19.,1.A.C.311.=1.A.A.22.,1.A.A.312.=1.A.A.23.,1.A.A.313.=1.A.G.24.,1.A.C.314.=1.A.U.25.,1.A.U.315.=1.A.G.26.,1.A.U.316.=1.A.U.27.,1.A.U.317.=1.A.G.28.,1.A.A.318.=1.A.U.29.,1.A.A.319.=1.A.G.30.,1.A.A.320.=1.A.U.31.,1.A.U.321.=1.A.G.32.,1.A.U.322.=1.A.A.33.,1.A.U.323.=1.A.A.34.,1.A.G.324.=1.A.A.8.,1.A.C.325.=1.A.G.9.,1.…
483	pdb637/6gc4A.pdb	MGMG_6q57.pdb	9	2164	50	TOPIND	46	3.71	0.02083	0.41069	1.A.G.818.=1.A.G.24.,1.A.A.819.=1.A.U.25.,1.A.A.820.=1.A.G.67.,1.A.A.821.=1.A.A.55.,1.A.G.836.=1.A.C.66.,1.A.C.837.=1.A.G.68.,1.A.C.838.=1.A.U.69.,1.A.U.839.=1.A.G.70.,1.A.C.840.=1.A.A.71.,1.A.G.841.=1.A.A.72.,1.A.U.842.=1.A.U.73.,1.A.G.843.=1.A.C.74.,1.A.A.844.=1.A.A.75.,1.A.A.845.=1.A.U.76.,1.A.U.846.=1.A.U.77.,1.A.G.930.=1.A.G.44.,1.A.U.931.=1.A.A.8.,1.A.U.932.=1.A.G.9.,1.A.A.933.=1.A.A.10.,1.…
484	pdb637/4v8pA1.pdb	MGMG_6q57.pdb	10	2657	50	TOPIND	48	3.69	0.01777	0.41067	1.A.U.30.=1.A.A.33.,1.A.G.31.=1.A.A.34.,1.A.C.52.=1.A.G.32.,1.A.A.1519.=1.A.C.50.,1.A.G.1520.=1.A.A.51.,1.A.U.1523.=1.A.A.47.,1.A.A.1524.=1.A.C.48.,1.A.A.1525.=1.A.A.49.,1.A.C.1526.=1.A.U.31.,1.A.U.1527.=1.A.G.30.,1.A.C.1528.=1.A.U.29.,1.A.C.1529.=1.A.G.28.,1.A.U.1536.=1.A.C.53.,1.A.A.1537.=1.A.A.52.,1.A.C.1985.=1.A.G.44.,1.A.A.1986.=1.A.U.45.,1.A.A.1987.=1.A.C.46.,1.A.C.1988.=1.A.U.25.,1.A.A.198…
485	pdb637/5xxb1.pdb	MGMG_6q57.pdb	5	2843	50	TOPIND	44	4.01	0.01521	0.41067	1.A.C.545.=1.A.A.33.,1.A.A.546.=1.A.A.34.,1.A.G.629.=1.A.U.45.,1.A.G.632.=1.A.U.29.,1.A.A.633.=1.A.G.30.,1.A.U.662.=1.A.A.47.,1.A.G.663.=1.A.C.48.,1.A.A.664.=1.A.G.32.,1.A.U.665.=1.A.U.31.,1.A.G.1186.=1.A.U.76.,1.A.C.1187.=1.A.U.77.,1.A.U.1188.=1.A.G.78.,1.A.G.1293.=1.A.A.8.,1.A.G.1294.=1.A.G.9.,1.A.C.1295.=1.A.A.10.,1.A.C.1296.=1.A.U.11.,1.A.A.1297.=1.A.G.12.,1.A.U.1298.=1.A.A.13.,1.A.U.1299.=1.…
486	pdb637/6az11.pdb	MGMG_6q57.pdb	1	1710	50	TOPIND	47	3.35	0.0269	0.41067	1.A.G.10.=1.A.U.29.,1.A.A.11.=1.A.G.30.,1.A.U.12.=1.A.U.31.,1.A.U.13.=1.A.G.32.,1.A.C.14.=1.A.A.33.,1.A.U.15.=1.A.A.34.,1.A.A.599.=1.A.A.8.,1.A.A.600.=1.A.G.9.,1.A.C.988.=1.A.C.74.,1.A.A.991.=1.A.U.73.,1.A.C.992.=1.A.A.72.,1.A.G.1083.=1.A.G.78.,1.A.A.1085.=1.A.U.77.,1.A.G.1086.=1.A.U.76.,1.A.A.1111.=1.A.G.44.,1.A.G.1112.=1.A.U.45.,1.A.A.1113.=1.A.C.46.,1.A.A.1114.=1.A.A.47.,1.A.A.1115.=1.A.C.48.,…
487	pdb637/6xyw1.pdb	MGMG_6q57.pdb	5	2603	50	TOPIND	48	4.06	0.01807	0.41066	1.A.U.536.=1.A.A.49.,1.A.C.537.=1.A.A.47.,1.A.A.538.=1.A.C.48.,1.A.U.540.=1.A.G.32.,1.A.C.574.=1.A.U.31.,1.A.G.575.=1.A.G.30.,1.A.U.576.=1.A.U.29.,1.A.A.577.=1.A.C.46.,1.A.C.578.=1.A.U.45.,1.A.C.579.=1.A.G.44.,1.A.A.586.=1.A.G.28.,1.A.U.587.=1.A.U.27.,1.A.A.589.=1.A.G.26.,1.A.G.592.=1.A.G.68.,1.A.G.593.=1.A.U.69.,1.A.U.594.=1.A.G.70.,1.A.C.595.=1.A.A.71.,1.A.A.596.=1.A.A.72.,1.A.G.597.=1.A.U.73.,…
488	pdb637/5an9N.pdb	MGMG_6q57.pdb	1	1114	50	TOPIND	48	3.33	0.04165	0.41063	1.A.A.576.=1.A.U.45.,1.A.C.577.=1.A.C.46.,1.A.C.578.=1.A.A.47.,1.A.C.579.=1.A.C.48.,1.A.U.580.=1.A.A.49.,1.A.G.581.=1.A.C.50.,1.A.U.582.=1.A.A.51.,1.A.U.583.=1.A.A.52.,1.A.U.588.=1.A.C.66.,1.A.G.621.=1.A.A.55.,1.A.G.625.=1.A.G.54.,1.A.U.626.=1.A.C.53.,1.A.A.819.=1.A.A.22.,1.A.G.820.=1.A.A.23.,1.A.U.821.=1.A.G.24.,1.A.U.822.=1.A.U.25.,1.A.A.823.=1.A.G.68.,1.A.C.825.=1.A.G.26.,1.A.A.826.=1.A.U.27.,…
489	pdb637/4v6xB2.pdb	MGMG_6q57.pdb	3	1725	50	TOPIND	48	3.16	0.0273	0.4106	1.A.C.37.=1.A.G.67.,1.A.A.38.=1.A.G.68.,1.A.A.39.=1.A.U.69.,1.A.A.40.=1.A.G.70.,1.A.G.94.=1.A.G.44.,1.A.G.95.=1.A.U.45.,1.A.C.96.=1.A.C.46.,1.A.U.97.=1.A.A.47.,1.A.C.98.=1.A.C.48.,1.A.C.409.=1.A.A.49.,1.A.G.410.=1.A.C.50.,1.A.G.411.=1.A.A.51.,1.A.G.412.=1.A.A.52.,1.A.G.413.=1.A.C.53.,1.A.A.414.=1.A.A.22.,1.A.U.427.=1.A.G.24.,1.A.U.428.=1.A.G.26.,1.A.C.429.=1.A.U.27.,1.A.C.430.=1.A.G.28.,1.A.G.431…
490	pdb637/4kzzi.pdb	MGMG_6q57.pdb	2	1704	50	TOPIND	48	3.16	0.02762	0.41059	1.A.C.37.=1.A.G.67.,1.A.A.38.=1.A.G.68.,1.A.A.39.=1.A.U.69.,1.A.A.40.=1.A.G.70.,1.A.G.94.=1.A.G.44.,1.A.G.95.=1.A.U.45.,1.A.C.96.=1.A.C.46.,1.A.U.97.=1.A.A.47.,1.A.C.98.=1.A.C.48.,1.A.C.399.=1.A.A.49.,1.A.G.400.=1.A.C.50.,1.A.G.401.=1.A.A.51.,1.A.G.402.=1.A.A.52.,1.A.G.403.=1.A.C.53.,1.A.A.404.=1.A.A.22.,1.A.U.417.=1.A.G.24.,1.A.U.418.=1.A.G.26.,1.A.C.419.=1.A.U.27.,1.A.C.420.=1.A.G.28.,1.A.G.421…
491	pdb637/5xymA.pdb	MGMG_6q57.pdb	6	2375	50	TOPIND	47	3.84	0.0194	0.41056	1.A.U.831.=1.A.C.66.,1.A.G.832.=1.A.G.67.,1.A.C.833.=1.A.G.19.,1.A.G.842.=1.A.A.22.,1.A.C.843.=1.A.A.23.,1.A.A.844.=1.A.G.24.,1.A.G.845.=1.A.U.25.,1.A.C.846.=1.A.G.26.,1.A.G.847.=1.A.U.27.,1.A.U.848.=1.A.G.28.,1.A.C.849.=1.A.U.29.,1.A.G.850.=1.A.G.30.,1.A.C.851.=1.A.U.31.,1.A.A.852.=1.A.G.32.,1.A.U.853.=1.A.A.33.,1.A.G.854.=1.A.A.34.,1.A.U.856.=1.A.A.8.,1.A.U.857.=1.A.G.9.,1.A.C.858.=1.A.A.10.,1.…
492	pdb637/6tb3BQ.pdb	MGMG_6q57.pdb	2	3124	50	TOPIND	50	3.49	0.01581	0.41053	1.A.U.606.=1.A.A.22.,1.A.U.607.=1.A.G.24.,1.A.G.608.=1.A.A.23.,1.A.C.612.=1.A.C.50.,1.A.C.902.=1.A.G.54.,1.A.G.917.=1.A.C.66.,1.A.A.926.=1.A.A.55.,1.A.G.1080.=1.A.G.67.,1.A.G.1081.=1.A.G.68.,1.A.C.1082.=1.A.U.69.,1.A.C.1083.=1.A.G.70.,1.A.A.1084.=1.A.A.71.,1.A.U.1085.=1.A.A.72.,1.A.U.1086.=1.A.U.73.,1.A.U.1087.=1.A.C.74.,1.A.U.1088.=1.A.A.75.,1.A.U.1089.=1.A.U.77.,1.A.G.1090.=1.A.G.78.,1.A.A.1093…
493	pdb637/5o60A.pdb	MGMG_6q57.pdb	7	2786	50	TOPIND	46	3.72	0.01625	0.41049	1.A.A.1496.=1.A.U.77.,1.A.C.1497.=1.A.G.78.,1.A.C.1519.=1.A.G.44.,1.A.C.1520.=1.A.U.45.,1.A.G.1521.=1.A.C.46.,1.A.U.1522.=1.A.A.47.,1.A.G.1523.=1.A.C.48.,1.A.U.1524.=1.A.A.49.,1.A.A.1525.=1.A.C.50.,1.A.U.1526.=1.A.A.51.,1.A.G.1527.=1.A.A.52.,1.A.U.1528.=1.A.C.53.,1.A.G.1529.=1.A.G.54.,1.A.C.1530.=1.A.A.55.,1.A.G.1531.=1.A.A.22.,1.A.A.1634.=1.A.C.66.,1.A.A.1635.=1.A.G.67.,1.A.G.1636.=1.A.G.68.,1.A…
494	pdb637/2zjrX.pdb	MGMG_6q57.pdb	11	2162	50	TOPIND	50	3.61	0.02268	0.41047	1.A.A.1588.=1.A.A.55.,1.A.U.1592.=1.A.G.67.,1.A.U.1593.=1.A.C.66.,1.A.A.1803.=1.A.G.44.,1.A.A.1804.=1.A.G.9.,1.A.U.1805.=1.A.U.45.,1.A.U.1806.=1.A.C.46.,1.A.U.1809.=1.A.A.47.,1.A.G.1811.=1.A.C.48.,1.A.U.1812.=1.A.A.49.,1.A.C.1813.=1.A.C.50.,1.A.G.1814.=1.A.A.51.,1.A.G.1815.=1.A.A.52.,1.A.G.1816.=1.A.C.53.,1.A.A.1819.=1.A.A.22.,1.A.G.1820.=1.A.A.23.,1.A.U.1821.=1.A.G.24.,1.A.U.1822.=1.A.U.25.,1.A.…
495	pdb637/6hrm1.pdb	MGMG_6q57.pdb	9	4025	50	TOPIND	47	3.53	0.01156	0.41047	1.A.U.677.=1.A.G.44.,1.A.U.678.=1.A.U.45.,1.A.C.679.=1.A.C.46.,1.A.C.680.=1.A.A.47.,1.A.A.681.=1.A.C.48.,1.A.G.682.=1.A.A.49.,1.A.G.683.=1.A.C.50.,1.A.U.684.=1.A.A.51.,1.A.G.685.=1.A.A.52.,1.A.U.686.=1.A.C.53.,1.A.A.687.=1.A.G.54.,1.A.G.698.=1.A.G.68.,1.A.C.699.=1.A.U.69.,1.A.G.700.=1.A.G.24.,1.A.U.701.=1.A.A.22.,1.A.A.702.=1.A.A.23.,1.A.A.704.=1.A.U.25.,1.A.G.705.=1.A.G.26.,1.A.A.706.=1.A.U.27.,…
496	pdb637/3jbnAA.pdb	MGMG_6q57.pdb	2	3094	50	TOPIND	40	2.99	0.01281	0.41031	1.A.C.71.=1.A.C.50.,1.A.C.72.=1.A.A.49.,1.A.U.73.=1.A.C.48.,1.A.U.74.=1.A.A.47.,1.A.G.95.=1.A.U.31.,1.A.G.96.=1.A.G.30.,1.A.U.325.=1.A.A.51.,1.A.A.326.=1.A.A.52.,1.A.U.327.=1.A.C.53.,1.A.C.693.=1.A.C.66.,1.A.U.694.=1.A.G.67.,1.A.A.695.=1.A.U.69.,1.A.G.696.=1.A.G.70.,1.A.C.697.=1.A.A.71.,1.A.A.698.=1.A.A.72.,1.A.A.699.=1.A.U.73.,1.A.A.700.=1.A.C.74.,1.A.U.701.=1.A.A.75.,1.A.G.702.=1.A.U.76.,1.A.U.…
497	pdb637/4wf9X.pdb	MGMG_6q57.pdb	8	2343	50	TOPIND	47	3.37	0.01975	0.41027	1.A.C.113.=1.A.A.22.,1.A.G.118.=1.A.C.53.,1.A.G.119.=1.A.G.54.,1.A.G.120.=1.A.A.55.,1.A.A.123.=1.A.G.19.,1.A.A.124.=1.A.C.18.,1.A.C.125.=1.A.A.23.,1.A.C.126.=1.A.U.69.,1.A.C.127.=1.A.U.25.,1.A.A.128.=1.A.G.26.,1.A.G.129.=1.A.U.27.,1.A.C.130.=1.A.G.28.,1.A.A.131.=1.A.U.29.,1.A.U.132.=1.A.G.30.,1.A.G.133.=1.A.U.31.,1.A.A.134.=1.A.G.32.,1.A.G.135.=1.A.A.33.,1.A.U.136.=1.A.A.34.,1.A.U.139.=1.A.G.44.,…
498	pdb637/4v49B0.pdb	MGMG_6q57.pdb	4	2634	50	TOPIND	46	3.6	0.01719	0.41026	1.A.G.38.=1.A.A.55.,1.A.U.212.=1.A.C.50.,1.A.C.213.=1.A.A.51.,1.A.U.216.=1.A.A.47.,1.A.U.217.=1.A.C.48.,1.A.A.233.=1.A.A.49.,1.A.C.236.=1.A.U.31.,1.A.G.237.=1.A.G.30.,1.A.G.238.=1.A.U.29.,1.A.U.388.=1.A.A.52.,1.A.A.389.=1.A.C.53.,1.A.C.390.=1.A.G.54.,1.A.U.542.=1.A.C.66.,1.A.A.543.=1.A.G.68.,1.A.G.544.=1.A.U.69.,1.A.A.545.=1.A.U.25.,1.A.C.546.=1.A.G.70.,1.A.C.547.=1.A.A.71.,1.A.U.548.=1.A.A.72.,1…
499	pdb637/4v4vB0.pdb	MGMG_6q57.pdb	2	2642	50	TOPIND	46	3.79	0.01711	0.41025	1.A.C.1.=1.A.G.9.,1.A.G.2.=1.A.A.10.,1.A.U.3.=1.A.U.11.,1.A.A.4.=1.A.G.12.,1.A.C.5.=1.A.A.13.,1.A.A.6.=1.A.U.14.,1.A.C.7.=1.A.U.15.,1.A.G.8.=1.A.C.16.,1.A.G.9.=1.A.G.17.,1.A.U.10.=1.A.C.18.,1.A.G.11.=1.A.G.19.,1.A.A.457.=1.A.C.66.,1.A.A.458.=1.A.G.67.,1.A.C.459.=1.A.U.69.,1.A.C.460.=1.A.G.70.,1.A.G.461.=1.A.A.71.,1.A.U.462.=1.A.A.72.,1.A.G.463.=1.A.U.73.,1.A.U.464.=1.A.C.74.,1.A.A.465.=1.A.A.75.,…
500	pdb637/6ppkA.pdb	MGMG_6q57.pdb	4	2471	50	TOPIND	48	3.54	0.01911	0.41022	1.A.G.24.=1.A.C.74.,1.A.G.25.=1.A.U.73.,1.A.U.27.=1.A.G.9.,1.A.C.29.=1.A.G.70.,1.A.G.354.=1.A.A.22.,1.A.A.372.=1.A.G.19.,1.A.C.373.=1.A.A.23.,1.A.G.491.=1.A.A.71.,1.A.A.492.=1.A.A.72.,1.A.U.520.=1.A.C.16.,1.A.G.521.=1.A.G.17.,1.A.C.553.=1.A.U.15.,1.A.C.554.=1.A.U.14.,1.A.G.556.=1.A.A.13.,1.A.A.557.=1.A.A.75.,1.A.A.558.=1.A.U.76.,1.A.G.1193.=1.A.G.44.,1.A.U.1194.=1.A.U.45.,1.A.U.1195.=1.A.C.46.,1.…
501	pdb637/6spfa.pdb	MGMG_6q57.pdb	3	1245	50	TOPIND	41	3.51	0.03187	0.41022	1.A.G.52.=1.A.A.72.,1.A.C.53.=1.A.A.71.,1.A.A.55.=1.A.G.17.,1.A.G.56.=1.A.U.14.,1.A.C.89.=1.A.A.13.,1.A.A.90.=1.A.G.12.,1.A.G.91.=1.A.U.11.,1.A.C.95.=1.A.C.66.,1.A.G.97.=1.A.U.69.,1.A.A.98.=1.A.G.19.,1.A.C.99.=1.A.C.18.,1.A.A.150.=1.A.G.78.,1.A.A.151.=1.A.A.10.,1.A.C.305.=1.A.C.48.,1.A.U.306.=1.A.A.49.,1.A.G.307.=1.A.C.50.,1.A.G.308.=1.A.A.51.,1.A.A.309.=1.A.A.52.,1.A.A.310.=1.A.C.53.,1.A.C.311.=…
502	pdb637/6sj6A.pdb	MGMG_6q57.pdb	4	2405	50	TOPIND	48	3.61	0.01962	0.41021	1.A.C.726.=1.A.G.44.,1.A.U.727.=1.A.U.45.,1.A.A.728.=1.A.C.46.,1.A.C.729.=1.A.A.47.,1.A.C.730.=1.A.C.48.,1.A.C.731.=1.A.A.49.,1.A.U.732.=1.A.C.50.,1.A.U.733.=1.A.A.51.,1.A.G.734.=1.A.A.52.,1.A.G.735.=1.A.C.53.,1.A.U.736.=1.A.G.54.,1.A.C.737.=1.A.A.55.,1.A.G.762.=1.A.C.18.,1.A.A.767.=1.A.C.66.,1.A.C.769.=1.A.G.67.,1.A.C.770.=1.A.G.68.,1.A.G.771.=1.A.U.69.,1.A.A.772.=1.A.A.13.,1.A.C.773.=1.A.U.14.,…
503	pdb637/6spdA.pdb	MGMG_6q57.pdb	3	2710	50	TOPIND	46	3.57	0.01672	0.41017	1.A.A.117.=1.A.G.19.,1.A.U.119.=1.A.C.66.,1.A.G.120.=1.A.G.67.,1.A.G.121.=1.A.A.55.,1.A.G.122.=1.A.G.54.,1.A.A.148.=1.A.G.68.,1.A.U.149.=1.A.U.69.,1.A.C.150.=1.A.G.70.,1.A.U.151.=1.A.A.71.,1.A.U.152.=1.A.A.72.,1.A.G.153.=1.A.U.73.,1.A.U.154.=1.A.C.74.,1.A.A.155.=1.A.A.75.,1.A.C.156.=1.A.U.76.,1.A.U.157.=1.A.U.77.,1.A.G.158.=1.A.G.78.,1.A.A.166.=1.A.A.8.,1.A.G.167.=1.A.G.9.,1.A.G.168.=1.A.A.10.,1.…
504	pdb637/3jbnAA.pdb	MGMG_6q57.pdb	15	2495	50	TOPIND	47	4.12	0.01844	0.41016	1.A.A.25.=1.A.A.55.,1.A.C.843.=1.A.G.54.,1.A.U.844.=1.A.C.53.,1.A.U.845.=1.A.A.52.,1.A.G.940.=1.A.A.22.,1.A.A.1514.=1.A.G.30.,1.A.U.1519.=1.A.G.44.,1.A.G.1520.=1.A.U.27.,1.A.A.1522.=1.A.G.28.,1.A.A.1524.=1.A.A.51.,1.A.G.1525.=1.A.C.50.,1.A.U.1526.=1.A.A.49.,1.A.G.1527.=1.A.U.31.,1.A.U.1529.=1.A.G.32.,1.A.A.2033.=1.A.A.23.,1.A.C.2034.=1.A.G.24.,1.A.A.2035.=1.A.U.25.,1.A.A.2036.=1.A.C.46.,1.A.C.203…
505	pdb637/4v9f0.pdb	MGMG_6q57.pdb	8	2418	50	TOPIND	47	3.42	0.01914	0.41013	1.A.C.149.=1.A.C.50.,1.A.A.185.=1.A.A.23.,1.A.A.186.=1.A.G.24.,1.A.A.209.=1.A.A.34.,1.A.G.372.=1.A.A.55.,1.A.A.373.=1.A.G.54.,1.A.G.374.=1.A.C.53.,1.A.A.376.=1.A.U.25.,1.A.G.377.=1.A.G.26.,1.A.G.382.=1.A.U.29.,1.A.G.383.=1.A.G.30.,1.A.U.384.=1.A.U.31.,1.A.U.385.=1.A.G.32.,1.A.G.386.=1.A.A.33.,1.A.A.388.=1.A.A.8.,1.A.U.389.=1.A.U.45.,1.A.A.390.=1.A.C.46.,1.A.U.391.=1.A.A.47.,1.A.C.392.=1.A.C.48.,1…
506	pdb637/5xyuA.pdb	MGMG_6q57.pdb	4	1189	50	TOPIND	45	3.58	0.03651	0.41013	1.A.A.591.=1.A.C.66.,1.A.G.592.=1.A.G.67.,1.A.G.593.=1.A.G.68.,1.A.G.594.=1.A.U.69.,1.A.G.595.=1.A.G.70.,1.A.A.596.=1.A.A.71.,1.A.G.597.=1.A.A.72.,1.A.A.598.=1.A.U.73.,1.A.C.599.=1.A.C.74.,1.A.U.600.=1.A.A.75.,1.A.G.601.=1.A.U.76.,1.A.G.602.=1.A.U.77.,1.A.A.644.=1.A.G.9.,1.A.C.645.=1.A.A.10.,1.A.G.653.=1.A.A.55.,1.A.C.654.=1.A.G.24.,1.A.G.655.=1.A.A.23.,1.A.G.659.=1.A.C.46.,1.A.C.660.=1.A.U.25.,1…
507	pdb637/1ffk0.pdb	MGMG_6q57.pdb	9	2272	50	TOPIND	50	3.45	0.02164	0.40993	1.A.G.147.=1.A.A.33.,1.A.A.148.=1.A.A.34.,1.A.A.149.=1.A.C.46.,1.A.C.150.=1.A.A.47.,1.A.A.153.=1.A.U.27.,1.A.A.154.=1.A.G.26.,1.A.A.155.=1.A.U.25.,1.A.C.156.=1.A.U.45.,1.A.A.157.=1.A.G.44.,1.A.A.162.=1.A.U.31.,1.A.G.163.=1.A.G.32.,1.A.A.210.=1.A.G.28.,1.A.G.211.=1.A.U.29.,1.A.U.212.=1.A.G.30.,1.A.A.743.=1.A.A.52.,1.A.C.744.=1.A.A.51.,1.A.C.746.=1.A.C.50.,1.A.G.747.=1.A.A.49.,1.A.G.879.=1.A.C.48.,…
508	pdb637/5v93a.pdb	MGMG_6q57.pdb	1	1470	50	TOPIND	48	3.37	0.03182	0.40993	1.A.G.937.=1.A.A.33.,1.A.U.938.=1.A.A.34.,1.A.A.945.=1.A.C.48.,1.A.U.947.=1.A.A.47.,1.A.C.948.=1.A.C.46.,1.A.A.950.=1.A.A.8.,1.A.G.959.=1.A.G.44.,1.A.A.964.=1.A.U.29.,1.A.C.965.=1.A.G.28.,1.A.C.966.=1.A.U.27.,1.A.U.967.=1.A.G.26.,1.A.A.969.=1.A.U.25.,1.A.G.979.=1.A.A.55.,1.A.G.1002.=1.A.C.53.,1.A.A.1030.=1.A.C.66.,1.A.G.1031.=1.A.G.67.,1.A.G.1032.=1.A.U.69.,1.A.G.1034.=1.A.G.70.,1.A.G.1035.=1.A.A…
509	pdb637/6az31.pdb	MGMG_6q57.pdb	3	1487	50	TOPIND	43	3.1	0.0283	0.4099	1.A.A.455.=1.A.C.66.,1.A.A.456.=1.A.G.67.,1.A.U.457.=1.A.G.68.,1.A.G.458.=1.A.U.69.,1.A.G.459.=1.A.G.70.,1.A.A.460.=1.A.A.71.,1.A.A.461.=1.A.A.72.,1.A.G.462.=1.A.U.73.,1.A.U.463.=1.A.C.74.,1.A.A.464.=1.A.A.75.,1.A.C.465.=1.A.U.76.,1.A.C.466.=1.A.U.77.,1.A.U.467.=1.A.G.78.,1.A.G.632.=1.A.A.8.,1.A.G.633.=1.A.G.9.,1.A.G.634.=1.A.A.10.,1.A.U.635.=1.A.U.11.,1.A.G.636.=1.A.G.12.,1.A.C.637.=1.A.A.13.,1.…
510	pdb637/3j7yA.pdb	MGMG_6q57.pdb	2	1378	50	TOPIND	50	3.46	0.03524	0.40988	1.A.C.239.=1.A.A.23.,1.A.U.240.=1.A.G.24.,1.A.A.241.=1.A.U.25.,1.A.C.242.=1.A.G.26.,1.A.C.243.=1.A.U.27.,1.A.U.244.=1.A.G.28.,1.A.A.245.=1.A.U.29.,1.A.A.246.=1.A.G.30.,1.A.G.247.=1.A.U.31.,1.A.A.248.=1.A.G.32.,1.A.A.249.=1.A.A.33.,1.A.C.250.=1.A.A.34.,1.A.G.257.=1.A.G.78.,1.A.C.265.=1.A.G.70.,1.A.C.266.=1.A.A.71.,1.A.G.267.=1.A.A.72.,1.A.G.286.=1.A.U.73.,1.A.A.289.=1.A.A.8.,1.A.G.291.=1.A.G.44.,1…
511	pdb637/4v4vB0.pdb	MGMG_6q57.pdb	7	2410	50	TOPIND	41	3.48	0.01674	0.40983	1.A.U.197.=1.A.C.53.,1.A.A.198.=1.A.A.52.,1.A.A.205.=1.A.A.22.,1.A.G.208.=1.A.G.54.,1.A.A.533.=1.A.C.66.,1.A.U.534.=1.A.G.67.,1.A.A.535.=1.A.G.68.,1.A.U.536.=1.A.U.69.,1.A.U.537.=1.A.G.70.,1.A.C.538.=1.A.A.71.,1.A.U.539.=1.A.A.72.,1.A.G.540.=1.A.U.73.,1.A.U.541.=1.A.C.74.,1.A.A.542.=1.A.A.75.,1.A.G.543.=1.A.U.76.,1.A.C.544.=1.A.U.77.,1.A.A.545.=1.A.G.78.,1.A.G.560.=1.A.U.27.,1.A.C.561.=1.A.G.26.,…
512	pdb637/5mmma.pdb	MGMG_6q57.pdb	0	1484	50	TOPIND	47	3.17	0.03096	0.40977	1.A.G.900.=1.A.A.34.,1.A.G.922.=1.A.A.8.,1.A.A.924.=1.A.G.78.,1.A.U.930.=1.A.G.44.,1.A.U.931.=1.A.U.45.,1.A.A.932.=1.A.C.46.,1.A.C.933.=1.A.A.47.,1.A.C.934.=1.A.C.48.,1.A.A.935.=1.A.A.49.,1.A.G.936.=1.A.C.50.,1.A.G.937.=1.A.A.51.,1.A.G.938.=1.A.A.52.,1.A.C.939.=1.A.C.53.,1.A.U.940.=1.A.G.54.,1.A.U.941.=1.A.A.55.,1.A.C.994.=1.A.C.66.,1.A.A.995.=1.A.G.67.,1.A.G.996.=1.A.G.68.,1.A.G.997.=1.A.U.69.,1…
513	pdb637/1ffk0.pdb	MGMG_6q57.pdb	10	2222	50	TOPIND	47	3.44	0.02079	0.4097	1.A.C.144.=1.A.C.50.,1.A.A.180.=1.A.A.23.,1.A.A.181.=1.A.G.24.,1.A.A.204.=1.A.A.34.,1.A.G.367.=1.A.A.55.,1.A.A.368.=1.A.G.54.,1.A.G.369.=1.A.C.53.,1.A.A.371.=1.A.U.25.,1.A.G.372.=1.A.G.26.,1.A.G.377.=1.A.U.29.,1.A.G.378.=1.A.G.30.,1.A.U.379.=1.A.U.31.,1.A.U.380.=1.A.G.32.,1.A.G.381.=1.A.A.33.,1.A.A.383.=1.A.A.8.,1.A.U.384.=1.A.U.45.,1.A.A.385.=1.A.C.46.,1.A.U.386.=1.A.A.47.,1.A.C.387.=1.A.C.48.,1…
514	pdb637/5jb32.pdb	MGMG_6q57.pdb	6	1214	50	TOPIND	42	3.85	0.03324	0.40958	1.A.G.616.=1.A.A.22.,1.A.A.617.=1.A.A.23.,1.A.G.618.=1.A.G.24.,1.A.A.619.=1.A.U.25.,1.A.G.620.=1.A.G.26.,1.A.G.621.=1.A.U.27.,1.A.C.622.=1.A.G.28.,1.A.C.623.=1.A.U.29.,1.A.G.624.=1.A.G.30.,1.A.G.625.=1.A.U.31.,1.A.G.626.=1.A.G.32.,1.A.G.627.=1.A.A.33.,1.A.G.628.=1.A.A.34.,1.A.U.629.=1.A.A.8.,1.A.C.670.=1.A.G.44.,1.A.C.671.=1.A.U.45.,1.A.G.672.=1.A.G.9.,1.A.C.673.=1.A.A.72.,1.A.C.674.=1.A.A.71.,1.…
515	pdb637/6q951.pdb	MGMG_6q57.pdb	10	2354	50	TOPIND	49	3.09	0.02054	0.40956	1.A.U.180.=1.A.A.8.,1.A.G.225.=1.A.A.75.,1.A.C.226.=1.A.U.76.,1.A.G.228.=1.A.G.78.,1.A.C.390.=1.A.C.66.,1.A.C.391.=1.A.G.67.,1.A.C.392.=1.A.G.68.,1.A.G.393.=1.A.U.69.,1.A.U.394.=1.A.G.70.,1.A.G.395.=1.A.A.71.,1.A.G.396.=1.A.A.72.,1.A.U.397.=1.A.U.73.,1.A.U.398.=1.A.C.74.,1.A.G.400.=1.A.G.9.,1.A.U.401.=1.A.A.10.,1.A.G.402.=1.A.U.11.,1.A.A.404.=1.A.G.12.,1.A.G.405.=1.A.A.13.,1.A.C.406.=1.A.U.14.,1.…
516	pdb637/4v84BA.pdb	MGMG_6q57.pdb	10	2284	50	TOPIND	49	3.4	0.0211	0.40946	1.A.G.721.=1.A.A.72.,1.A.G.1414.=1.A.U.77.,1.A.G.1415.=1.A.G.78.,1.A.G.1598.=1.A.A.75.,1.A.G.1599.=1.A.U.76.,1.A.U.1601.=1.A.U.11.,1.A.G.1602.=1.A.A.10.,1.A.C.1603.=1.A.G.70.,1.A.A.1604.=1.A.A.71.,1.A.G.1606.=1.A.U.73.,1.A.A.1607.=1.A.C.74.,1.A.C.1609.=1.A.U.14.,1.A.A.1610.=1.A.A.13.,1.A.U.1653.=1.A.C.18.,1.A.G.1654.=1.A.G.17.,1.A.G.1678.=1.A.A.23.,1.A.U.1679.=1.A.G.24.,1.A.G.1680.=1.A.U.25.,1.A.…
517	pdb637/1ffk0.pdb	MGMG_6q57.pdb	11	2175	50	TOPIND	48	3.52	0.02167	0.40927	1.A.A.1983.=1.A.C.74.,1.A.C.1984.=1.A.A.75.,1.A.A.1985.=1.A.U.76.,1.A.C.1986.=1.A.U.77.,1.A.C.1987.=1.A.G.78.,1.A.G.2452.=1.A.A.8.,1.A.G.2453.=1.A.G.9.,1.A.U.2454.=1.A.A.10.,1.A.G.2455.=1.A.U.11.,1.A.U.2456.=1.A.G.12.,1.A.G.2457.=1.A.A.13.,1.A.U.2458.=1.A.U.14.,1.A.G.2460.=1.A.U.69.,1.A.U.2461.=1.A.G.70.,1.A.A.2603.=1.A.A.72.,1.A.A.2604.=1.A.U.73.,1.A.A.2608.=1.A.U.15.,1.A.G.2609.=1.A.C.16.,1.A.C…
518	pdb637/6ppkA.pdb	MGMG_6q57.pdb	9	2239	50	TOPIND	46	3.32	0.02022	0.40925	1.A.G.58.=1.A.A.71.,1.A.A.59.=1.A.A.72.,1.A.C.60.=1.A.C.74.,1.A.G.61.=1.A.A.75.,1.A.A.62.=1.A.U.77.,1.A.A.63.=1.A.G.78.,1.A.C.66.=1.A.G.44.,1.A.C.67.=1.A.U.45.,1.A.A.69.=1.A.A.34.,1.A.A.71.=1.A.A.8.,1.A.U.72.=1.A.G.9.,1.A.G.73.=1.A.C.46.,1.A.C.74.=1.A.A.47.,1.A.U.75.=1.A.C.48.,1.A.U.76.=1.A.A.49.,1.A.C.77.=1.A.C.50.,1.A.G.78.=1.A.A.51.,1.A.G.79.=1.A.A.52.,1.A.G.80.=1.A.C.53.,1.A.G.81.=1.A.G.54.,1…
519	pdb637/4v6iDA.pdb	MGMG_6q57.pdb	9	2922	50	TOPIND	49	3.91	0.01649	0.40919	1.A.A.416.=1.A.C.66.,1.A.G.1872.=1.A.G.30.,1.A.A.2345.=1.A.G.67.,1.A.G.2346.=1.A.G.68.,1.A.C.2347.=1.A.U.69.,1.A.C.2348.=1.A.G.70.,1.A.A.2349.=1.A.A.71.,1.A.A.2350.=1.A.A.72.,1.A.G.2351.=1.A.U.73.,1.A.G.2352.=1.A.C.74.,1.A.G.2353.=1.A.A.75.,1.A.A.2354.=1.A.U.76.,1.A.G.2358.=1.A.U.11.,1.A.G.2359.=1.A.G.12.,1.A.C.2360.=1.A.A.13.,1.A.U.2361.=1.A.U.14.,1.A.U.2362.=1.A.U.15.,1.A.G.2363.=1.A.C.16.,1.A.…
520	pdb637/5o60A.pdb	MGMG_6q57.pdb	9	2691	50	TOPIND	45	3.57	0.01647	0.40915	1.A.C.273.=1.A.G.44.,1.A.C.274.=1.A.U.45.,1.A.G.275.=1.A.C.46.,1.A.U.276.=1.A.A.47.,1.A.A.277.=1.A.C.48.,1.A.U.278.=1.A.A.49.,1.A.G.279.=1.A.C.50.,1.A.C.280.=1.A.A.51.,1.A.A.281.=1.A.A.52.,1.A.U.282.=1.A.C.53.,1.A.G.283.=1.A.G.54.,1.A.U.284.=1.A.A.55.,1.A.A.286.=1.A.G.67.,1.A.U.287.=1.A.C.66.,1.A.A.288.=1.A.G.68.,1.A.C.289.=1.A.U.25.,1.A.C.290.=1.A.U.69.,1.A.G.291.=1.A.G.12.,1.A.G.292.=1.A.A.13.,…
521	pdb637/2zjrX.pdb	MGMG_6q57.pdb	8	2303	50	TOPIND	45	3.48	0.01921	0.40906	1.A.G.27.=1.A.U.73.,1.A.U.29.=1.A.G.9.,1.A.G.30.=1.A.U.69.,1.A.C.31.=1.A.G.70.,1.A.C.32.=1.A.C.18.,1.A.A.288.=1.A.G.19.,1.A.G.289.=1.A.A.22.,1.A.G.380.=1.A.A.71.,1.A.U.382.=1.A.A.72.,1.A.G.407.=1.A.C.16.,1.A.C.441.=1.A.U.15.,1.A.C.442.=1.A.U.14.,1.A.G.444.=1.A.A.13.,1.A.A.445.=1.A.G.12.,1.A.G.1114.=1.A.G.44.,1.A.U.1115.=1.A.U.45.,1.A.U.1116.=1.A.C.46.,1.A.C.1117.=1.A.A.47.,1.A.A.1118.=1.A.C.48.,1…
522	pdb637/5xyuA.pdb	MGMG_6q57.pdb	5	1144	50	TOPIND	46	3.61	0.0387	0.40902	1.A.G.863.=1.A.U.11.,1.A.G.864.=1.A.G.12.,1.A.G.867.=1.A.A.75.,1.A.A.868.=1.A.C.74.,1.A.G.869.=1.A.U.73.,1.A.A.871.=1.A.U.15.,1.A.U.872.=1.A.U.14.,1.A.G.1087.=1.A.A.13.,1.A.C.1088.=1.A.U.69.,1.A.U.1089.=1.A.G.70.,1.A.A.1090.=1.A.A.10.,1.A.A.1092.=1.A.G.9.,1.A.A.1093.=1.A.G.44.,1.A.G.1095.=1.A.U.45.,1.A.G.1096.=1.A.C.46.,1.A.C.1097.=1.A.A.47.,1.A.C.1098.=1.A.C.48.,1.A.G.1099.=1.A.A.49.,1.A.G.1100.…
523	pdb637/6gawBA.pdb	MGMG_6q57.pdb	5	1310	50	TOPIND	40	3.4	0.02966	0.40902	1.A.A.366.=1.A.G.68.,1.A.A.367.=1.A.G.67.,1.A.A.368.=1.A.C.66.,1.A.G.369.=1.A.C.18.,1.A.A.370.=1.A.G.19.,1.A.C.380.=1.A.A.22.,1.A.A.381.=1.A.A.23.,1.A.A.382.=1.A.G.24.,1.A.C.383.=1.A.U.25.,1.A.C.384.=1.A.G.26.,1.A.U.385.=1.A.U.27.,1.A.U.386.=1.A.G.28.,1.A.A.387.=1.A.U.29.,1.A.A.388.=1.A.G.30.,1.A.A.389.=1.A.U.31.,1.A.A.390.=1.A.G.32.,1.A.A.391.=1.A.A.33.,1.A.U.392.=1.A.A.34.,1.A.C.394.=1.A.A.8.,1…
524	pdb637/6q951.pdb	MGMG_6q57.pdb	11	2305	50	TOPIND	44	3.65	0.01874	0.40886	1.A.G.542.=1.A.C.66.,1.A.A.544.=1.A.G.67.,1.A.G.545.=1.A.U.69.,1.A.U.546.=1.A.G.70.,1.A.C.547.=1.A.A.71.,1.A.A.548.=1.A.A.72.,1.A.C.549.=1.A.U.73.,1.A.G.550.=1.A.C.74.,1.A.G.551.=1.A.A.75.,1.A.C.552.=1.A.U.76.,1.A.C.553.=1.A.U.77.,1.A.C.554.=1.A.G.78.,1.A.G.559.=1.A.A.8.,1.A.G.560.=1.A.G.9.,1.A.G.561.=1.A.A.10.,1.A.U.562.=1.A.U.11.,1.A.U.563.=1.A.G.12.,1.A.G.564.=1.A.A.13.,1.A.U.565.=1.A.U.14.,1.…
525	pdb637/4v3pL1.pdb	MGMG_6q57.pdb	4	3161	50	TOPIND	49	3.44	0.01532	0.40883	1.A.G.2385.=1.A.A.23.,1.A.A.2386.=1.A.G.24.,1.A.C.2387.=1.A.U.25.,1.A.C.2388.=1.A.G.26.,1.A.C.2389.=1.A.U.27.,1.A.U.2390.=1.A.G.28.,1.A.G.2391.=1.A.U.29.,1.A.U.2393.=1.A.G.30.,1.A.G.2394.=1.A.U.31.,1.A.A.2395.=1.A.G.32.,1.A.G.2396.=1.A.A.33.,1.A.C.2397.=1.A.A.34.,1.A.G.2777.=1.A.G.44.,1.A.U.2778.=1.A.U.45.,1.A.U.2779.=1.A.C.46.,1.A.C.2782.=1.A.A.47.,1.A.A.2783.=1.A.C.48.,1.A.C.2784.=1.A.A.49.,1.A…
526	pdb637/5mlcA.pdb	MGMG_6q57.pdb	7	2421	50	TOPIND	48	3.72	0.01947	0.40879	1.A.A.1650.=1.A.A.34.,1.A.A.1890.=1.A.A.23.,1.A.A.1891.=1.A.G.24.,1.A.U.1893.=1.A.U.25.,1.A.C.1894.=1.A.G.68.,1.A.U.1896.=1.A.G.26.,1.A.G.1898.=1.A.U.27.,1.A.U.1899.=1.A.G.28.,1.A.C.1900.=1.A.U.29.,1.A.G.1901.=1.A.G.30.,1.A.G.1902.=1.A.U.31.,1.A.G.1903.=1.A.G.32.,1.A.G.1907.=1.A.G.44.,1.A.U.1908.=1.A.U.45.,1.A.U.1909.=1.A.C.46.,1.A.C.1910.=1.A.A.47.,1.A.C.1911.=1.A.C.48.,1.A.G.1912.=1.A.A.49.,1.A…
527	pdb637/4v6uB1.pdb	MGMG_6q57.pdb	17	2247	50	TOPIND	46	3.84	0.02004	0.40877	1.A.U.33.=1.A.A.22.,1.A.G.35.=1.A.A.23.,1.A.G.36.=1.A.U.25.,1.A.C.37.=1.A.G.26.,1.A.U.38.=1.A.U.27.,1.A.C.39.=1.A.G.28.,1.A.G.40.=1.A.U.29.,1.A.G.41.=1.A.G.30.,1.A.G.42.=1.A.U.31.,1.A.G.43.=1.A.G.32.,1.A.C.44.=1.A.A.33.,1.A.C.46.=1.A.A.34.,1.A.G.54.=1.A.A.72.,1.A.G.55.=1.A.U.73.,1.A.G.169.=1.A.A.8.,1.A.A.170.=1.A.U.45.,1.A.A.171.=1.A.G.44.,1.A.C.198.=1.A.U.77.,1.A.C.199.=1.A.G.78.,1.A.U.475.=1.A.…
528	pdb637/6c4hA.pdb	MGMG_6q57.pdb	2	538	50	TOPIND	47	3.69	0.07995	0.40877	1.A.C.320.=1.A.G.67.,1.A.U.321.=1.A.G.68.,1.A.C.322.=1.A.U.69.,1.A.G.323.=1.A.G.70.,1.A.C.324.=1.A.A.71.,1.A.U.325.=1.A.A.72.,1.A.G.326.=1.A.U.73.,1.A.U.327.=1.A.C.74.,1.A.G.328.=1.A.A.75.,1.A.A.329.=1.A.U.76.,1.A.G.331.=1.A.G.9.,1.A.A.332.=1.A.U.11.,1.A.G.334.=1.A.G.12.,1.A.C.335.=1.A.A.13.,1.A.A.336.=1.A.U.14.,1.A.G.337.=1.A.U.15.,1.A.U.338.=1.A.C.16.,1.A.G.339.=1.A.G.17.,1.A.U.340.=1.A.C.18.,1…
529	pdb637/6hd71.pdb	MGMG_6q57.pdb	2	3242	50	TOPIND	48	3.39	0.01464	0.40874	1.A.A.805.=1.A.G.28.,1.A.U.2119.=1.A.U.77.,1.A.A.2382.=1.A.U.45.,1.A.C.2383.=1.A.C.46.,1.A.C.2384.=1.A.A.47.,1.A.C.2385.=1.A.C.48.,1.A.U.2386.=1.A.A.49.,1.A.G.2387.=1.A.C.50.,1.A.U.2389.=1.A.A.51.,1.A.G.2390.=1.A.A.52.,1.A.G.2545.=1.A.A.55.,1.A.A.2548.=1.A.G.54.,1.A.G.2549.=1.A.C.53.,1.A.A.2743.=1.A.A.22.,1.A.G.2744.=1.A.A.23.,1.A.U.2745.=1.A.G.24.,1.A.U.2746.=1.A.U.25.,1.A.A.2747.=1.A.G.68.,1.A.…
530	pdb637/6hmaA.pdb	MGMG_6q57.pdb	9	2410	50	TOPIND	47	3.47	0.01919	0.40873	1.A.C.112.=1.A.A.23.,1.A.C.113.=1.A.A.22.,1.A.G.118.=1.A.C.53.,1.A.G.119.=1.A.G.54.,1.A.G.120.=1.A.A.55.,1.A.A.124.=1.A.C.18.,1.A.C.125.=1.A.G.19.,1.A.C.126.=1.A.U.69.,1.A.C.127.=1.A.U.25.,1.A.A.128.=1.A.G.26.,1.A.G.129.=1.A.U.27.,1.A.C.130.=1.A.G.28.,1.A.A.131.=1.A.U.29.,1.A.U.132.=1.A.G.30.,1.A.G.133.=1.A.U.31.,1.A.A.134.=1.A.G.32.,1.A.G.135.=1.A.A.33.,1.A.U.136.=1.A.A.34.,1.A.U.139.=1.A.G.44.,…
531	pdb637/6q951.pdb	MGMG_6q57.pdb	9	2403	50	TOPIND	49	3.44	0.02007	0.40866	1.A.A.1669.=1.A.A.55.,1.A.U.1674.=1.A.G.67.,1.A.G.1675.=1.A.C.66.,1.A.A.1914.=1.A.G.44.,1.A.U.1915.=1.A.U.45.,1.A.U.1916.=1.A.C.46.,1.A.U.1919.=1.A.A.47.,1.A.G.1921.=1.A.C.48.,1.A.U.1922.=1.A.A.49.,1.A.C.1923.=1.A.C.50.,1.A.G.1924.=1.A.A.51.,1.A.G.1925.=1.A.A.52.,1.A.G.1926.=1.A.C.53.,1.A.G.1930.=1.A.A.23.,1.A.U.1931.=1.A.G.24.,1.A.U.1932.=1.A.U.25.,1.A.C.1933.=1.A.G.26.,1.A.C.1934.=1.A.U.27.,1.A…
532	pdb637/5mmma.pdb	MGMG_6q57.pdb	1	1437	50	TOPIND	48	2.81	0.03278	0.40863	1.A.C.15.=1.A.G.17.,1.A.A.17.=1.A.C.18.,1.A.U.18.=1.A.G.19.,1.A.A.814.=1.A.C.66.,1.A.A.868.=1.A.G.67.,1.A.U.869.=1.A.U.69.,1.A.U.870.=1.A.G.70.,1.A.G.871.=1.A.A.71.,1.A.A.872.=1.A.A.72.,1.A.C.873.=1.A.U.73.,1.A.G.874.=1.A.C.74.,1.A.G.876.=1.A.A.75.,1.A.G.877.=1.A.U.76.,1.A.G.878.=1.A.U.77.,1.A.C.879.=1.A.G.78.,1.A.A.1016.=1.A.A.34.,1.A.C.1018.=1.A.C.46.,1.A.U.1019.=1.A.A.47.,1.A.C.1020.=1.A.C.48.…
533	pdb637/6gc4A.pdb	MGMG_6q57.pdb	5	2353	50	TOPIND	48	3.64	0.02003	0.40863	1.A.A.53.=1.A.C.66.,1.A.G.54.=1.A.A.55.,1.A.G.55.=1.A.G.54.,1.A.A.56.=1.A.A.22.,1.A.G.58.=1.A.A.23.,1.A.G.60.=1.A.A.47.,1.A.C.61.=1.A.C.48.,1.A.U.62.=1.A.A.49.,1.A.A.63.=1.A.C.50.,1.A.A.64.=1.A.A.51.,1.A.U.65.=1.A.A.52.,1.A.C.66.=1.A.C.53.,1.A.U.67.=1.A.G.26.,1.A.G.68.=1.A.G.68.,1.A.C.69.=1.A.U.69.,1.A.A.73.=1.A.G.24.,1.A.A.74.=1.A.C.46.,1.A.G.75.=1.A.G.70.,1.A.C.76.=1.A.A.71.,1.A.G.77.=1.A.A.72.…
534	pdb637/4v49B0.pdb	MGMG_6q57.pdb	5	2588	50	TOPIND	49	3.64	0.01863	0.40862	1.A.C.1399.=1.A.U.77.,1.A.C.1400.=1.A.G.78.,1.A.A.1511.=1.A.A.8.,1.A.G.1586.=1.A.A.75.,1.A.A.1587.=1.A.U.76.,1.A.U.1589.=1.A.A.10.,1.A.G.1590.=1.A.G.9.,1.A.U.1591.=1.A.G.70.,1.A.C.1592.=1.A.A.71.,1.A.A.1593.=1.A.A.72.,1.A.A.1594.=1.A.U.73.,1.A.U.1595.=1.A.C.74.,1.A.C.1597.=1.A.U.14.,1.A.A.1598.=1.A.A.13.,1.A.C.1599.=1.A.G.12.,1.A.U.1641.=1.A.C.18.,1.A.C.1642.=1.A.G.17.,1.A.G.1665.=1.A.A.22.,1.A.G…
535	pdb637/6hrm1.pdb	MGMG_6q57.pdb	6	4165	50	TOPIND	50	3.25	0.01191	0.40862	1.A.G.31.=1.A.A.8.,1.A.A.32.=1.A.A.34.,1.A.A.44.=1.A.G.44.,1.A.G.45.=1.A.U.45.,1.A.G.46.=1.A.C.46.,1.A.A.59.=1.A.A.22.,1.A.C.110.=1.A.C.66.,1.A.G.111.=1.A.G.68.,1.A.G.112.=1.A.U.69.,1.A.G.113.=1.A.G.70.,1.A.U.114.=1.A.A.71.,1.A.G.115.=1.A.A.72.,1.A.G.289.=1.A.U.73.,1.A.C.290.=1.A.C.74.,1.A.U.291.=1.A.A.75.,1.A.G.292.=1.A.U.76.,1.A.G.293.=1.A.U.77.,1.A.U.294.=1.A.G.78.,1.A.C.307.=1.A.G.9.,1.A.C.30…
536	pdb637/3culD.pdb	MGMG_6q57.pdb	0	92	50	TOPIND	43	3.33	0.30699	0.40838	1.A.G.1.=1.A.G.17.,1.A.G.2.=1.A.C.16.,1.A.A.3.=1.A.U.15.,1.A.G.5.=1.A.U.14.,1.A.C.7.=1.A.A.75.,1.A.G.8.=1.A.C.74.,1.A.A.10.=1.A.U.73.,1.A.A.11.=1.A.A.72.,1.A.C.13.=1.A.U.11.,1.A.C.14.=1.A.G.12.,1.A.A.15.=1.A.A.13.,1.A.G.21.=1.A.C.18.,1.A.C.22.=1.A.G.19.,1.A.A.23.=1.A.A.22.,1.A.U.46.=1.A.A.55.,1.A.U.47.=1.A.C.66.,1.A.G.48.=1.A.G.67.,1.A.G.49.=1.A.G.68.,1.A.C.50.=1.A.U.69.,1.A.G.51.=1.A.G.70.,1.A.U…
537	pdb637/3j7yA.pdb	MGMG_6q57.pdb	4	1280	50	TOPIND	50	3.72	0.03768	0.40836	1.A.U.170.=1.A.A.33.,1.A.U.348.=1.A.U.45.,1.A.A.349.=1.A.G.9.,1.A.G.350.=1.A.A.10.,1.A.U.353.=1.A.U.73.,1.A.U.355.=1.A.A.72.,1.A.C.361.=1.A.U.77.,1.A.A.362.=1.A.G.78.,1.A.C.364.=1.A.G.44.,1.A.U.409.=1.A.A.34.,1.A.U.410.=1.A.A.8.,1.A.A.411.=1.A.C.46.,1.A.G.412.=1.A.A.47.,1.A.U.413.=1.A.C.48.,1.A.C.414.=1.A.A.49.,1.A.C.415.=1.A.C.50.,1.A.A.416.=1.A.A.51.,1.A.A.417.=1.A.A.52.,1.A.A.418.=1.A.C.53.,1.…
538	pdb637/6hrm1.pdb	MGMG_6q57.pdb	11	3931	50	TOPIND	46	3.37	0.0116	0.40835	1.A.A.946.=1.A.C.66.,1.A.G.947.=1.A.G.67.,1.A.C.948.=1.A.U.69.,1.A.A.949.=1.A.G.70.,1.A.U.950.=1.A.A.71.,1.A.G.951.=1.A.A.72.,1.A.U.952.=1.A.U.73.,1.A.G.953.=1.A.C.74.,1.A.G.954.=1.A.A.75.,1.A.U.955.=1.A.U.76.,1.A.U.956.=1.A.U.77.,1.A.U.957.=1.A.G.78.,1.A.A.978.=1.A.A.33.,1.A.C.979.=1.A.A.34.,1.A.G.1222.=1.A.A.8.,1.A.U.1224.=1.A.G.9.,1.A.A.1225.=1.A.A.10.,1.A.C.1226.=1.A.U.11.,1.A.C.1228.=1.A.G.1…
539	pdb637/3j7yA.pdb	MGMG_6q57.pdb	3	1328	50	TOPIND	48	3.25	0.03519	0.40828	1.A.C.1204.=1.A.G.44.,1.A.U.1205.=1.A.U.45.,1.A.A.1206.=1.A.C.46.,1.A.U.1207.=1.A.A.47.,1.A.U.1208.=1.A.C.48.,1.A.C.1209.=1.A.A.49.,1.A.U.1210.=1.A.C.50.,1.A.A.1211.=1.A.A.51.,1.A.G.1212.=1.A.A.52.,1.A.A.1213.=1.A.C.53.,1.A.G.1214.=1.A.G.54.,1.A.U.1219.=1.A.A.23.,1.A.A.1220.=1.A.G.24.,1.A.U.1221.=1.A.U.25.,1.A.C.1222.=1.A.G.26.,1.A.A.1223.=1.A.U.27.,1.A.A.1224.=1.A.G.28.,1.A.C.1225.=1.A.U.29.,1.A…
540	pdb637/5mrcaa.pdb	MGMG_6q57.pdb	2	1409	50	TOPIND	49	4.26	0.03336	0.40827	1.A.G.563.=1.A.U.29.,1.A.A.564.=1.A.G.30.,1.A.C.567.=1.A.A.47.,1.A.G.568.=1.A.C.48.,1.A.U.569.=1.A.A.49.,1.A.G.575.=1.A.A.22.,1.A.A.576.=1.A.A.55.,1.A.A.591.=1.A.C.66.,1.A.G.592.=1.A.G.67.,1.A.A.593.=1.A.U.69.,1.A.G.594.=1.A.G.70.,1.A.U.595.=1.A.A.71.,1.A.U.596.=1.A.A.72.,1.A.A.597.=1.A.U.73.,1.A.A.598.=1.A.C.74.,1.A.U.599.=1.A.A.75.,1.A.A.600.=1.A.U.76.,1.A.A.601.=1.A.U.77.,1.A.A.602.=1.A.G.78.,…
541	pdb637/4v5oAA.pdb	MGMG_6q57.pdb	1	1697	50	TOPIND	49	3.1	0.02833	0.40823	1.A.G.1140.=1.A.A.34.,1.A.G.1162.=1.A.A.8.,1.A.G.1163.=1.A.G.78.,1.A.U.1170.=1.A.G.44.,1.A.C.1171.=1.A.U.45.,1.A.A.1172.=1.A.C.46.,1.A.C.1173.=1.A.A.47.,1.A.G.1174.=1.A.C.48.,1.A.A.1175.=1.A.A.49.,1.A.G.1176.=1.A.C.50.,1.A.C.1177.=1.A.A.51.,1.A.G.1178.=1.A.A.52.,1.A.C.1179.=1.A.C.53.,1.A.A.1180.=1.A.G.54.,1.A.G.1182.=1.A.A.55.,1.A.G.1229.=1.A.C.66.,1.A.U.1230.=1.A.G.67.,1.A.G.1231.=1.A.G.68.,1.A.…
542	pdb637/5v93a.pdb	MGMG_6q57.pdb	2	1422	50	TOPIND	49	3.15	0.03367	0.40818	1.A.U.10.=1.A.G.54.,1.A.A.12.=1.A.A.55.,1.A.U.13.=1.A.C.66.,1.A.A.851.=1.A.G.19.,1.A.A.904.=1.A.A.22.,1.A.A.905.=1.A.A.23.,1.A.U.906.=1.A.G.24.,1.A.U.907.=1.A.U.25.,1.A.G.908.=1.A.G.26.,1.A.A.909.=1.A.U.27.,1.A.C.910.=1.A.G.28.,1.A.G.911.=1.A.U.29.,1.A.G.912.=1.A.G.30.,1.A.G.913.=1.A.U.31.,1.A.G.915.=1.A.G.32.,1.A.C.916.=1.A.A.33.,1.A.C.917.=1.A.A.34.,1.A.G.1052.=1.A.G.9.,1.A.C.1053.=1.A.A.10.,1.…
543	pdb637/1ond0.pdb	MGMG_6q57.pdb	9	2334	50	TOPIND	46	3.93	0.0193	0.40816	1.A.U.34.=1.A.C.66.,1.A.G.35.=1.A.G.67.,1.A.G.36.=1.A.U.69.,1.A.C.37.=1.A.G.70.,1.A.G.38.=1.A.A.71.,1.A.C.39.=1.A.A.72.,1.A.U.40.=1.A.U.73.,1.A.G.41.=1.A.C.74.,1.A.G.42.=1.A.A.75.,1.A.A.43.=1.A.U.76.,1.A.G.44.=1.A.U.77.,1.A.G.157.=1.A.G.44.,1.A.A.158.=1.A.U.45.,1.A.A.159.=1.A.A.8.,1.A.U.183.=1.A.A.34.,1.A.A.184.=1.A.A.33.,1.A.C.185.=1.A.G.32.,1.A.G.192.=1.A.G.78.,1.A.U.391.=1.A.G.9.,1.A.C.392.=1.…
544	pdb637/6gc6A.pdb	MGMG_6q57.pdb	4	1899	50	TOPIND	46	3.77	0.02364	0.40814	1.A.G.818.=1.A.G.24.,1.A.A.819.=1.A.U.25.,1.A.A.820.=1.A.G.67.,1.A.A.821.=1.A.A.55.,1.A.G.836.=1.A.C.66.,1.A.C.837.=1.A.G.68.,1.A.C.838.=1.A.U.69.,1.A.U.839.=1.A.G.70.,1.A.C.840.=1.A.A.71.,1.A.G.841.=1.A.A.72.,1.A.U.842.=1.A.U.73.,1.A.G.843.=1.A.C.74.,1.A.A.844.=1.A.A.75.,1.A.A.845.=1.A.U.76.,1.A.U.846.=1.A.U.77.,1.A.G.890.=1.A.G.44.,1.A.U.891.=1.A.A.8.,1.A.U.892.=1.A.G.9.,1.A.A.893.=1.A.A.10.,1.…
545	pdb637/6olgB1.pdb	MGMG_6q57.pdb	3	1566	50	TOPIND	50	3.45	0.03114	0.40814	1.A.G.1100.=1.A.G.32.,1.A.C.1101.=1.A.A.33.,1.A.U.1109.=1.A.C.48.,1.A.U.1110.=1.A.A.47.,1.A.U.1111.=1.A.C.46.,1.A.G.1112.=1.A.A.8.,1.A.A.1118.=1.A.A.34.,1.A.G.1122.=1.A.G.44.,1.A.A.1126.=1.A.G.28.,1.A.A.1127.=1.A.U.29.,1.A.C.1129.=1.A.U.27.,1.A.U.1130.=1.A.G.26.,1.A.A.1132.=1.A.G.24.,1.A.C.1139.=1.A.A.55.,1.A.U.1190.=1.A.C.66.,1.A.G.1191.=1.A.G.68.,1.A.G.1192.=1.A.U.69.,1.A.U.1193.=1.A.U.25.,1.A.…
546	pdb637/4v5oAA.pdb	MGMG_6q57.pdb	2	1648	50	TOPIND	47	3.5	0.02783	0.40812	1.A.G.1114.=1.A.C.16.,1.A.G.1115.=1.A.G.17.,1.A.A.1116.=1.A.C.18.,1.A.G.1593.=1.A.C.66.,1.A.A.1595.=1.A.G.12.,1.A.C.1596.=1.A.A.13.,1.A.A.1599.=1.A.U.14.,1.A.C.1600.=1.A.U.15.,1.A.C.1601.=1.A.U.73.,1.A.C.1603.=1.A.U.11.,1.A.C.1604.=1.A.A.10.,1.A.C.1605.=1.A.G.9.,1.A.G.1606.=1.A.G.44.,1.A.A.1698.=1.A.G.78.,1.A.G.1699.=1.A.U.77.,1.A.A.1700.=1.A.U.76.,1.A.A.1701.=1.A.C.74.,1.A.U.1706.=1.A.A.71.,1.A.…
547	pdb637/6ppkA.pdb	MGMG_6q57.pdb	8	2281	50	TOPIND	42	3.29	0.01813	0.40811	1.A.A.864.=1.A.G.68.,1.A.A.865.=1.A.G.67.,1.A.A.866.=1.A.C.66.,1.A.U.867.=1.A.G.19.,1.A.A.868.=1.A.C.18.,1.A.C.878.=1.A.A.22.,1.A.A.880.=1.A.A.23.,1.A.G.881.=1.A.G.24.,1.A.C.882.=1.A.U.25.,1.A.C.883.=1.A.G.26.,1.A.U.884.=1.A.U.27.,1.A.C.885.=1.A.G.28.,1.A.A.886.=1.A.U.29.,1.A.A.887.=1.A.G.30.,1.A.G.888.=1.A.U.31.,1.A.G.889.=1.A.G.32.,1.A.A.891.=1.A.A.33.,1.A.A.892.=1.A.A.34.,1.A.G.893.=1.A.G.9.,1…
548	pdb637/4v4vB0.pdb	MGMG_6q57.pdb	3	2596	50	TOPIND	45	2.72	0.01718	0.40808	1.A.A.149.=1.A.A.22.,1.A.C.152.=1.A.G.19.,1.A.A.153.=1.A.G.24.,1.A.U.154.=1.A.A.23.,1.A.C.200.=1.A.A.51.,1.A.G.201.=1.A.A.52.,1.A.G.202.=1.A.G.54.,1.A.C.325.=1.A.G.44.,1.A.G.326.=1.A.U.45.,1.A.G.327.=1.A.C.46.,1.A.G.328.=1.A.A.47.,1.A.C.329.=1.A.C.48.,1.A.C.330.=1.A.A.49.,1.A.G.331.=1.A.C.50.,1.A.G.334.=1.A.G.28.,1.A.U.335.=1.A.U.29.,1.A.A.336.=1.A.G.30.,1.A.C.337.=1.A.U.31.,1.A.C.338.=1.A.G.32.,…
549	pdb637/6tb3BQ.pdb	MGMG_6q57.pdb	3	3074	50	TOPIND	47	3.39	0.01511	0.40807	1.A.C.1955.=1.A.G.30.,1.A.U.2020.=1.A.C.53.,1.A.G.2021.=1.A.G.54.,1.A.C.2022.=1.A.A.55.,1.A.C.2023.=1.A.A.22.,1.A.G.2074.=1.A.A.23.,1.A.C.2075.=1.A.G.24.,1.A.G.2076.=1.A.G.70.,1.A.G.2077.=1.A.A.71.,1.A.G.2078.=1.A.A.72.,1.A.A.2079.=1.A.U.73.,1.A.G.2080.=1.A.C.74.,1.A.U.2081.=1.A.A.75.,1.A.A.2082.=1.A.U.76.,1.A.A.2086.=1.A.G.78.,1.A.U.2087.=1.A.U.77.,1.A.G.2088.=1.A.A.10.,1.A.A.2089.=1.A.U.11.,1.A…
550	pdb637/5mlcA.pdb	MGMG_6q57.pdb	6	2470	50	TOPIND	49	3.7	0.01949	0.40801	1.A.U.185.=1.A.A.13.,1.A.C.186.=1.A.U.14.,1.A.U.187.=1.A.U.15.,1.A.G.230.=1.A.A.71.,1.A.G.232.=1.A.G.70.,1.A.G.233.=1.A.G.68.,1.A.C.234.=1.A.U.69.,1.A.G.235.=1.A.G.17.,1.A.G.237.=1.A.C.16.,1.A.G.239.=1.A.A.72.,1.A.G.369.=1.A.A.75.,1.A.C.370.=1.A.C.74.,1.A.A.371.=1.A.U.73.,1.A.G.373.=1.A.G.12.,1.A.U.374.=1.A.U.11.,1.A.G.375.=1.A.A.10.,1.A.G.376.=1.A.G.9.,1.A.A.378.=1.A.U.77.,1.A.C.380.=1.A.U.76.,1…
551	pdb637/6g5h2.pdb	MGMG_6q57.pdb	2	1573	50	TOPIND	42	3.27	0.02612	0.40801	1.A.A.767.=1.A.G.44.,1.A.U.768.=1.A.U.45.,1.A.U.769.=1.A.C.46.,1.A.G.770.=1.A.A.47.,1.A.C.771.=1.A.C.48.,1.A.G.772.=1.A.A.49.,1.A.C.773.=1.A.C.50.,1.A.C.774.=1.A.A.51.,1.A.G.775.=1.A.A.52.,1.A.C.776.=1.A.C.53.,1.A.U.777.=1.A.G.54.,1.A.A.778.=1.A.A.55.,1.A.G.779.=1.A.G.67.,1.A.A.780.=1.A.G.68.,1.A.G.782.=1.A.U.11.,1.A.U.783.=1.A.G.12.,1.A.A.785.=1.A.A.13.,1.A.U.788.=1.A.C.16.,1.A.U.789.=1.A.G.70.,…
552	pdb637/6qulA.pdb	MGMG_6q57.pdb	10	2319	50	TOPIND	49	3.39	0.02079	0.40797	1.A.A.1646.=1.A.A.55.,1.A.G.1651.=1.A.C.66.,1.A.A.1916.=1.A.G.44.,1.A.U.1917.=1.A.U.45.,1.A.U.1918.=1.A.C.46.,1.A.U.1921.=1.A.A.47.,1.A.G.1923.=1.A.C.48.,1.A.U.1924.=1.A.A.49.,1.A.C.1925.=1.A.C.50.,1.A.G.1926.=1.A.A.51.,1.A.G.1927.=1.A.A.52.,1.A.G.1928.=1.A.C.53.,1.A.A.1931.=1.A.A.22.,1.A.G.1932.=1.A.A.23.,1.A.U.1933.=1.A.G.24.,1.A.U.1934.=1.A.U.25.,1.A.C.1935.=1.A.G.26.,1.A.C.1936.=1.A.U.27.,1.A…
553	pdb637/5t5hA.pdb	MGMG_6q57.pdb	3	1144	50	TOPIND	49	3.67	0.04118	0.40784	1.A.C.653.=1.A.A.8.,1.A.U.654.=1.A.G.9.,1.A.A.655.=1.A.A.10.,1.A.U.656.=1.A.U.11.,1.A.G.657.=1.A.G.12.,1.A.C.658.=1.A.A.13.,1.A.C.659.=1.A.U.14.,1.A.U.660.=1.A.U.15.,1.A.G.661.=1.A.C.16.,1.A.A.662.=1.A.G.17.,1.A.A.663.=1.A.C.18.,1.A.C.664.=1.A.G.19.,1.A.C.696.=1.A.A.55.,1.A.C.697.=1.A.G.54.,1.A.A.701.=1.A.A.23.,1.A.G.702.=1.A.G.24.,1.A.C.703.=1.A.U.25.,1.A.G.704.=1.A.G.26.,1.A.A.705.=1.A.U.27.,1.…
554	pdb637/6eml2.pdb	MGMG_6q57.pdb	2	1583	50	TOPIND	47	3.48	0.02895	0.40779	1.A.A.1120.=1.A.C.66.,1.A.G.1121.=1.A.G.67.,1.A.C.1122.=1.A.U.69.,1.A.C.1123.=1.A.G.70.,1.A.U.1124.=1.A.A.71.,1.A.G.1125.=1.A.A.72.,1.A.C.1126.=1.A.U.73.,1.A.G.1127.=1.A.C.74.,1.A.G.1128.=1.A.A.75.,1.A.C.1129.=1.A.U.76.,1.A.U.1130.=1.A.U.77.,1.A.U.1131.=1.A.G.78.,1.A.A.1140.=1.A.A.34.,1.A.G.1370.=1.A.A.8.,1.A.C.1372.=1.A.G.9.,1.A.G.1373.=1.A.A.10.,1.A.C.1374.=1.A.U.11.,1.A.C.1376.=1.A.G.12.,1.A.G…
555	pdb637/6mtd5.pdb	MGMG_6q57.pdb	13	2978	50	TOPIND	47	4.01	0.01552	0.40769	1.A.A.1083.=1.A.A.55.,1.A.U.1084.=1.A.G.54.,1.A.G.1085.=1.A.C.53.,1.A.G.1086.=1.A.A.52.,1.A.G.1180.=1.A.A.22.,1.A.A.1833.=1.A.C.50.,1.A.G.1839.=1.A.G.44.,1.A.G.1841.=1.A.U.27.,1.A.G.1845.=1.A.G.28.,1.A.C.1846.=1.A.U.29.,1.A.C.1847.=1.A.A.49.,1.A.G.1848.=1.A.G.30.,1.A.U.1849.=1.A.U.31.,1.A.C.1851.=1.A.G.32.,1.A.C.2353.=1.A.A.23.,1.A.G.2354.=1.A.G.24.,1.A.C.2355.=1.A.U.25.,1.A.G.2356.=1.A.C.46.,1.A…
556	pdb637/4v8mBB.pdb	MGMG_6q57.pdb	0	1465	50	TOPIND	49	3.41	0.03258	0.40756	1.A.G.587.=1.A.A.23.,1.A.A.588.=1.A.G.24.,1.A.C.589.=1.A.U.25.,1.A.C.590.=1.A.G.26.,1.A.C.591.=1.A.U.27.,1.A.U.592.=1.A.G.28.,1.A.G.593.=1.A.U.29.,1.A.U.595.=1.A.G.30.,1.A.G.596.=1.A.U.31.,1.A.A.597.=1.A.G.32.,1.A.G.598.=1.A.A.33.,1.A.U.599.=1.A.A.34.,1.A.A.1180.=1.A.G.44.,1.A.U.1181.=1.A.U.45.,1.A.U.1182.=1.A.C.46.,1.A.C.1185.=1.A.A.47.,1.A.A.1186.=1.A.C.48.,1.A.C.1187.=1.A.A.49.,1.A.A.1188.=1.A…
557	pdb637/6ddd1.pdb	MGMG_6q57.pdb	9	2219	50	TOPIND	47	3.61	0.02078	0.40751	1.A.C.201.=1.A.U.73.,1.A.U.202.=1.A.C.74.,1.A.U.243.=1.A.G.12.,1.A.A.244.=1.A.G.68.,1.A.G.245.=1.A.U.69.,1.A.G.248.=1.A.A.8.,1.A.C.249.=1.A.G.9.,1.A.G.250.=1.A.G.78.,1.A.A.251.=1.A.U.76.,1.A.G.252.=1.A.A.75.,1.A.G.254.=1.A.A.13.,1.A.C.401.=1.A.U.15.,1.A.A.402.=1.A.U.14.,1.A.G.404.=1.A.A.72.,1.A.U.405.=1.A.A.71.,1.A.G.406.=1.A.G.70.,1.A.A.408.=1.A.G.17.,1.A.U.410.=1.A.C.16.,1.A.G.429.=1.A.G.19.,1.…
558	pdb637/5hd12a.pdb	MGMG_6q57.pdb	6	1208	50	TOPIND	43	3.82	0.03422	0.40743	1.A.G.89.=1.A.A.51.,1.A.C.90.=1.A.A.52.,1.A.G.91.=1.A.C.53.,1.A.A.137.=1.A.A.22.,1.A.C.138.=1.A.A.23.,1.A.A.140.=1.A.C.50.,1.A.A.150.=1.A.U.31.,1.A.C.151.=1.A.A.49.,1.A.U.152.=1.A.C.48.,1.A.C.153.=1.A.A.47.,1.A.C.162.=1.A.G.54.,1.A.C.163.=1.A.A.55.,1.A.C.311.=1.A.G.68.,1.A.U.312.=1.A.G.26.,1.A.G.321.=1.A.G.28.,1.A.G.322.=1.A.G.44.,1.A.C.323.=1.A.U.45.,1.A.C.324.=1.A.A.8.,1.A.G.335.=1.A.A.34.,1.A.…
559	pdb637/3ndbM.pdb	MGMG_6q57.pdb	0	136	50	TOPIND	42	3.56	0.22777	0.40742	1.A.A.31.=1.A.G.44.,1.A.G.32.=1.A.U.45.,1.A.C.33.=1.A.C.46.,1.A.A.34.=1.A.A.47.,1.A.U.35.=1.A.C.48.,1.A.C.36.=1.A.A.49.,1.A.U.37.=1.A.C.50.,1.A.C.38.=1.A.A.51.,1.A.C.39.=1.A.A.52.,1.A.U.40.=1.A.C.53.,1.A.G.41.=1.A.G.54.,1.A.U.42.=1.A.A.55.,1.A.A.43.=1.A.A.22.,1.A.G.44.=1.A.G.67.,1.A.G.45.=1.A.U.25.,1.A.G.46.=1.A.G.26.,1.A.G.47.=1.A.U.27.,1.A.A.48.=1.A.G.28.,1.A.G.49.=1.A.U.29.,1.A.A.50.=1.A.G.30.…
560	pdb637/5ndk1H.pdb	MGMG_6q57.pdb	7	2578	50	TOPIND	48	3.49	0.01834	0.40741	1.A.C.797.=1.A.U.73.,1.A.A.798.=1.A.C.74.,1.A.A.1316.=1.A.A.72.,1.A.C.1317.=1.A.A.71.,1.A.A.1319.=1.A.A.8.,1.A.A.1321.=1.A.A.34.,1.A.A.1323.=1.A.A.47.,1.A.G.1324.=1.A.C.48.,1.A.A.1325.=1.A.A.49.,1.A.G.1326.=1.A.C.50.,1.A.G.1327.=1.A.A.51.,1.A.G.1328.=1.A.A.52.,1.A.U.1329.=1.A.C.53.,1.A.G.1330.=1.A.G.54.,1.A.G.1332.=1.A.A.22.,1.A.A.1333.=1.A.A.23.,1.A.A.1334.=1.A.G.24.,1.A.U.1335.=1.A.U.25.,1.A.C.…
561	pdb637/4v9rDA.pdb	MGMG_6q57.pdb	6	2440	50	TOPIND	49	3.49	0.01976	0.4074	1.A.G.722.=1.A.A.72.,1.A.G.1389.=1.A.U.77.,1.A.G.1390.=1.A.G.78.,1.A.G.1572.=1.A.A.75.,1.A.G.1573.=1.A.U.76.,1.A.U.1575.=1.A.U.11.,1.A.G.1576.=1.A.A.10.,1.A.C.1577.=1.A.G.70.,1.A.A.1578.=1.A.A.71.,1.A.G.1580.=1.A.U.73.,1.A.A.1581.=1.A.C.74.,1.A.C.1583.=1.A.U.14.,1.A.A.1584.=1.A.A.13.,1.A.U.1627.=1.A.C.18.,1.A.G.1628.=1.A.G.17.,1.A.G.1652.=1.A.A.23.,1.A.U.1653.=1.A.G.24.,1.A.G.1654.=1.A.U.25.,1.A.…
562	pdb637/5mmma.pdb	MGMG_6q57.pdb	2	1389	50	TOPIND	50	3.3	0.03507	0.40724	1.A.G.32.=1.A.A.8.,1.A.A.33.=1.A.A.34.,1.A.A.45.=1.A.G.44.,1.A.U.46.=1.A.U.45.,1.A.G.47.=1.A.C.46.,1.A.C.59.=1.A.A.22.,1.A.C.94.=1.A.C.66.,1.A.G.95.=1.A.G.68.,1.A.G.96.=1.A.U.69.,1.A.G.97.=1.A.G.70.,1.A.U.98.=1.A.A.71.,1.A.G.99.=1.A.A.72.,1.A.G.260.=1.A.U.73.,1.A.C.261.=1.A.C.74.,1.A.U.262.=1.A.A.75.,1.A.G.263.=1.A.U.76.,1.A.G.264.=1.A.U.77.,1.A.U.265.=1.A.G.78.,1.A.U.278.=1.A.G.9.,1.A.C.279.=1.A…
563	pdb637/6q951.pdb	MGMG_6q57.pdb	13	2215	50	TOPIND	44	3.89	0.01944	0.40717	1.A.C.2198.=1.A.G.28.,1.A.C.2220.=1.A.A.55.,1.A.C.2221.=1.A.G.67.,1.A.C.2222.=1.A.C.66.,1.A.A.2225.=1.A.G.68.,1.A.G.2226.=1.A.U.69.,1.A.G.2227.=1.A.G.70.,1.A.U.2228.=1.A.A.71.,1.A.C.2229.=1.A.A.72.,1.A.C.2230.=1.A.U.73.,1.A.C.2231.=1.A.C.74.,1.A.C.2232.=1.A.A.75.,1.A.U.2233.=1.A.U.76.,1.A.G.2268.=1.A.G.44.,1.A.A.2270.=1.A.G.78.,1.A.G.2271.=1.A.A.8.,1.A.A.2272.=1.A.G.9.,1.A.A.2273.=1.A.A.10.,1.A.G…
564	pdb637/6ek0L5.pdb	MGMG_6q57.pdb	5	3507	50	TOPIND	47	3.94	0.01322	0.40707	1.A.G.1218.=1.A.G.78.,1.A.C.1221.=1.A.U.76.,1.A.G.2432.=1.A.A.72.,1.A.G.2434.=1.A.G.17.,1.A.A.2436.=1.A.U.69.,1.A.G.2437.=1.A.G.70.,1.A.G.2438.=1.A.A.71.,1.A.C.2440.=1.A.G.9.,1.A.C.2441.=1.A.A.10.,1.A.C.2446.=1.A.G.68.,1.A.G.2447.=1.A.U.11.,1.A.G.2448.=1.A.G.12.,1.A.U.2450.=1.A.A.75.,1.A.G.2451.=1.A.A.13.,1.A.U.2453.=1.A.U.14.,1.A.G.2454.=1.A.U.15.,1.A.C.2458.=1.A.U.73.,1.A.G.2459.=1.A.C.74.,1.A.…
565	pdb637/6gawBA.pdb	MGMG_6q57.pdb	4	1355	50	TOPIND	45	3.63	0.03216	0.40703	1.A.A.161.=1.A.C.66.,1.A.A.191.=1.A.A.10.,1.A.G.642.=1.A.U.27.,1.A.A.791.=1.A.G.30.,1.A.C.1016.=1.A.G.67.,1.A.U.1017.=1.A.G.68.,1.A.U.1018.=1.A.U.69.,1.A.C.1019.=1.A.G.70.,1.A.C.1020.=1.A.A.71.,1.A.C.1021.=1.A.A.72.,1.A.G.1022.=1.A.U.73.,1.A.U.1023.=1.A.C.74.,1.A.G.1024.=1.A.A.75.,1.A.A.1025.=1.A.U.76.,1.A.G.1030.=1.A.G.12.,1.A.C.1031.=1.A.A.13.,1.A.G.1032.=1.A.U.14.,1.A.G.1033.=1.A.U.15.,1.A.G.1…
566	pdb637/4ug0L5.pdb	MGMG_6q57.pdb	5	3543	50	TOPIND	44	3.28	0.0123	0.40702	1.A.A.418.=1.A.C.16.,1.A.A.419.=1.A.A.71.,1.A.A.420.=1.A.A.72.,1.A.C.422.=1.A.U.14.,1.A.G.423.=1.A.A.13.,1.A.A.426.=1.A.C.66.,1.A.A.427.=1.A.G.67.,1.A.G.428.=1.A.G.68.,1.A.A.433.=1.A.G.44.,1.A.A.434.=1.A.U.45.,1.A.A.435.=1.A.C.46.,1.A.C.436.=1.A.A.47.,1.A.G.437.=1.A.C.48.,1.A.G.438.=1.A.A.49.,1.A.G.439.=1.A.C.50.,1.A.U.440.=1.A.A.51.,1.A.G.441.=1.A.A.52.,1.A.G.442.=1.A.C.53.,1.A.G.443.=1.A.G.54.,…
567	pdb637/4v6iDA.pdb	MGMG_6q57.pdb	3	3207	50	TOPIND	46	3.26	0.01419	0.40702	1.A.A.261.=1.A.C.66.,1.A.U.263.=1.A.G.67.,1.A.C.264.=1.A.G.68.,1.A.G.265.=1.A.U.69.,1.A.A.266.=1.A.G.70.,1.A.G.267.=1.A.A.71.,1.A.U.268.=1.A.A.72.,1.A.U.269.=1.A.U.73.,1.A.G.270.=1.A.C.74.,1.A.U.271.=1.A.A.75.,1.A.U.272.=1.A.U.76.,1.A.U.273.=1.A.U.77.,1.A.G.274.=1.A.G.78.,1.A.G.276.=1.A.A.8.,1.A.A.278.=1.A.G.9.,1.A.U.279.=1.A.A.10.,1.A.G.280.=1.A.U.11.,1.A.C.281.=1.A.G.12.,1.A.A.282.=1.A.A.13.,1.…
568	pdb637/4v9f0.pdb	MGMG_6q57.pdb	9	2371	50	TOPIND	50	3.56	0.02073	0.40694	1.A.A.1716.=1.A.A.55.,1.A.C.1720.=1.A.G.67.,1.A.G.1721.=1.A.C.66.,1.A.A.1809.=1.A.G.12.,1.A.A.1945.=1.A.G.44.,1.A.G.1946.=1.A.U.45.,1.A.U.1947.=1.A.A.8.,1.A.A.1948.=1.A.C.46.,1.A.U.1951.=1.A.A.47.,1.A.G.1953.=1.A.C.48.,1.A.C.1954.=1.A.A.49.,1.A.C.1955.=1.A.C.50.,1.A.G.1956.=1.A.A.51.,1.A.C.1957.=1.A.A.52.,1.A.A.1958.=1.A.C.53.,1.A.A.1961.=1.A.A.22.,1.A.G.1962.=1.A.A.23.,1.A.U.1963.=1.A.G.24.,1.A.…
569	pdb637/5t5hB.pdb	MGMG_6q57.pdb	0	941	50	TOPIND	48	3.2	0.04912	0.40687	1.A.A.403.=1.A.U.45.,1.A.C.404.=1.A.C.46.,1.A.C.405.=1.A.A.47.,1.A.C.406.=1.A.C.48.,1.A.U.407.=1.A.A.49.,1.A.G.408.=1.A.C.50.,1.A.U.410.=1.A.A.51.,1.A.G.411.=1.A.A.52.,1.A.U.415.=1.A.C.66.,1.A.G.545.=1.A.A.55.,1.A.A.548.=1.A.G.54.,1.A.G.549.=1.A.C.53.,1.A.A.735.=1.A.A.22.,1.A.A.736.=1.A.A.23.,1.A.U.737.=1.A.G.24.,1.A.U.738.=1.A.U.25.,1.A.A.739.=1.A.G.68.,1.A.C.741.=1.A.G.26.,1.A.A.742.=1.A.U.27.,…
570	pdb637/6y57L5.pdb	MGMG_6q57.pdb	15	2877	50	TOPIND	39	3.38	0.01339	0.40686	1.A.G.63.=1.A.A.51.,1.A.G.75.=1.A.C.53.,1.A.A.76.=1.A.A.52.,1.A.G.107.=1.A.U.29.,1.A.A.108.=1.A.G.28.,1.A.G.109.=1.A.U.27.,1.A.C.110.=1.A.A.47.,1.A.C.111.=1.A.C.48.,1.A.C.155.=1.A.C.46.,1.A.U.157.=1.A.G.24.,1.A.A.158.=1.A.A.23.,1.A.C.159.=1.A.G.68.,1.A.G.160.=1.A.U.69.,1.A.G.161.=1.A.G.70.,1.A.A.162.=1.A.A.71.,1.A.A.163.=1.A.A.72.,1.A.G.164.=1.A.U.73.,1.A.A.165.=1.A.C.74.,1.A.C.166.=1.A.A.75.,1.A…
571	pdb637/4v84BA.pdb	MGMG_6q57.pdb	8	2378	50	TOPIND	50	3.63	0.02065	0.4068	1.A.A.1641.=1.A.A.55.,1.A.C.1645.=1.A.G.67.,1.A.U.1646.=1.A.C.66.,1.A.A.1740.=1.A.G.12.,1.A.A.1885.=1.A.G.44.,1.A.A.1886.=1.A.U.45.,1.A.U.1887.=1.A.A.8.,1.A.U.1888.=1.A.C.46.,1.A.U.1891.=1.A.A.47.,1.A.G.1893.=1.A.C.48.,1.A.U.1894.=1.A.A.49.,1.A.C.1895.=1.A.C.50.,1.A.G.1896.=1.A.A.51.,1.A.G.1897.=1.A.A.52.,1.A.G.1898.=1.A.C.53.,1.A.A.1901.=1.A.A.22.,1.A.G.1902.=1.A.A.23.,1.A.U.1903.=1.A.G.24.,1.A.…
572	pdb637/5xy31.pdb	MGMG_6q57.pdb	4	2356	50	TOPIND	42	3.74	0.01749	0.40677	1.A.A.1172.=1.A.A.55.,1.A.G.1173.=1.A.G.54.,1.A.C.1193.=1.A.C.53.,1.A.G.1206.=1.A.A.8.,1.A.C.1207.=1.A.A.34.,1.A.G.1208.=1.A.A.33.,1.A.G.1214.=1.A.A.47.,1.A.C.1215.=1.A.G.32.,1.A.A.1216.=1.A.C.46.,1.A.U.1217.=1.A.U.45.,1.A.A.1218.=1.A.A.10.,1.A.C.1219.=1.A.U.11.,1.A.U.1220.=1.A.G.12.,1.A.A.1221.=1.A.A.13.,1.A.U.1222.=1.A.U.14.,1.A.U.1223.=1.A.U.15.,1.A.U.1224.=1.A.C.16.,1.A.U.1225.=1.A.G.17.,1.A.…
573	pdb637/6swc2.pdb	MGMG_6q57.pdb	1	1420	50	TOPIND	48	2.84	0.03315	0.40674	1.A.U.8.=1.A.G.17.,1.A.A.10.=1.A.C.18.,1.A.U.11.=1.A.G.19.,1.A.A.804.=1.A.C.66.,1.A.A.854.=1.A.G.67.,1.A.U.855.=1.A.U.69.,1.A.U.856.=1.A.G.70.,1.A.G.857.=1.A.A.71.,1.A.G.858.=1.A.A.72.,1.A.C.859.=1.A.U.73.,1.A.G.860.=1.A.C.74.,1.A.G.862.=1.A.A.75.,1.A.G.863.=1.A.U.76.,1.A.G.864.=1.A.U.77.,1.A.A.865.=1.A.G.78.,1.A.C.992.=1.A.A.34.,1.A.G.994.=1.A.C.46.,1.A.C.995.=1.A.A.47.,1.A.U.996.=1.A.C.48.,1.A.…
574	pdb637/6ek0L5.pdb	MGMG_6q57.pdb	6	3460	50	TOPIND	44	3.39	0.01258	0.40673	1.A.G.1142.=1.A.G.26.,1.A.G.1144.=1.A.A.49.,1.A.C.1145.=1.A.C.50.,1.A.G.1167.=1.A.A.23.,1.A.A.1168.=1.A.A.22.,1.A.G.1170.=1.A.G.54.,1.A.C.1172.=1.A.A.52.,1.A.C.1173.=1.A.G.28.,1.A.G.1174.=1.A.U.27.,1.A.C.1204.=1.A.A.55.,1.A.C.2051.=1.A.C.66.,1.A.C.2052.=1.A.G.67.,1.A.G.2053.=1.A.U.69.,1.A.G.2054.=1.A.G.70.,1.A.C.2055.=1.A.A.71.,1.A.G.2056.=1.A.A.72.,1.A.G.2057.=1.A.U.73.,1.A.G.2058.=1.A.C.74.,1.A…
575	pdb637/6y2lL5.pdb	MGMG_6q57.pdb	6	3328	50	TOPIND	45	3.35	0.01338	0.40667	1.A.G.417.=1.A.U.15.,1.A.A.418.=1.A.C.16.,1.A.A.419.=1.A.A.71.,1.A.A.420.=1.A.A.72.,1.A.C.422.=1.A.G.12.,1.A.G.423.=1.A.A.13.,1.A.A.426.=1.A.C.66.,1.A.A.427.=1.A.G.67.,1.A.G.428.=1.A.G.68.,1.A.A.433.=1.A.G.44.,1.A.A.434.=1.A.U.45.,1.A.A.435.=1.A.C.46.,1.A.C.436.=1.A.A.47.,1.A.G.437.=1.A.C.48.,1.A.G.438.=1.A.A.49.,1.A.G.439.=1.A.C.50.,1.A.U.440.=1.A.A.51.,1.A.G.441.=1.A.A.52.,1.A.G.442.=1.A.C.53.,…
576	pdb637/3j7aA.pdb	MGMG_6q57.pdb	2	1510	50	TOPIND	44	3.46	0.0284	0.40666	1.A.A.751.=1.A.G.44.,1.A.U.752.=1.A.U.45.,1.A.U.753.=1.A.C.46.,1.A.C.754.=1.A.A.47.,1.A.A.755.=1.A.C.48.,1.A.G.756.=1.A.A.49.,1.A.A.757.=1.A.C.50.,1.A.U.758.=1.A.A.51.,1.A.G.759.=1.A.A.52.,1.A.U.760.=1.A.C.53.,1.A.C.761.=1.A.G.54.,1.A.A.762.=1.A.A.55.,1.A.G.763.=1.A.G.67.,1.A.A.764.=1.A.G.68.,1.A.G.765.=1.A.A.10.,1.A.G.766.=1.A.U.11.,1.A.U.767.=1.A.G.12.,1.A.A.769.=1.A.A.13.,1.A.U.772.=1.A.G.17.,…
577	pdb637/4v4aAA.pdb	MGMG_6q57.pdb	6	1252	50	TOPIND	47	3.55	0.03629	0.40664	1.A.G.5.=1.A.G.54.,1.A.A.6.=1.A.A.55.,1.A.G.7.=1.A.C.66.,1.A.C.19.=1.A.A.22.,1.A.U.20.=1.A.A.23.,1.A.C.21.=1.A.U.25.,1.A.A.22.=1.A.G.26.,1.A.G.23.=1.A.U.27.,1.A.G.24.=1.A.G.28.,1.A.G.25.=1.A.U.29.,1.A.U.26.=1.A.G.30.,1.A.A.29.=1.A.G.32.,1.A.C.30.=1.A.A.33.,1.A.G.31.=1.A.A.34.,1.A.C.494.=1.A.A.8.,1.A.G.495.=1.A.G.9.,1.A.C.496.=1.A.A.10.,1.A.C.497.=1.A.U.11.,1.A.G.499.=1.A.G.67.,1.A.C.500.=1.A.G.68…
578	pdb637/6rm3L50.pdb	MGMG_6q57.pdb	1	2267	50	TOPIND	47	3.63	0.02035	0.40664	1.A.G.514.=1.A.A.22.,1.A.A.516.=1.A.A.23.,1.A.C.517.=1.A.G.24.,1.A.U.518.=1.A.U.25.,1.A.A.519.=1.A.G.26.,1.A.U.520.=1.A.U.27.,1.A.A.521.=1.A.G.28.,1.A.C.522.=1.A.U.29.,1.A.A.523.=1.A.G.30.,1.A.U.524.=1.A.U.31.,1.A.G.525.=1.A.G.32.,1.A.U.526.=1.A.A.33.,1.A.U.527.=1.A.A.34.,1.A.A.564.=1.A.A.8.,1.A.U.565.=1.A.G.9.,1.A.C.566.=1.A.U.11.,1.A.A.567.=1.A.G.12.,1.A.A.579.=1.A.C.16.,1.A.A.581.=1.A.U.14.,1.…
579	pdb637/6ek0L5.pdb	MGMG_6q57.pdb	3	3603	50	TOPIND	49	3.33	0.01347	0.40663	1.A.G.32.=1.A.A.33.,1.A.A.33.=1.A.A.34.,1.A.A.34.=1.A.C.46.,1.A.U.35.=1.A.A.47.,1.A.A.38.=1.A.U.27.,1.A.A.39.=1.A.G.26.,1.A.G.40.=1.A.U.25.,1.A.A.42.=1.A.U.45.,1.A.U.43.=1.A.G.44.,1.A.A.47.=1.A.U.31.,1.A.G.48.=1.A.G.32.,1.A.A.94.=1.A.G.28.,1.A.G.95.=1.A.U.29.,1.A.U.96.=1.A.G.30.,1.A.U.1107.=1.A.A.52.,1.A.U.1108.=1.A.A.51.,1.A.G.1110.=1.A.C.50.,1.A.G.1111.=1.A.A.49.,1.A.C.1241.=1.A.C.48.,1.A.U.124…
580	pdb637/5v93a.pdb	MGMG_6q57.pdb	6	1234	50	TOPIND	46	4.01	0.03573	0.4066	1.A.A.659.=1.A.A.22.,1.A.A.660.=1.A.A.23.,1.A.U.661.=1.A.G.24.,1.A.U.662.=1.A.U.25.,1.A.C.663.=1.A.G.26.,1.A.C.664.=1.A.U.27.,1.A.U.665.=1.A.G.28.,1.A.G.666.=1.A.U.29.,1.A.G.667.=1.A.G.30.,1.A.U.668.=1.A.U.31.,1.A.G.669.=1.A.G.32.,1.A.U.670.=1.A.A.33.,1.A.A.671.=1.A.A.34.,1.A.G.672.=1.A.A.8.,1.A.G.674.=1.A.G.70.,1.A.G.675.=1.A.A.71.,1.A.U.676.=1.A.A.72.,1.A.G.677.=1.A.U.73.,1.A.U.681.=1.A.U.77.,1…
581	pdb637/5xxu2.pdb	MGMG_6q57.pdb	2	1528	50	TOPIND	49	3.16	0.03138	0.40657	1.A.G.1019.=1.A.A.34.,1.A.G.1041.=1.A.A.8.,1.A.G.1042.=1.A.G.78.,1.A.U.1049.=1.A.G.44.,1.A.C.1050.=1.A.U.45.,1.A.A.1051.=1.A.C.46.,1.A.C.1052.=1.A.A.47.,1.A.C.1053.=1.A.C.48.,1.A.A.1054.=1.A.A.49.,1.A.G.1055.=1.A.C.50.,1.A.G.1056.=1.A.A.51.,1.A.U.1057.=1.A.A.52.,1.A.C.1058.=1.A.C.53.,1.A.C.1059.=1.A.G.54.,1.A.G.1061.=1.A.A.55.,1.A.G.1105.=1.A.C.66.,1.A.U.1106.=1.A.G.67.,1.A.G.1107.=1.A.G.68.,1.A.…
582	pdb637/4v6iDA.pdb	MGMG_6q57.pdb	4	3161	50	TOPIND	50	3.72	0.0156	0.40653	1.A.C.627.=1.A.A.55.,1.A.G.628.=1.A.G.54.,1.A.C.630.=1.A.U.27.,1.A.C.631.=1.A.G.26.,1.A.G.632.=1.A.U.25.,1.A.U.633.=1.A.G.24.,1.A.U.635.=1.A.A.23.,1.A.G.637.=1.A.A.22.,1.A.A.639.=1.A.C.53.,1.A.A.640.=1.A.A.52.,1.A.A.642.=1.A.A.51.,1.A.C.643.=1.A.C.50.,1.A.G.644.=1.A.U.29.,1.A.G.645.=1.A.G.28.,1.A.G.654.=1.A.A.8.,1.A.C.792.=1.A.A.34.,1.A.C.793.=1.A.A.33.,1.A.C.794.=1.A.G.32.,1.A.G.795.=1.A.U.31.,1…
583	pdb637/3jbnAA.pdb	MGMG_6q57.pdb	3	3054	50	TOPIND	40	3.35	0.01295	0.40651	1.A.A.428.=1.A.U.29.,1.A.U.429.=1.A.G.28.,1.A.U.430.=1.A.C.48.,1.A.A.431.=1.A.A.49.,1.A.A.432.=1.A.C.50.,1.A.A.440.=1.A.A.55.,1.A.A.477.=1.A.C.66.,1.A.G.478.=1.A.G.67.,1.A.A.479.=1.A.U.69.,1.A.A.480.=1.A.G.70.,1.A.A.481.=1.A.A.71.,1.A.C.482.=1.A.A.72.,1.A.A.483.=1.A.U.73.,1.A.U.484.=1.A.C.74.,1.A.C.485.=1.A.A.75.,1.A.A.486.=1.A.U.76.,1.A.G.487.=1.A.U.77.,1.A.U.488.=1.A.G.78.,1.A.G.590.=1.A.A.8.,1…
584	pdb637/4v5oAA.pdb	MGMG_6q57.pdb	4	1553	50	TOPIND	44	3.47	0.02763	0.40651	1.A.A.857.=1.A.G.44.,1.A.U.858.=1.A.U.45.,1.A.U.859.=1.A.C.46.,1.A.U.860.=1.A.A.47.,1.A.A.861.=1.A.C.48.,1.A.A.862.=1.A.A.49.,1.A.U.863.=1.A.C.50.,1.A.A.864.=1.A.A.51.,1.A.G.865.=1.A.A.52.,1.A.U.866.=1.A.C.53.,1.A.C.867.=1.A.G.54.,1.A.A.868.=1.A.A.55.,1.A.G.869.=1.A.G.67.,1.A.A.870.=1.A.G.68.,1.A.G.871.=1.A.A.10.,1.A.G.872.=1.A.U.11.,1.A.U.873.=1.A.G.12.,1.A.A.875.=1.A.A.13.,1.A.U.878.=1.A.G.17.,…
585	pdb637/1ond0.pdb	MGMG_6q57.pdb	8	2381	50	TOPIND	47	3.21	0.01946	0.4065	1.A.U.2332.=1.A.G.44.,1.A.C.2333.=1.A.U.45.,1.A.C.2334.=1.A.C.46.,1.A.C.2335.=1.A.A.47.,1.A.C.2336.=1.A.C.48.,1.A.C.2337.=1.A.A.49.,1.A.G.2338.=1.A.C.50.,1.A.A.2339.=1.A.A.51.,1.A.G.2340.=1.A.A.52.,1.A.A.2341.=1.A.C.53.,1.A.G.2342.=1.A.G.54.,1.A.U.2347.=1.A.A.23.,1.A.A.2348.=1.A.G.24.,1.A.U.2349.=1.A.U.25.,1.A.C.2350.=1.A.G.26.,1.A.G.2351.=1.A.U.27.,1.A.G.2352.=1.A.G.28.,1.A.C.2353.=1.A.U.29.,1.A…
586	pdb637/6r871.pdb	MGMG_6q57.pdb	13	2697	50	TOPIND	45	3.56	0.01644	0.40649	1.A.G.2913.=1.A.G.30.,1.A.A.2914.=1.A.U.29.,1.A.U.2916.=1.A.A.33.,1.A.G.2917.=1.A.A.47.,1.A.U.2918.=1.A.C.48.,1.A.U.2919.=1.A.A.49.,1.A.A.3062.=1.A.U.31.,1.A.C.3063.=1.A.G.32.,1.A.U.3071.=1.A.A.23.,1.A.U.3072.=1.A.G.24.,1.A.U.3073.=1.A.G.67.,1.A.C.3074.=1.A.C.66.,1.A.U.3075.=1.A.G.54.,1.A.G.3078.=1.A.G.68.,1.A.C.3079.=1.A.U.69.,1.A.U.3080.=1.A.G.70.,1.A.C.3081.=1.A.A.71.,1.A.C.3082.=1.A.A.72.,1.A…
587	pdb637/6gazAA.pdb	MGMG_6q57.pdb	2	865	50	TOPIND	45	3.62	0.0494	0.4064	1.A.G.546.=1.A.C.66.,1.A.A.577.=1.A.U.77.,1.A.A.579.=1.A.G.78.,1.A.C.716.=1.A.G.68.,1.A.U.717.=1.A.G.67.,1.A.C.719.=1.A.A.55.,1.A.U.723.=1.A.G.19.,1.A.U.724.=1.A.A.23.,1.A.C.747.=1.A.A.22.,1.A.A.749.=1.A.U.25.,1.A.A.750.=1.A.G.26.,1.A.A.751.=1.A.U.27.,1.A.G.752.=1.A.G.28.,1.A.U.753.=1.A.U.29.,1.A.U.754.=1.A.G.30.,1.A.U.755.=1.A.U.31.,1.A.U.756.=1.A.G.32.,1.A.U.757.=1.A.A.33.,1.A.A.758.=1.A.A.34.,…
588	pdb637/4v6iDA.pdb	MGMG_6q57.pdb	10	2873	50	TOPIND	47	4.08	0.01606	0.40633	1.A.A.33.=1.A.A.55.,1.A.U.801.=1.A.G.54.,1.A.G.802.=1.A.C.53.,1.A.G.803.=1.A.A.52.,1.A.G.898.=1.A.A.22.,1.A.G.1525.=1.A.G.30.,1.A.G.1530.=1.A.G.44.,1.A.G.1531.=1.A.G.26.,1.A.A.1532.=1.A.U.27.,1.A.G.1534.=1.A.G.28.,1.A.U.1536.=1.A.A.51.,1.A.C.1537.=1.A.C.50.,1.A.C.1538.=1.A.A.49.,1.A.G.1539.=1.A.U.31.,1.A.A.2147.=1.A.A.23.,1.A.G.2148.=1.A.G.24.,1.A.A.2149.=1.A.U.25.,1.A.A.2150.=1.A.U.45.,1.A.G.215…
589	pdb637/5njtU.pdb	MGMG_6q57.pdb	6	2643	50	TOPIND	50	3.93	0.01857	0.40614	1.A.C.193.=1.A.U.31.,1.A.C.2010.=1.A.C.16.,1.A.G.2088.=1.A.A.23.,1.A.A.2089.=1.A.G.24.,1.A.C.2090.=1.A.U.25.,1.A.C.2091.=1.A.G.26.,1.A.C.2092.=1.A.U.27.,1.A.C.2093.=1.A.G.28.,1.A.G.2094.=1.A.U.29.,1.A.G.2096.=1.A.G.30.,1.A.G.2097.=1.A.G.32.,1.A.A.2098.=1.A.A.33.,1.A.C.2100.=1.A.A.34.,1.A.G.2463.=1.A.G.44.,1.A.C.2464.=1.A.U.45.,1.A.U.2465.=1.A.C.46.,1.A.C.2468.=1.A.A.47.,1.A.C.2469.=1.A.C.48.,1.A.…
590	pdb637/6gc4A.pdb	MGMG_6q57.pdb	6	2305	50	TOPIND	50	3.6	0.0213	0.4061	1.A.G.30.=1.A.G.24.,1.A.C.31.=1.A.A.23.,1.A.C.32.=1.A.A.22.,1.A.G.312.=1.A.A.55.,1.A.U.441.=1.A.A.51.,1.A.G.442.=1.A.C.50.,1.A.C.444.=1.A.A.49.,1.A.C.445.=1.A.C.48.,1.A.U.811.=1.A.A.34.,1.A.C.1128.=1.A.G.44.,1.A.G.1129.=1.A.U.45.,1.A.U.1130.=1.A.C.46.,1.A.U.1131.=1.A.A.47.,1.A.U.1133.=1.A.A.52.,1.A.G.1134.=1.A.U.27.,1.A.A.1136.=1.A.C.53.,1.A.A.1137.=1.A.G.54.,1.A.C.1140.=1.A.G.67.,1.A.U.1141.=1.A…
591	pdb637/6y2lL5.pdb	MGMG_6q57.pdb	13	3003	50	TOPIND	49	3.73	0.01608	0.4061	1.A.A.2259.=1.A.A.34.,1.A.A.2521.=1.A.G.24.,1.A.U.2523.=1.A.A.23.,1.A.G.2524.=1.A.U.25.,1.A.C.2525.=1.A.G.68.,1.A.U.2527.=1.A.G.26.,1.A.G.2529.=1.A.U.27.,1.A.U.2530.=1.A.G.28.,1.A.C.2531.=1.A.U.29.,1.A.A.2532.=1.A.G.30.,1.A.U.2533.=1.A.U.31.,1.A.C.2534.=1.A.G.32.,1.A.U.2538.=1.A.G.44.,1.A.U.2539.=1.A.U.45.,1.A.A.2540.=1.A.C.46.,1.A.G.2541.=1.A.A.47.,1.A.U.2542.=1.A.C.48.,1.A.G.2543.=1.A.A.49.,1.A…
592	pdb637/6olzA2.pdb	MGMG_6q57.pdb	4	3458	50	TOPIND	48	3.5	0.01373	0.40602	1.A.G.2279.=1.A.G.44.,1.A.C.2362.=1.A.G.68.,1.A.C.2363.=1.A.G.67.,1.A.A.2376.=1.A.G.28.,1.A.A.2379.=1.A.C.53.,1.A.A.2515.=1.A.U.25.,1.A.U.2516.=1.A.U.69.,1.A.G.2517.=1.A.G.70.,1.A.U.2520.=1.A.A.71.,1.A.G.2522.=1.A.A.72.,1.A.U.2523.=1.A.U.73.,1.A.C.2524.=1.A.C.74.,1.A.A.2525.=1.A.A.75.,1.A.U.2526.=1.A.U.76.,1.A.C.2527.=1.A.U.77.,1.A.U.2528.=1.A.G.78.,1.A.A.2533.=1.A.G.9.,1.A.G.2534.=1.A.A.10.,1.A.…
593	pdb637/6gc6A.pdb	MGMG_6q57.pdb	6	1803	50	TOPIND	43	4.12	0.02315	0.40588	1.A.A.118.=1.A.G.19.,1.A.A.119.=1.A.A.55.,1.A.U.120.=1.A.C.66.,1.A.G.121.=1.A.G.67.,1.A.G.123.=1.A.G.54.,1.A.A.149.=1.A.G.68.,1.A.U.150.=1.A.U.69.,1.A.C.151.=1.A.G.70.,1.A.A.152.=1.A.A.71.,1.A.U.153.=1.A.A.72.,1.A.U.154.=1.A.U.73.,1.A.A.155.=1.A.C.74.,1.A.A.156.=1.A.A.75.,1.A.C.157.=1.A.U.76.,1.A.U.158.=1.A.U.77.,1.A.G.159.=1.A.G.78.,1.A.A.167.=1.A.A.8.,1.A.G.168.=1.A.G.9.,1.A.G.169.=1.A.A.10.,1.…
594	pdb637/6gc6A.pdb	MGMG_6q57.pdb	5	1853	50	TOPIND	50	3.57	0.02638	0.40586	1.A.A.53.=1.A.C.66.,1.A.G.54.=1.A.A.55.,1.A.A.56.=1.A.A.22.,1.A.G.58.=1.A.A.23.,1.A.G.60.=1.A.A.47.,1.A.C.61.=1.A.C.48.,1.A.U.62.=1.A.A.49.,1.A.A.63.=1.A.C.50.,1.A.A.64.=1.A.A.51.,1.A.U.65.=1.A.A.52.,1.A.C.66.=1.A.G.54.,1.A.U.67.=1.A.G.67.,1.A.G.68.=1.A.G.68.,1.A.C.69.=1.A.U.69.,1.A.G.70.=1.A.C.18.,1.A.A.73.=1.A.G.24.,1.A.A.74.=1.A.U.25.,1.A.G.75.=1.A.G.70.,1.A.C.76.=1.A.A.71.,1.A.G.77.=1.A.A.72.…
595	pdb637/6xyw1.pdb	MGMG_6q57.pdb	6	2555	50	TOPIND	50	3.21	0.01932	0.40586	1.A.A.1129.=1.A.A.22.,1.A.A.1130.=1.A.A.23.,1.A.A.2430.=1.A.G.44.,1.A.C.2431.=1.A.U.45.,1.A.A.2432.=1.A.C.46.,1.A.G.2433.=1.A.A.47.,1.A.G.2434.=1.A.C.48.,1.A.C.2435.=1.A.A.49.,1.A.U.2436.=1.A.C.50.,1.A.G.2437.=1.A.A.51.,1.A.A.2438.=1.A.A.52.,1.A.G.2440.=1.A.C.53.,1.A.A.2441.=1.A.G.54.,1.A.C.2442.=1.A.A.55.,1.A.U.2470.=1.A.U.25.,1.A.U.2471.=1.A.G.26.,1.A.U.2472.=1.A.U.27.,1.A.G.2473.=1.A.G.28.,1.A…
596	pdb637/6mtd5.pdb	MGMG_6q57.pdb	5	3340	50	TOPIND	45	3.29	0.01334	0.40584	1.A.G.410.=1.A.U.15.,1.A.A.411.=1.A.C.16.,1.A.A.412.=1.A.A.71.,1.A.A.413.=1.A.A.72.,1.A.C.415.=1.A.G.12.,1.A.G.416.=1.A.A.13.,1.A.A.419.=1.A.C.66.,1.A.A.420.=1.A.G.67.,1.A.G.421.=1.A.G.68.,1.A.A.426.=1.A.G.44.,1.A.A.427.=1.A.U.45.,1.A.A.428.=1.A.C.46.,1.A.C.429.=1.A.A.47.,1.A.G.430.=1.A.C.48.,1.A.G.431.=1.A.A.49.,1.A.G.432.=1.A.C.50.,1.A.U.433.=1.A.A.51.,1.A.G.434.=1.A.A.52.,1.A.G.435.=1.A.C.53.,…
597	pdb637/6spdA.pdb	MGMG_6q57.pdb	5	2615	50	TOPIND	45	3.78	0.01691	0.4058	1.A.G.802.=1.A.C.66.,1.A.C.803.=1.A.G.67.,1.A.U.804.=1.A.G.19.,1.A.A.813.=1.A.A.22.,1.A.G.814.=1.A.A.23.,1.A.C.815.=1.A.G.24.,1.A.G.816.=1.A.U.25.,1.A.C.817.=1.A.G.26.,1.A.C.818.=1.A.U.27.,1.A.U.819.=1.A.G.28.,1.A.C.820.=1.A.U.29.,1.A.A.821.=1.A.G.30.,1.A.U.822.=1.A.U.31.,1.A.G.823.=1.A.G.32.,1.A.U.824.=1.A.A.33.,1.A.A.825.=1.A.A.34.,1.A.C.827.=1.A.A.8.,1.A.A.828.=1.A.G.9.,1.A.C.829.=1.A.A.10.,1.…
598	pdb637/6xyw1.pdb	MGMG_6q57.pdb	8	2459	50	TOPIND	44	3.62	0.01759	0.40578	1.A.C.205.=1.A.A.75.,1.A.C.206.=1.A.U.76.,1.A.C.207.=1.A.U.77.,1.A.G.208.=1.A.G.9.,1.A.U.210.=1.A.A.72.,1.A.A.211.=1.A.A.71.,1.A.G.226.=1.A.U.73.,1.A.A.227.=1.A.C.74.,1.A.C.229.=1.A.U.14.,1.A.G.230.=1.A.A.13.,1.A.G.231.=1.A.G.12.,1.A.A.604.=1.A.G.44.,1.A.A.605.=1.A.U.45.,1.A.U.606.=1.A.C.46.,1.A.G.607.=1.A.A.47.,1.A.G.608.=1.A.C.48.,1.A.G.609.=1.A.A.49.,1.A.A.610.=1.A.C.50.,1.A.A.611.=1.A.A.51.,1…
599	pdb637/5xyi2.pdb	MGMG_6q57.pdb	4	1302	50	TOPIND	47	3.43	0.03502	0.40573	1.A.A.915.=1.A.G.67.,1.A.G.916.=1.A.G.68.,1.A.C.917.=1.A.U.69.,1.A.C.918.=1.A.G.70.,1.A.U.919.=1.A.A.71.,1.A.G.920.=1.A.A.72.,1.A.U.921.=1.A.U.73.,1.A.G.922.=1.A.C.74.,1.A.G.923.=1.A.A.75.,1.A.C.924.=1.A.U.76.,1.A.U.925.=1.A.U.77.,1.A.U.926.=1.A.G.78.,1.A.A.947.=1.A.A.34.,1.A.G.1191.=1.A.A.8.,1.A.G.1194.=1.A.G.9.,1.A.C.1195.=1.A.A.10.,1.A.A.1196.=1.A.U.11.,1.A.C.1197.=1.A.G.12.,1.A.G.1198.=1.A.A.…
600	pdb637/5mrcaa.pdb	MGMG_6q57.pdb	3	1360	50	TOPIND	47	3.17	0.0337	0.40568	1.A.A.880.=1.A.G.67.,1.A.G.881.=1.A.G.68.,1.A.C.882.=1.A.U.69.,1.A.A.883.=1.A.G.70.,1.A.U.884.=1.A.A.71.,1.A.G.885.=1.A.A.72.,1.A.U.886.=1.A.U.73.,1.A.U.887.=1.A.C.74.,1.A.A.888.=1.A.A.75.,1.A.U.889.=1.A.U.76.,1.A.U.890.=1.A.U.77.,1.A.U.891.=1.A.G.78.,1.A.A.912.=1.A.A.34.,1.A.G.1117.=1.A.A.8.,1.A.A.1120.=1.A.G.9.,1.A.U.1121.=1.A.A.10.,1.A.A.1122.=1.A.U.11.,1.A.G.1123.=1.A.G.12.,1.A.A.1124.=1.A.A.…
601	pdb637/6olzA2.pdb	MGMG_6q57.pdb	7	3318	50	TOPIND	47	3.79	0.01397	0.40567	1.A.U.2887.=1.A.G.32.,1.A.U.2889.=1.A.A.33.,1.A.A.2894.=1.A.C.48.,1.A.G.2895.=1.A.A.47.,1.A.G.2896.=1.A.G.24.,1.A.C.2897.=1.A.A.23.,1.A.G.2898.=1.A.A.22.,1.A.C.2903.=1.A.A.51.,1.A.A.2928.=1.A.U.29.,1.A.G.2929.=1.A.G.30.,1.A.C.2930.=1.A.A.49.,1.A.G.2932.=1.A.U.31.,1.A.G.2937.=1.A.G.28.,1.A.C.2938.=1.A.U.27.,1.A.A.2939.=1.A.A.52.,1.A.A.2940.=1.A.C.53.,1.A.A.2942.=1.A.G.26.,1.A.C.2944.=1.A.C.50.,1.A…
602	pdb637/4v9rDA.pdb	MGMG_6q57.pdb	7	2391	50	TOPIND	50	3.74	0.02052	0.40565	1.A.A.1615.=1.A.A.55.,1.A.C.1619.=1.A.G.67.,1.A.U.1620.=1.A.C.66.,1.A.G.1701.=1.A.G.44.,1.A.A.1859.=1.A.U.45.,1.A.A.1860.=1.A.G.9.,1.A.U.1861.=1.A.A.8.,1.A.U.1862.=1.A.C.46.,1.A.U.1865.=1.A.A.47.,1.A.G.1867.=1.A.C.48.,1.A.U.1868.=1.A.A.49.,1.A.C.1869.=1.A.C.50.,1.A.G.1870.=1.A.A.51.,1.A.G.1871.=1.A.A.52.,1.A.G.1872.=1.A.C.53.,1.A.A.1875.=1.A.A.22.,1.A.G.1876.=1.A.A.23.,1.A.U.1877.=1.A.G.24.,1.A.U…
603	pdb637/6g5h2.pdb	MGMG_6q57.pdb	4	1482	50	TOPIND	47	3.81	0.03071	0.40563	1.A.A.45.=1.A.G.17.,1.A.A.46.=1.A.C.16.,1.A.A.92.=1.A.C.74.,1.A.U.97.=1.A.U.15.,1.A.C.98.=1.A.U.14.,1.A.U.100.=1.A.G.68.,1.A.U.101.=1.A.U.11.,1.A.A.272.=1.A.U.76.,1.A.A.273.=1.A.U.77.,1.A.G.304.=1.A.G.78.,1.A.G.328.=1.A.G.67.,1.A.G.329.=1.A.C.66.,1.A.C.333.=1.A.A.13.,1.A.G.356.=1.A.A.75.,1.A.A.357.=1.A.G.12.,1.A.A.359.=1.A.A.72.,1.A.G.360.=1.A.A.71.,1.A.G.361.=1.A.G.70.,1.A.G.362.=1.A.A.10.,1.A.A…
604	pdb637/4v7eAa.pdb	MGMG_6q57.pdb	9	2968	50	TOPIND	40	3.33	0.01332	0.40555	1.A.G.417.=1.A.C.74.,1.A.G.418.=1.A.A.75.,1.A.G.419.=1.A.U.76.,1.A.G.2995.=1.A.U.14.,1.A.A.2996.=1.A.A.13.,1.A.C.2997.=1.A.G.12.,1.A.A.2998.=1.A.U.11.,1.A.C.3152.=1.A.G.67.,1.A.U.3153.=1.A.A.22.,1.A.G.3154.=1.A.G.19.,1.A.C.3155.=1.A.A.23.,1.A.G.3156.=1.A.G.24.,1.A.C.3157.=1.A.U.25.,1.A.C.3158.=1.A.G.26.,1.A.C.3159.=1.A.U.27.,1.A.G.3160.=1.A.G.28.,1.A.C.3161.=1.A.U.29.,1.A.C.3162.=1.A.G.30.,1.A.G.…
605	pdb637/6sj6A.pdb	MGMG_6q57.pdb	7	2261	50	TOPIND	47	4.37	0.02024	0.40551	1.A.C.112.=1.A.G.44.,1.A.G.118.=1.A.G.32.,1.A.G.119.=1.A.A.33.,1.A.G.120.=1.A.A.34.,1.A.C.125.=1.A.U.45.,1.A.C.126.=1.A.G.9.,1.A.C.127.=1.A.C.46.,1.A.A.128.=1.A.A.47.,1.A.G.129.=1.A.C.48.,1.A.C.130.=1.A.A.49.,1.A.A.131.=1.A.C.50.,1.A.U.132.=1.A.A.51.,1.A.G.133.=1.A.A.52.,1.A.A.134.=1.A.C.53.,1.A.G.135.=1.A.G.54.,1.A.U.136.=1.A.A.55.,1.A.A.138.=1.A.A.22.,1.A.U.139.=1.A.A.23.,1.A.G.140.=1.A.G.24.,1…
606	pdb637/6gsm2.pdb	MGMG_6q57.pdb	1	1750	50	TOPIND	48	3.3	0.02687	0.40549	1.A.C.14.=1.A.G.30.,1.A.U.15.=1.A.U.29.,1.A.G.16.=1.A.G.28.,1.A.G.609.=1.A.G.44.,1.A.U.616.=1.A.C.48.,1.A.U.617.=1.A.A.49.,1.A.A.620.=1.A.U.25.,1.A.A.621.=1.A.G.24.,1.A.A.622.=1.A.U.69.,1.A.G.623.=1.A.G.70.,1.A.C.624.=1.A.A.71.,1.A.U.625.=1.A.A.72.,1.A.C.626.=1.A.U.73.,1.A.G.627.=1.A.C.74.,1.A.U.628.=1.A.A.75.,1.A.A.629.=1.A.U.76.,1.A.G.630.=1.A.U.77.,1.A.U.631.=1.A.G.78.,1.A.A.969.=1.A.U.11.,1.A…
607	pdb637/6y57L5.pdb	MGMG_6q57.pdb	7	3246	50	TOPIND	44	3.25	0.01342	0.40542	1.A.G.417.=1.A.C.16.,1.A.A.419.=1.A.A.71.,1.A.A.420.=1.A.A.72.,1.A.C.422.=1.A.G.12.,1.A.G.423.=1.A.A.13.,1.A.A.426.=1.A.C.66.,1.A.A.427.=1.A.G.67.,1.A.G.428.=1.A.G.68.,1.A.A.433.=1.A.G.44.,1.A.A.434.=1.A.U.45.,1.A.A.435.=1.A.C.46.,1.A.C.436.=1.A.A.47.,1.A.G.437.=1.A.C.48.,1.A.G.438.=1.A.A.49.,1.A.G.439.=1.A.C.50.,1.A.U.440.=1.A.A.51.,1.A.G.441.=1.A.A.52.,1.A.G.442.=1.A.C.53.,1.A.G.443.=1.A.G.54.,…
608	pdb637/5ndk1H.pdb	MGMG_6q57.pdb	8	2530	50	TOPIND	48	3.12	0.01874	0.40533	1.A.U.190.=1.A.A.8.,1.A.G.235.=1.A.A.75.,1.A.C.236.=1.A.U.76.,1.A.G.238.=1.A.G.78.,1.A.C.405.=1.A.C.66.,1.A.C.406.=1.A.G.68.,1.A.G.407.=1.A.U.69.,1.A.U.408.=1.A.G.70.,1.A.G.409.=1.A.A.71.,1.A.G.410.=1.A.A.72.,1.A.U.411.=1.A.U.73.,1.A.U.412.=1.A.C.74.,1.A.G.414.=1.A.G.9.,1.A.U.415.=1.A.A.10.,1.A.G.416.=1.A.U.11.,1.A.A.418.=1.A.G.12.,1.A.G.419.=1.A.A.13.,1.A.C.420.=1.A.U.14.,1.A.C.421.=1.A.U.15.,1.…
609	pdb637/6y2lL5.pdb	MGMG_6q57.pdb	9	3187	50	TOPIND	40	3.46	0.0124	0.40532	1.A.G.63.=1.A.A.51.,1.A.G.75.=1.A.C.53.,1.A.A.76.=1.A.A.52.,1.A.G.107.=1.A.U.29.,1.A.A.108.=1.A.G.28.,1.A.G.109.=1.A.U.27.,1.A.C.110.=1.A.A.47.,1.A.C.111.=1.A.C.48.,1.A.C.155.=1.A.C.46.,1.A.U.157.=1.A.G.24.,1.A.A.158.=1.A.A.23.,1.A.C.159.=1.A.G.68.,1.A.G.160.=1.A.U.69.,1.A.G.161.=1.A.G.70.,1.A.A.162.=1.A.A.71.,1.A.A.163.=1.A.A.72.,1.A.G.164.=1.A.U.73.,1.A.A.165.=1.A.C.74.,1.A.C.166.=1.A.A.75.,1.A…
610	pdb637/3j9mAA.pdb	MGMG_6q57.pdb	2	828	50	TOPIND	46	3.97	0.05212	0.4053	1.A.G.529.=1.A.C.66.,1.A.A.560.=1.A.U.77.,1.A.C.562.=1.A.G.78.,1.A.G.694.=1.A.G.12.,1.A.C.695.=1.A.G.68.,1.A.U.696.=1.A.G.67.,1.A.C.698.=1.A.A.55.,1.A.U.702.=1.A.C.18.,1.A.U.703.=1.A.G.19.,1.A.C.704.=1.A.A.23.,1.A.C.716.=1.A.A.22.,1.A.A.718.=1.A.U.25.,1.A.U.719.=1.A.G.26.,1.A.A.720.=1.A.U.27.,1.A.G.721.=1.A.G.28.,1.A.C.722.=1.A.U.29.,1.A.C.723.=1.A.G.30.,1.A.C.724.=1.A.U.31.,1.A.U.725.=1.A.G.32.,…
611	pdb637/6tb3BQ.pdb	MGMG_6q57.pdb	4	3027	50	TOPIND	45	3.55	0.01467	0.4053	1.A.C.1633.=1.A.C.66.,1.A.C.1634.=1.A.G.67.,1.A.C.1635.=1.A.G.68.,1.A.U.1636.=1.A.U.69.,1.A.G.1637.=1.A.G.70.,1.A.G.1638.=1.A.A.71.,1.A.G.1639.=1.A.A.72.,1.A.A.1640.=1.A.U.73.,1.A.G.1641.=1.A.C.74.,1.A.G.1642.=1.A.A.75.,1.A.A.1643.=1.A.U.76.,1.A.G.1644.=1.A.U.77.,1.A.U.1645.=1.A.G.78.,1.A.C.1649.=1.A.A.34.,1.A.U.1650.=1.A.A.8.,1.A.U.1652.=1.A.G.9.,1.A.U.1653.=1.A.A.10.,1.A.C.1654.=1.A.U.11.,1.A.U…
612	pdb637/6hmaA.pdb	MGMG_6q57.pdb	10	2363	50	TOPIND	42	3.61	0.01746	0.40527	1.A.G.167.=1.A.C.18.,1.A.G.212.=1.A.C.50.,1.A.C.437.=1.A.G.30.,1.A.G.438.=1.A.U.31.,1.A.G.1325.=1.A.A.22.,1.A.A.1326.=1.A.G.19.,1.A.G.1327.=1.A.A.23.,1.A.G.1328.=1.A.G.24.,1.A.C.1329.=1.A.U.25.,1.A.G.1331.=1.A.G.28.,1.A.A.1332.=1.A.U.29.,1.A.C.1333.=1.A.A.51.,1.A.G.1335.=1.A.A.52.,1.A.G.1336.=1.A.C.53.,1.A.C.1337.=1.A.G.54.,1.A.G.1338.=1.A.A.55.,1.A.U.1339.=1.A.C.66.,1.A.A.1756.=1.A.U.27.,1.A.A.1…
613	pdb637/6sj6A.pdb	MGMG_6q57.pdb	6	2308	50	TOPIND	47	3.16	0.02008	0.40527	1.A.U.58.=1.A.A.71.,1.A.A.59.=1.A.A.72.,1.A.C.60.=1.A.C.74.,1.A.U.61.=1.A.A.75.,1.A.A.62.=1.A.U.76.,1.A.A.63.=1.A.U.77.,1.A.C.64.=1.A.G.78.,1.A.A.66.=1.A.G.44.,1.A.C.67.=1.A.U.45.,1.A.G.68.=1.A.A.34.,1.A.A.71.=1.A.A.8.,1.A.U.72.=1.A.G.9.,1.A.G.73.=1.A.C.46.,1.A.C.74.=1.A.A.47.,1.A.U.75.=1.A.C.48.,1.A.U.76.=1.A.A.49.,1.A.U.77.=1.A.C.50.,1.A.G.78.=1.A.A.51.,1.A.G.79.=1.A.A.52.,1.A.G.80.=1.A.C.53.,1…
614	pdb637/6ddd1.pdb	MGMG_6q57.pdb	11	2127	50	TOPIND	45	3.49	0.02077	0.40524	1.A.G.166.=1.A.G.54.,1.A.C.413.=1.A.A.75.,1.A.G.414.=1.A.U.76.,1.A.U.415.=1.A.U.77.,1.A.A.1269.=1.A.C.66.,1.A.G.1270.=1.A.G.67.,1.A.G.1271.=1.A.G.68.,1.A.C.1272.=1.A.U.69.,1.A.G.1274.=1.A.G.12.,1.A.A.1275.=1.A.A.13.,1.A.C.1276.=1.A.U.14.,1.A.G.1279.=1.A.G.17.,1.A.C.1280.=1.A.C.18.,1.A.G.1281.=1.A.G.19.,1.A.U.1282.=1.A.A.22.,1.A.G.1662.=1.A.C.16.,1.A.U.1663.=1.A.A.72.,1.A.A.1664.=1.A.A.71.,1.A.A.1…
615	pdb637/6elz1.pdb	MGMG_6q57.pdb	2	2368	50	TOPIND	45	3.45	0.0187	0.40519	1.A.A.66.=1.A.A.47.,1.A.A.67.=1.A.C.46.,1.A.A.70.=1.A.A.51.,1.A.A.71.=1.A.A.52.,1.A.G.75.=1.A.C.50.,1.A.G.76.=1.A.A.49.,1.A.A.77.=1.A.C.48.,1.A.A.88.=1.A.A.22.,1.A.A.89.=1.A.A.55.,1.A.A.99.=1.A.A.23.,1.A.G.156.=1.A.U.31.,1.A.C.271.=1.A.G.9.,1.A.G.272.=1.A.A.10.,1.A.A.273.=1.A.U.11.,1.A.G.274.=1.A.G.12.,1.A.U.275.=1.A.A.13.,1.A.U.276.=1.A.U.14.,1.A.G.277.=1.A.U.15.,1.A.U.278.=1.A.C.16.,1.A.U.279.=…
616	pdb637/6spdA.pdb	MGMG_6q57.pdb	4	2664	50	TOPIND	49	3.8	0.01808	0.40517	1.A.C.200.=1.A.U.73.,1.A.U.201.=1.A.C.74.,1.A.G.241.=1.A.U.11.,1.A.U.242.=1.A.G.12.,1.A.A.243.=1.A.G.68.,1.A.G.244.=1.A.U.69.,1.A.G.247.=1.A.A.8.,1.A.C.248.=1.A.G.9.,1.A.G.249.=1.A.G.78.,1.A.A.250.=1.A.U.77.,1.A.G.251.=1.A.A.75.,1.A.G.253.=1.A.A.13.,1.A.A.254.=1.A.U.14.,1.A.C.367.=1.A.U.15.,1.A.C.369.=1.A.A.71.,1.A.G.370.=1.A.A.72.,1.A.G.372.=1.A.G.70.,1.A.A.375.=1.A.G.17.,1.A.C.376.=1.A.C.16.,1.…
617	pdb637/4ujeA2.pdb	MGMG_6q57.pdb	2	3519	50	TOPIND	46	3.67	0.01292	0.40515	1.A.A.1165.=1.A.G.68.,1.A.G.1166.=1.A.G.26.,1.A.C.1169.=1.A.A.49.,1.A.G.1191.=1.A.G.24.,1.A.G.1192.=1.A.A.23.,1.A.A.1193.=1.A.A.22.,1.A.G.1195.=1.A.G.54.,1.A.C.1197.=1.A.C.53.,1.A.C.1198.=1.A.A.52.,1.A.G.1199.=1.A.U.27.,1.A.C.1229.=1.A.A.55.,1.A.C.1961.=1.A.C.66.,1.A.C.1962.=1.A.G.67.,1.A.G.1963.=1.A.U.69.,1.A.G.1964.=1.A.G.70.,1.A.C.1965.=1.A.A.71.,1.A.G.1966.=1.A.A.72.,1.A.G.1967.=1.A.U.73.,1.A…
618	pdb637/6olzA2.pdb	MGMG_6q57.pdb	8	3271	50	TOPIND	44	4.08	0.01324	0.40513	1.A.A.64.=1.A.C.53.,1.A.A.65.=1.A.G.54.,1.A.C.110.=1.A.U.27.,1.A.C.111.=1.A.G.26.,1.A.G.114.=1.A.A.23.,1.A.A.121.=1.A.A.33.,1.A.U.122.=1.A.G.32.,1.A.C.123.=1.A.U.31.,1.A.G.150.=1.A.A.49.,1.A.G.151.=1.A.C.48.,1.A.C.152.=1.A.A.47.,1.A.G.153.=1.A.C.46.,1.A.U.154.=1.A.U.25.,1.A.A.155.=1.A.G.24.,1.A.C.156.=1.A.G.67.,1.A.G.157.=1.A.C.66.,1.A.G.158.=1.A.G.68.,1.A.A.159.=1.A.U.69.,1.A.A.160.=1.A.G.70.,1.…
619	pdb637/4v5oAA.pdb	MGMG_6q57.pdb	3	1601	50	TOPIND	48	3.61	0.02919	0.40505	1.A.A.38.=1.A.G.68.,1.A.A.39.=1.A.U.69.,1.A.A.40.=1.A.G.70.,1.A.G.91.=1.A.G.44.,1.A.G.92.=1.A.U.45.,1.A.C.93.=1.A.C.46.,1.A.U.94.=1.A.A.47.,1.A.C.95.=1.A.C.48.,1.A.C.352.=1.A.A.49.,1.A.G.353.=1.A.C.50.,1.A.G.354.=1.A.A.51.,1.A.A.355.=1.A.A.52.,1.A.G.356.=1.A.C.53.,1.A.A.357.=1.A.A.22.,1.A.G.368.=1.A.A.23.,1.A.U.370.=1.A.G.24.,1.A.U.371.=1.A.G.26.,1.A.C.372.=1.A.U.27.,1.A.C.373.=1.A.G.28.,1.A.G.37…
620	pdb637/5mmma.pdb	MGMG_6q57.pdb	3	1339	50	TOPIND	44	3.76	0.03174	0.405	1.A.G.62.=1.A.G.17.,1.A.C.84.=1.A.C.16.,1.A.A.85.=1.A.A.72.,1.A.G.86.=1.A.U.15.,1.A.G.91.=1.A.C.18.,1.A.G.92.=1.A.G.19.,1.A.C.134.=1.A.G.12.,1.A.A.135.=1.A.A.13.,1.A.A.136.=1.A.U.14.,1.A.C.137.=1.A.C.74.,1.A.G.139.=1.A.A.75.,1.A.U.141.=1.A.U.76.,1.A.G.142.=1.A.U.77.,1.A.G.143.=1.A.G.78.,1.A.A.145.=1.A.A.8.,1.A.A.146.=1.A.G.9.,1.A.C.147.=1.A.A.10.,1.A.G.148.=1.A.U.11.,1.A.C.287.=1.A.A.49.,1.A.U.28…
621	pdb637/5njtU.pdb	MGMG_6q57.pdb	8	2548	50	TOPIND	48	3.54	0.01854	0.40496	1.A.G.24.=1.A.C.74.,1.A.G.25.=1.A.U.73.,1.A.U.27.=1.A.G.9.,1.A.C.29.=1.A.G.70.,1.A.G.354.=1.A.A.22.,1.A.A.372.=1.A.G.19.,1.A.C.373.=1.A.A.23.,1.A.G.491.=1.A.A.71.,1.A.A.492.=1.A.A.72.,1.A.U.520.=1.A.C.16.,1.A.A.522.=1.A.G.17.,1.A.A.549.=1.A.U.14.,1.A.C.554.=1.A.U.15.,1.A.G.556.=1.A.A.13.,1.A.A.557.=1.A.A.75.,1.A.A.558.=1.A.U.76.,1.A.G.1236.=1.A.G.44.,1.A.U.1237.=1.A.U.45.,1.A.U.1238.=1.A.C.46.,1.…
622	pdb637/6qulA.pdb	MGMG_6q57.pdb	12	2228	50	TOPIND	43	3.44	0.01897	0.40496	1.A.A.371.=1.A.A.49.,1.A.G.372.=1.A.C.50.,1.A.G.376.=1.A.U.29.,1.A.G.377.=1.A.G.28.,1.A.U.395.=1.A.A.51.,1.A.G.396.=1.A.A.52.,1.A.C.398.=1.A.U.27.,1.A.G.400.=1.A.G.30.,1.A.A.401.=1.A.U.31.,1.A.U.1834.=1.A.G.44.,1.A.A.2066.=1.A.G.68.,1.A.C.2067.=1.A.G.26.,1.A.A.2068.=1.A.U.25.,1.A.C.2069.=1.A.A.23.,1.A.U.2070.=1.A.G.24.,1.A.G.2071.=1.A.G.70.,1.A.A.2072.=1.A.A.71.,1.A.A.2073.=1.A.A.72.,1.A.C.2074.=…
623	pdb637/6em11.pdb	MGMG_6q57.pdb	0	1785	50	TOPIND	49	3.71	0.02677	0.40489	1.A.G.932.=1.A.A.8.,1.A.G.933.=1.A.G.9.,1.A.A.937.=1.A.U.76.,1.A.A.938.=1.A.U.77.,1.A.C.939.=1.A.G.78.,1.A.A.954.=1.A.G.44.,1.A.G.955.=1.A.U.45.,1.A.G.956.=1.A.C.46.,1.A.U.957.=1.A.A.47.,1.A.A.964.=1.A.C.48.,1.A.A.966.=1.A.A.49.,1.A.C.967.=1.A.C.50.,1.A.A.968.=1.A.A.51.,1.A.C.969.=1.A.A.52.,1.A.G.970.=1.A.C.53.,1.A.C.971.=1.A.G.54.,1.A.U.972.=1.A.A.55.,1.A.G.978.=1.A.G.67.,1.A.A.979.=1.A.U.69.,1.…
624	pdb637/6ppkA.pdb	MGMG_6q57.pdb	10	2193	50	TOPIND	39	3.85	0.01741	0.40473	1.A.A.12.=1.A.A.8.,1.A.G.13.=1.A.G.9.,1.A.G.14.=1.A.A.10.,1.A.G.15.=1.A.U.11.,1.A.C.16.=1.A.G.12.,1.A.G.17.=1.A.A.13.,1.A.C.18.=1.A.U.14.,1.A.A.19.=1.A.U.15.,1.A.C.20.=1.A.C.16.,1.A.G.21.=1.A.G.17.,1.A.G.22.=1.A.C.18.,1.A.U.23.=1.A.G.19.,1.A.A.559.=1.A.C.66.,1.A.C.560.=1.A.G.67.,1.A.C.561.=1.A.U.69.,1.A.G.562.=1.A.G.70.,1.A.U.563.=1.A.A.71.,1.A.G.564.=1.A.A.72.,1.A.U.565.=1.A.U.73.,1.A.G.566.=1.A…
625	pdb637/4v84BA.pdb	MGMG_6q57.pdb	11	2235	50	TOPIND	49	3.43	0.02155	0.40442	1.A.G.174.=1.A.A.33.,1.A.A.175.=1.A.A.34.,1.A.A.176.=1.A.C.46.,1.A.C.177.=1.A.A.47.,1.A.U.178.=1.A.G.24.,1.A.A.180.=1.A.U.27.,1.A.A.181.=1.A.G.26.,1.A.A.182.=1.A.U.25.,1.A.C.183.=1.A.U.45.,1.A.A.184.=1.A.G.44.,1.A.A.189.=1.A.U.31.,1.A.G.190.=1.A.G.32.,1.A.A.236.=1.A.G.28.,1.A.G.237.=1.A.U.29.,1.A.C.238.=1.A.G.30.,1.A.G.689.=1.A.C.50.,1.A.G.690.=1.A.A.49.,1.A.A.691.=1.A.A.51.,1.A.G.820.=1.A.C.48.,…
626	pdb637/5v93a.pdb	MGMG_6q57.pdb	3	1373	50	TOPIND	46	3.35	0.03261	0.40422	1.A.G.116.=1.A.G.78.,1.A.U.117.=1.A.U.77.,1.A.G.118.=1.A.G.9.,1.A.U.120.=1.A.A.10.,1.A.C.121.=1.A.U.11.,1.A.U.122.=1.A.G.12.,1.A.C.125.=1.A.U.14.,1.A.C.126.=1.A.U.15.,1.A.U.127.=1.A.C.16.,1.A.G.128.=1.A.G.17.,1.A.C.129.=1.A.C.18.,1.A.A.130.=1.A.G.19.,1.A.A.170.=1.A.A.22.,1.A.G.171.=1.A.A.23.,1.A.G.172.=1.A.G.24.,1.A.A.173.=1.A.U.25.,1.A.C.174.=1.A.G.26.,1.A.C.175.=1.A.U.27.,1.A.A.176.=1.A.G.28.,1…
627	pdb637/5mrcaa.pdb	MGMG_6q57.pdb	4	1313	50	TOPIND	48	3.63	0.03535	0.40421	1.A.G.10.=1.A.U.29.,1.A.A.11.=1.A.G.30.,1.A.U.12.=1.A.U.31.,1.A.G.13.=1.A.G.32.,1.A.U.14.=1.A.A.33.,1.A.U.15.=1.A.A.34.,1.A.A.559.=1.A.A.8.,1.A.A.560.=1.A.G.9.,1.A.U.752.=1.A.C.74.,1.A.A.755.=1.A.U.73.,1.A.C.756.=1.A.A.72.,1.A.A.758.=1.A.A.71.,1.A.A.820.=1.A.G.78.,1.A.A.823.=1.A.U.77.,1.A.G.824.=1.A.U.76.,1.A.A.837.=1.A.A.75.,1.A.A.849.=1.A.G.44.,1.A.A.850.=1.A.U.45.,1.A.C.851.=1.A.C.46.,1.A.A.85…
628	pdb637/6elz1.pdb	MGMG_6q57.pdb	3	2323	50	TOPIND	44	3.11	0.01869	0.40418	1.A.A.418.=1.A.C.66.,1.A.A.419.=1.A.G.67.,1.A.G.420.=1.A.G.68.,1.A.G.421.=1.A.U.69.,1.A.G.422.=1.A.G.70.,1.A.C.423.=1.A.A.71.,1.A.A.424.=1.A.A.72.,1.A.U.425.=1.A.U.73.,1.A.U.426.=1.A.C.74.,1.A.U.427.=1.A.A.75.,1.A.G.428.=1.A.U.76.,1.A.A.429.=1.A.U.77.,1.A.U.430.=1.A.G.78.,1.A.G.568.=1.A.A.8.,1.A.U.569.=1.A.G.9.,1.A.U.570.=1.A.A.10.,1.A.A.571.=1.A.U.11.,1.A.U.572.=1.A.G.12.,1.A.A.573.=1.A.A.13.,1.…
629	pdb637/6hd71.pdb	MGMG_6q57.pdb	3	3194	50	TOPIND	43	3.4	0.01331	0.40418	1.A.U.82.=1.A.U.27.,1.A.A.83.=1.A.G.26.,1.A.G.84.=1.A.U.25.,1.A.U.85.=1.A.G.28.,1.A.A.86.=1.A.A.51.,1.A.A.87.=1.A.A.52.,1.A.A.93.=1.A.A.22.,1.A.U.95.=1.A.G.54.,1.A.G.96.=1.A.C.53.,1.A.U.662.=1.A.C.66.,1.A.A.663.=1.A.G.67.,1.A.A.664.=1.A.G.68.,1.A.C.665.=1.A.U.69.,1.A.G.666.=1.A.G.70.,1.A.U.667.=1.A.A.71.,1.A.C.668.=1.A.A.72.,1.A.U.669.=1.A.U.73.,1.A.A.670.=1.A.C.74.,1.A.U.671.=1.A.A.75.,1.A.G.672…
630	pdb637/4ujeA2.pdb	MGMG_6q57.pdb	11	3098	50	TOPIND	48	3.56	0.01529	0.40417	1.A.C.705.=1.A.C.53.,1.A.U.706.=1.A.G.54.,1.A.C.708.=1.A.A.55.,1.A.C.709.=1.A.C.66.,1.A.C.711.=1.A.G.19.,1.A.C.712.=1.A.C.18.,1.A.U.713.=1.A.G.17.,1.A.C.714.=1.A.G.70.,1.A.C.715.=1.A.U.69.,1.A.C.716.=1.A.G.68.,1.A.G.717.=1.A.G.67.,1.A.G.736.=1.A.U.11.,1.A.G.737.=1.A.A.10.,1.A.C.739.=1.A.C.74.,1.A.A.740.=1.A.A.75.,1.A.G.835.=1.A.U.73.,1.A.G.836.=1.A.A.72.,1.A.C.838.=1.A.A.71.,1.A.C.839.=1.A.A.8.,1…
631	pdb637/1ond0.pdb	MGMG_6q57.pdb	10	2288	50	TOPIND	46	3.78	0.01971	0.40412	1.A.A.1287.=1.A.G.44.,1.A.C.1289.=1.A.U.29.,1.A.A.1320.=1.A.A.33.,1.A.C.1321.=1.A.A.34.,1.A.C.1343.=1.A.A.8.,1.A.G.1344.=1.A.G.9.,1.A.A.1345.=1.A.A.10.,1.A.U.1346.=1.A.U.11.,1.A.C.1347.=1.A.G.12.,1.A.A.1348.=1.A.A.13.,1.A.U.1349.=1.A.U.14.,1.A.G.1350.=1.A.U.15.,1.A.U.1351.=1.A.C.16.,1.A.G.1352.=1.A.G.17.,1.A.A.1354.=1.A.C.18.,1.A.G.1355.=1.A.G.19.,1.A.U.1356.=1.A.G.24.,1.A.G.1357.=1.A.U.25.,1.A.A…
632	pdb637/6r871.pdb	MGMG_6q57.pdb	2	3218	50	TOPIND	46	3.62	0.01411	0.4041	1.A.G.776.=1.A.A.10.,1.A.G.777.=1.A.U.11.,1.A.U.779.=1.A.C.74.,1.A.G.799.=1.A.A.72.,1.A.G.802.=1.A.A.8.,1.A.G.804.=1.A.G.78.,1.A.G.805.=1.A.U.77.,1.A.U.807.=1.A.U.76.,1.A.C.808.=1.A.G.12.,1.A.C.1605.=1.A.G.44.,1.A.G.1606.=1.A.U.45.,1.A.G.1607.=1.A.C.46.,1.A.C.1608.=1.A.A.47.,1.A.G.1609.=1.A.C.48.,1.A.C.1610.=1.A.A.49.,1.A.G.1611.=1.A.C.50.,1.A.A.1612.=1.A.A.51.,1.A.G.1613.=1.A.A.52.,1.A.C.1614.=1…
633	pdb637/6xyw2.pdb	MGMG_6q57.pdb	3	1600	50	TOPIND	47	3.69	0.02857	0.40409	1.A.G.539.=1.A.A.49.,1.A.A.623.=1.A.C.66.,1.A.A.625.=1.A.G.68.,1.A.G.626.=1.A.U.69.,1.A.G.627.=1.A.G.70.,1.A.A.628.=1.A.A.71.,1.A.G.629.=1.A.A.72.,1.A.A.630.=1.A.U.73.,1.A.G.631.=1.A.C.74.,1.A.U.632.=1.A.A.75.,1.A.G.633.=1.A.U.76.,1.A.G.634.=1.A.U.77.,1.A.A.675.=1.A.G.78.,1.A.A.676.=1.A.G.9.,1.A.C.686.=1.A.G.67.,1.A.G.687.=1.A.G.24.,1.A.A.688.=1.A.A.23.,1.A.G.691.=1.A.U.25.,1.A.A.693.=1.A.A.10.,1…
634	pdb637/6gsm2.pdb	MGMG_6q57.pdb	2	1702	50	TOPIND	46	3.32	0.02645	0.40398	1.A.A.47.=1.A.A.72.,1.A.G.48.=1.A.U.73.,1.A.C.49.=1.A.C.74.,1.A.C.50.=1.A.A.13.,1.A.G.387.=1.A.A.71.,1.A.G.388.=1.A.G.70.,1.A.G.391.=1.A.G.19.,1.A.A.399.=1.A.C.18.,1.A.A.400.=1.A.G.17.,1.A.C.401.=1.A.C.16.,1.A.U.405.=1.A.C.66.,1.A.A.406.=1.A.G.67.,1.A.C.407.=1.A.G.68.,1.A.C.408.=1.A.U.69.,1.A.A.409.=1.A.A.10.,1.A.C.410.=1.A.U.11.,1.A.A.411.=1.A.G.12.,1.A.G.421.=1.A.U.14.,1.A.G.422.=1.A.U.15.,1.A.…
635	pdb637/6xyw1.pdb	MGMG_6q57.pdb	9	2415	50	TOPIND	48	3.52	0.01955	0.40393	1.A.C.2500.=1.A.G.44.,1.A.U.2501.=1.A.U.45.,1.A.G.2502.=1.A.C.46.,1.A.G.2503.=1.A.A.47.,1.A.G.2504.=1.A.C.48.,1.A.G.2505.=1.A.A.49.,1.A.U.2506.=1.A.C.50.,1.A.U.2507.=1.A.A.51.,1.A.G.2508.=1.A.A.52.,1.A.A.2509.=1.A.C.53.,1.A.A.2510.=1.A.G.54.,1.A.G.2511.=1.A.A.23.,1.A.A.2512.=1.A.U.25.,1.A.A.2513.=1.A.G.26.,1.A.G.2514.=1.A.U.27.,1.A.G.2515.=1.A.G.28.,1.A.U.2516.=1.A.U.29.,1.A.C.2517.=1.A.G.30.,1.A…
636	pdb637/4wf9X.pdb	MGMG_6q57.pdb	9	2296	50	TOPIND	49	3.66	0.02094	0.40383	1.A.G.738.=1.A.U.73.,1.A.G.739.=1.A.A.72.,1.A.G.1414.=1.A.U.77.,1.A.C.1415.=1.A.G.78.,1.A.A.1573.=1.A.A.75.,1.A.A.1574.=1.A.U.76.,1.A.A.1576.=1.A.U.11.,1.A.U.1577.=1.A.A.10.,1.A.A.1581.=1.A.C.74.,1.A.A.1582.=1.A.U.14.,1.A.U.1583.=1.A.A.13.,1.A.U.1584.=1.A.G.12.,1.A.U.1627.=1.A.C.18.,1.A.G.1628.=1.A.G.17.,1.A.A.1629.=1.A.A.71.,1.A.C.1630.=1.A.G.70.,1.A.G.1652.=1.A.A.23.,1.A.U.1653.=1.A.G.24.,1.A.G…
637	pdb637/5mmma.pdb	MGMG_6q57.pdb	4	1295	50	TOPIND	42	3.25	0.03156	0.40379	1.A.A.624.=1.A.G.44.,1.A.U.625.=1.A.U.45.,1.A.U.626.=1.A.C.46.,1.A.U.627.=1.A.A.47.,1.A.C.628.=1.A.C.48.,1.A.C.629.=1.A.A.49.,1.A.G.630.=1.A.C.50.,1.A.G.631.=1.A.A.51.,1.A.U.632.=1.A.A.52.,1.A.G.633.=1.A.C.53.,1.A.G.634.=1.A.G.54.,1.A.A.635.=1.A.A.55.,1.A.G.636.=1.A.G.67.,1.A.C.637.=1.A.G.68.,1.A.G.638.=1.A.U.69.,1.A.G.639.=1.A.G.12.,1.A.U.640.=1.A.A.13.,1.A.U.645.=1.A.G.17.,1.A.G.646.=1.A.C.18.,…
638	pdb637/4y1mB.pdb	MGMG_6q57.pdb	0	107	50	TOPIND	43	3.63	0.2751	0.40374	1.A.G.11.=1.A.U.45.,1.A.U.12.=1.A.G.44.,1.A.G.14.=1.A.U.29.,1.A.C.15.=1.A.G.28.,1.A.C.16.=1.A.U.27.,1.A.G.17.=1.A.C.53.,1.A.A.18.=1.A.G.54.,1.A.U.19.=1.A.A.55.,1.A.U.20.=1.A.A.22.,1.A.U.21.=1.A.A.23.,1.A.A.27.=1.A.A.52.,1.A.G.28.=1.A.A.51.,1.A.G.29.=1.A.C.50.,1.A.A.30.=1.A.A.49.,1.A.A.31.=1.A.C.48.,1.A.A.32.=1.A.G.24.,1.A.U.33.=1.A.U.69.,1.A.G.34.=1.A.G.70.,1.A.U.35.=1.A.A.71.,1.A.A.36.=1.A.A.72.…
639	pdb637/6qulA.pdb	MGMG_6q57.pdb	19	1906	50	TOPIND	37	3.63	0.01899	0.40374	1.A.A.14.=1.A.A.8.,1.A.G.15.=1.A.G.9.,1.A.C.16.=1.A.A.10.,1.A.G.17.=1.A.U.11.,1.A.U.18.=1.A.G.12.,1.A.A.19.=1.A.A.13.,1.A.C.20.=1.A.U.14.,1.A.A.21.=1.A.U.15.,1.A.C.22.=1.A.C.16.,1.A.G.23.=1.A.G.17.,1.A.G.24.=1.A.C.18.,1.A.U.25.=1.A.G.19.,1.A.G.26.=1.A.A.22.,1.A.A.514.=1.A.C.66.,1.A.A.515.=1.A.G.67.,1.A.C.516.=1.A.G.68.,1.A.C.517.=1.A.U.69.,1.A.G.518.=1.A.G.70.,1.A.U.519.=1.A.A.71.,1.A.G.520.=1.A.…
640	pdb637/5t2aB.pdb	MGMG_6q57.pdb	0	1064	50	TOPIND	50	3.54	0.04515	0.40361	1.A.G.88.=1.A.G.44.,1.A.C.168.=1.A.G.68.,1.A.C.169.=1.A.G.67.,1.A.A.184.=1.A.G.54.,1.A.A.185.=1.A.C.53.,1.A.A.320.=1.A.U.69.,1.A.A.321.=1.A.U.25.,1.A.U.322.=1.A.A.23.,1.A.G.323.=1.A.G.70.,1.A.U.326.=1.A.A.71.,1.A.G.328.=1.A.A.72.,1.A.U.329.=1.A.U.73.,1.A.C.330.=1.A.C.74.,1.A.U.331.=1.A.A.75.,1.A.U.332.=1.A.U.76.,1.A.C.333.=1.A.U.77.,1.A.C.334.=1.A.G.78.,1.A.A.339.=1.A.G.9.,1.A.G.340.=1.A.A.10.,1.…
641	pdb637/4v9rDA.pdb	MGMG_6q57.pdb	10	2247	50	TOPIND	50	3.34	0.02189	0.40352	1.A.G.25.=1.A.G.68.,1.A.C.27.=1.A.C.66.,1.A.G.328.=1.A.G.19.,1.A.A.461.=1.A.A.13.,1.A.C.834.=1.A.G.78.,1.A.C.1143.=1.A.A.8.,1.A.G.1144.=1.A.G.9.,1.A.U.1145.=1.A.A.10.,1.A.U.1146.=1.A.U.11.,1.A.C.1147.=1.A.G.12.,1.A.C.1148.=1.A.U.14.,1.A.C.1149.=1.A.U.15.,1.A.A.1151.=1.A.C.16.,1.A.G.1153.=1.A.G.17.,1.A.C.1154.=1.A.C.18.,1.A.G.1156.=1.A.A.23.,1.A.A.1157.=1.A.A.22.,1.A.A.1160.=1.A.G.24.,1.A.A.1161.=…
642	pdb637/6mtd5.pdb	MGMG_6q57.pdb	6	3295	50	TOPIND	48	3.63	0.01438	0.40344	1.A.A.2229.=1.A.A.34.,1.A.A.2468.=1.A.G.24.,1.A.A.2469.=1.A.A.23.,1.A.G.2471.=1.A.U.25.,1.A.C.2472.=1.A.G.68.,1.A.U.2474.=1.A.G.26.,1.A.G.2476.=1.A.U.27.,1.A.U.2477.=1.A.G.28.,1.A.C.2478.=1.A.U.29.,1.A.A.2479.=1.A.G.30.,1.A.U.2480.=1.A.U.31.,1.A.C.2481.=1.A.G.32.,1.A.U.2485.=1.A.G.44.,1.A.U.2486.=1.A.U.45.,1.A.A.2487.=1.A.C.46.,1.A.G.2488.=1.A.A.47.,1.A.U.2489.=1.A.C.48.,1.A.G.2490.=1.A.A.49.,1.A…
643	pdb637/4kzzi.pdb	MGMG_6q57.pdb	3	1656	50	TOPIND	48	3.57	0.02826	0.40343	1.A.G.10.=1.A.U.29.,1.A.A.11.=1.A.G.30.,1.A.U.12.=1.A.U.31.,1.A.C.13.=1.A.G.32.,1.A.C.14.=1.A.A.33.,1.A.U.15.=1.A.A.34.,1.A.A.658.=1.A.A.8.,1.A.A.659.=1.A.G.9.,1.A.U.1011.=1.A.C.74.,1.A.A.1012.=1.A.U.73.,1.A.A.1013.=1.A.A.72.,1.A.A.1017.=1.A.A.71.,1.A.G.1098.=1.A.G.78.,1.A.A.1100.=1.A.U.77.,1.A.G.1101.=1.A.U.76.,1.A.G.1114.=1.A.A.75.,1.A.A.1126.=1.A.G.44.,1.A.G.1127.=1.A.U.45.,1.A.G.1128.=1.A.C.4…
644	pdb637/4ujeA2.pdb	MGMG_6q57.pdb	4	3423	50	TOPIND	49	3.61	0.01415	0.4034	1.A.G.1215.=1.A.A.51.,1.A.C.1216.=1.A.A.52.,1.A.U.1720.=1.A.U.31.,1.A.A.1721.=1.A.G.30.,1.A.G.1722.=1.A.C.50.,1.A.C.1723.=1.A.G.28.,1.A.A.1726.=1.A.A.22.,1.A.U.1727.=1.A.A.23.,1.A.A.1728.=1.A.G.24.,1.A.U.1729.=1.A.G.70.,1.A.U.1730.=1.A.A.71.,1.A.C.1731.=1.A.A.72.,1.A.A.1732.=1.A.U.73.,1.A.A.1733.=1.A.C.74.,1.A.A.1734.=1.A.A.75.,1.A.C.1735.=1.A.U.76.,1.A.G.1736.=1.A.U.77.,1.A.A.1737.=1.A.G.78.,1.A…
645	pdb637/6gc4A.pdb	MGMG_6q57.pdb	10	2118	50	TOPIND	47	3.54	0.02177	0.40337	1.A.U.200.=1.A.A.13.,1.A.C.201.=1.A.U.14.,1.A.U.202.=1.A.U.15.,1.A.C.246.=1.A.A.71.,1.A.G.248.=1.A.U.69.,1.A.C.249.=1.A.G.70.,1.A.G.250.=1.A.G.17.,1.A.A.251.=1.A.C.16.,1.A.C.253.=1.A.A.72.,1.A.A.382.=1.A.A.75.,1.A.C.383.=1.A.C.74.,1.A.A.384.=1.A.U.73.,1.A.G.386.=1.A.G.12.,1.A.U.387.=1.A.U.11.,1.A.G.388.=1.A.A.10.,1.A.G.389.=1.A.G.9.,1.A.U.390.=1.A.U.77.,1.A.A.391.=1.A.G.78.,1.A.G.411.=1.A.A.8.,1.…
646	pdb637/6az11.pdb	MGMG_6q57.pdb	3	1619	50	TOPIND	48	3.51	0.02892	0.40331	1.A.C.25.=1.A.A.22.,1.A.C.38.=1.A.C.66.,1.A.A.39.=1.A.G.68.,1.A.A.40.=1.A.U.69.,1.A.G.41.=1.A.G.70.,1.A.G.90.=1.A.G.44.,1.A.G.91.=1.A.U.45.,1.A.C.92.=1.A.C.46.,1.A.U.93.=1.A.A.47.,1.A.C.94.=1.A.C.48.,1.A.C.357.=1.A.A.49.,1.A.G.358.=1.A.C.50.,1.A.G.359.=1.A.A.51.,1.A.G.360.=1.A.A.52.,1.A.G.361.=1.A.C.53.,1.A.U.375.=1.A.G.24.,1.A.U.376.=1.A.G.26.,1.A.C.377.=1.A.U.27.,1.A.C.378.=1.A.G.28.,1.A.G.379.…
647	pdb637/4v9rDA.pdb	MGMG_6q57.pdb	9	2296	50	TOPIND	49	3.98	0.02088	0.40329	1.A.G.798.=1.A.G.78.,1.A.U.801.=1.A.U.76.,1.A.G.1730.=1.A.G.17.,1.A.C.1731.=1.A.C.18.,1.A.G.1732.=1.A.U.69.,1.A.A.1733.=1.A.G.70.,1.A.A.1734.=1.A.A.71.,1.A.U.1736.=1.A.G.9.,1.A.C.1737.=1.A.U.77.,1.A.G.1738.=1.A.A.10.,1.A.A.1741.=1.A.G.68.,1.A.G.1742.=1.A.U.11.,1.A.A.1743.=1.A.G.12.,1.A.G.1744.=1.A.A.13.,1.A.G.1745.=1.A.C.74.,1.A.A.1746.=1.A.U.14.,1.A.G.1748.=1.A.U.15.,1.A.U.1749.=1.A.C.16.,1.A.G.…
648	pdb637/5xymA.pdb	MGMG_6q57.pdb	7	2328	50	TOPIND	47	3.76	0.0198	0.4032	1.A.G.21.=1.A.C.74.,1.A.G.22.=1.A.U.73.,1.A.U.24.=1.A.G.9.,1.A.C.26.=1.A.G.70.,1.A.G.312.=1.A.A.22.,1.A.A.330.=1.A.G.19.,1.A.G.331.=1.A.A.23.,1.A.G.434.=1.A.A.71.,1.A.A.435.=1.A.A.72.,1.A.U.463.=1.A.C.16.,1.A.C.496.=1.A.U.15.,1.A.U.498.=1.A.U.14.,1.A.G.499.=1.A.A.13.,1.A.A.501.=1.A.A.75.,1.A.A.502.=1.A.U.76.,1.A.G.1110.=1.A.G.44.,1.A.U.1111.=1.A.U.45.,1.A.C.1112.=1.A.C.46.,1.A.C.1113.=1.A.A.47.,1…
649	pdb637/5ndk1H.pdb	MGMG_6q57.pdb	11	2388	50	TOPIND	48	3.47	0.01978	0.40315	1.A.G.749.=1.A.G.12.,1.A.G.781.=1.A.A.75.,1.A.G.1489.=1.A.C.18.,1.A.C.1599.=1.A.C.66.,1.A.G.1673.=1.A.U.15.,1.A.G.1674.=1.A.C.16.,1.A.G.1675.=1.A.G.17.,1.A.G.1677.=1.A.G.70.,1.A.A.1679.=1.A.U.69.,1.A.G.1681.=1.A.A.13.,1.A.A.1682.=1.A.U.14.,1.A.C.1684.=1.A.U.73.,1.A.A.1685.=1.A.A.72.,1.A.U.1728.=1.A.G.78.,1.A.G.1729.=1.A.U.77.,1.A.G.1730.=1.A.A.10.,1.A.C.1731.=1.A.U.11.,1.A.G.1753.=1.A.G.44.,1.A.U…
650	pdb637/4ujeA2.pdb	MGMG_6q57.pdb	8	3232	50	TOPIND	41	3.31	0.01255	0.40302	1.A.U.1014.=1.A.G.68.,1.A.A.1016.=1.A.G.44.,1.A.A.1017.=1.A.U.45.,1.A.G.1018.=1.A.C.46.,1.A.G.1019.=1.A.A.47.,1.A.C.1020.=1.A.C.48.,1.A.G.1022.=1.A.A.49.,1.A.G.1031.=1.A.A.23.,1.A.C.1033.=1.A.A.51.,1.A.G.1034.=1.A.C.50.,1.A.G.1035.=1.A.G.30.,1.A.C.1036.=1.A.U.31.,1.A.C.1037.=1.A.G.32.,1.A.G.1041.=1.A.A.34.,1.A.G.1084.=1.A.A.8.,1.A.C.1085.=1.A.G.9.,1.A.C.1086.=1.A.A.10.,1.A.C.1087.=1.A.U.11.,1.A.G…
651	pdb637/6rm3L50.pdb	MGMG_6q57.pdb	4	2129	50	TOPIND	47	3.22	0.02173	0.40296	1.A.G.1633.=1.A.A.13.,1.A.G.1634.=1.A.G.12.,1.A.A.1637.=1.A.G.67.,1.A.C.1645.=1.A.G.19.,1.A.A.1917.=1.A.A.22.,1.A.A.1918.=1.A.A.23.,1.A.C.1919.=1.A.G.24.,1.A.U.1920.=1.A.U.25.,1.A.G.1921.=1.A.G.26.,1.A.G.1922.=1.A.U.27.,1.A.C.1923.=1.A.G.28.,1.A.U.1924.=1.A.U.29.,1.A.U.1925.=1.A.G.30.,1.A.G.1926.=1.A.U.31.,1.A.A.1928.=1.A.G.32.,1.A.G.1929.=1.A.A.33.,1.A.U.1957.=1.A.G.44.,1.A.U.1958.=1.A.C.46.,1.A…
652	pdb637/4v6iDA.pdb	MGMG_6q57.pdb	5	3111	50	TOPIND	45	3.64	0.01427	0.40253	1.A.U.1444.=1.A.A.71.,1.A.U.1445.=1.A.A.72.,1.A.C.1446.=1.A.U.73.,1.A.A.1447.=1.A.C.74.,1.A.A.1448.=1.A.A.75.,1.A.A.1449.=1.A.U.76.,1.A.U.1450.=1.A.U.77.,1.A.G.1451.=1.A.G.78.,1.A.C.1456.=1.A.G.9.,1.A.U.1457.=1.A.A.10.,1.A.U.1458.=1.A.U.11.,1.A.U.1459.=1.A.G.12.,1.A.G.1460.=1.A.A.13.,1.A.A.1461.=1.A.U.14.,1.A.A.1462.=1.A.U.15.,1.A.G.1463.=1.A.C.16.,1.A.A.1464.=1.A.G.17.,1.A.C.1465.=1.A.C.18.,1.A.…
653	pdb637/5xy31.pdb	MGMG_6q57.pdb	7	2220	50	TOPIND	46	3.48	0.02036	0.40251	1.A.G.553.=1.A.A.10.,1.A.G.554.=1.A.U.11.,1.A.U.556.=1.A.C.74.,1.A.G.557.=1.A.U.73.,1.A.A.576.=1.A.A.72.,1.A.G.579.=1.A.A.8.,1.A.G.581.=1.A.G.78.,1.A.A.583.=1.A.U.77.,1.A.C.584.=1.A.U.76.,1.A.C.585.=1.A.G.12.,1.A.C.1233.=1.A.G.44.,1.A.A.1234.=1.A.U.45.,1.A.A.1235.=1.A.C.46.,1.A.U.1236.=1.A.A.47.,1.A.C.1237.=1.A.C.48.,1.A.U.1238.=1.A.A.49.,1.A.U.1239.=1.A.C.50.,1.A.A.1240.=1.A.A.51.,1.A.U.1241.=1.…
654	pdb637/6hrm1.pdb	MGMG_6q57.pdb	13	3836	50	TOPIND	42	4.15	0.0108	0.4025	1.A.G.1748.=1.A.A.34.,1.A.U.1749.=1.A.A.33.,1.A.A.1750.=1.A.G.32.,1.A.A.2098.=1.A.A.8.,1.A.U.2099.=1.A.G.9.,1.A.U.2100.=1.A.A.10.,1.A.C.2101.=1.A.U.11.,1.A.U.2102.=1.A.G.12.,1.A.G.2103.=1.A.A.13.,1.A.U.2104.=1.A.U.14.,1.A.A.2105.=1.A.U.15.,1.A.G.2106.=1.A.C.16.,1.A.C.2107.=1.A.G.17.,1.A.A.2108.=1.A.C.18.,1.A.A.2109.=1.A.G.19.,1.A.C.2129.=1.A.A.47.,1.A.C.2130.=1.A.C.46.,1.A.G.2131.=1.A.G.24.,1.A.A…
655	pdb637/4v8pA1.pdb	MGMG_6q57.pdb	4	2942	50	TOPIND	49	3.54	0.01643	0.40243	1.A.A.1455.=1.A.A.75.,1.A.C.1456.=1.A.C.74.,1.A.C.1457.=1.A.U.14.,1.A.G.1461.=1.A.U.15.,1.A.G.1463.=1.A.C.16.,1.A.U.1643.=1.A.A.22.,1.A.G.1644.=1.A.A.23.,1.A.U.1645.=1.A.G.24.,1.A.C.1646.=1.A.U.25.,1.A.A.1647.=1.A.G.26.,1.A.C.1648.=1.A.U.27.,1.A.U.1649.=1.A.G.28.,1.A.G.1650.=1.A.U.29.,1.A.G.1651.=1.A.G.30.,1.A.A.1652.=1.A.U.31.,1.A.A.1653.=1.A.G.32.,1.A.G.1654.=1.A.A.33.,1.A.A.1655.=1.A.A.34.,1.A…
656	pdb637/5x8tA.pdb	MGMG_6q57.pdb	5	2573	50	TOPIND	47	3.39	0.01801	0.40228	1.A.C.1315.=1.A.A.75.,1.A.C.1316.=1.A.C.74.,1.A.C.1317.=1.A.A.13.,1.A.C.1318.=1.A.U.14.,1.A.A.1322.=1.A.U.15.,1.A.A.1323.=1.A.C.16.,1.A.C.1324.=1.A.G.17.,1.A.U.1458.=1.A.A.22.,1.A.A.1459.=1.A.A.23.,1.A.G.1460.=1.A.G.24.,1.A.G.1461.=1.A.U.25.,1.A.U.1462.=1.A.G.26.,1.A.U.1463.=1.A.U.27.,1.A.A.1464.=1.A.G.28.,1.A.G.1465.=1.A.U.29.,1.A.C.1466.=1.A.G.30.,1.A.C.1467.=1.A.U.31.,1.A.G.1468.=1.A.G.32.,1.A…
657	pdb637/4v6uB1.pdb	MGMG_6q57.pdb	13	2431	50	TOPIND	45	2.71	0.01833	0.40222	1.A.G.602.=1.A.G.67.,1.A.G.603.=1.A.U.69.,1.A.A.604.=1.A.G.70.,1.A.A.605.=1.A.A.71.,1.A.A.606.=1.A.A.72.,1.A.C.607.=1.A.U.73.,1.A.C.608.=1.A.C.74.,1.A.G.609.=1.A.A.75.,1.A.C.610.=1.A.U.76.,1.A.G.611.=1.A.U.77.,1.A.G.612.=1.A.G.78.,1.A.A.615.=1.A.A.8.,1.A.C.616.=1.A.G.9.,1.A.G.617.=1.A.A.10.,1.A.C.618.=1.A.U.11.,1.A.G.619.=1.A.G.12.,1.A.G.620.=1.A.A.13.,1.A.G.621.=1.A.U.14.,1.A.G.623.=1.A.C.66.,1.…
658	pdb637/5v3iA.pdb	MGMG_6q57.pdb	1	139	50	TOPIND	34	3.24	0.19524	0.4022	1.A.A.40.=1.A.C.50.,1.A.G.41.=1.A.A.49.,1.A.C.42.=1.A.C.48.,1.A.G.125.=1.A.C.66.,1.A.A.126.=1.A.G.67.,1.A.C.127.=1.A.G.68.,1.A.G.128.=1.A.U.69.,1.A.G.129.=1.A.G.70.,1.A.U.130.=1.A.A.71.,1.A.A.131.=1.A.A.72.,1.A.U.132.=1.A.U.73.,1.A.U.133.=1.A.C.74.,1.A.G.134.=1.A.A.75.,1.A.G.135.=1.A.U.76.,1.A.C.136.=1.A.U.77.,1.A.G.137.=1.A.G.78.,1.A.A.140.=1.A.A.8.,1.A.G.141.=1.A.G.9.,1.A.C.142.=1.A.A.10.,1.A.C…
659	pdb637/6hhqAR.pdb	MGMG_6q57.pdb	2	3048	50	TOPIND	45	3.41	0.01459	0.4022	1.A.A.420.=1.A.C.66.,1.A.A.421.=1.A.G.67.,1.A.G.422.=1.A.G.68.,1.A.G.423.=1.A.U.69.,1.A.G.424.=1.A.G.70.,1.A.C.425.=1.A.A.71.,1.A.A.426.=1.A.A.72.,1.A.U.427.=1.A.U.73.,1.A.U.428.=1.A.C.74.,1.A.U.429.=1.A.A.75.,1.A.G.430.=1.A.U.76.,1.A.A.431.=1.A.U.77.,1.A.U.432.=1.A.G.78.,1.A.G.568.=1.A.A.8.,1.A.U.569.=1.A.G.9.,1.A.U.570.=1.A.A.10.,1.A.A.571.=1.A.U.11.,1.A.U.572.=1.A.G.12.,1.A.A.573.=1.A.A.13.,1.…
660	pdb637/6tb3BQ.pdb	MGMG_6q57.pdb	7	2891	50	TOPIND	43	3.7	0.01465	0.40218	1.A.G.2820.=1.A.U.73.,1.A.A.2821.=1.A.A.72.,1.A.A.2822.=1.A.A.71.,1.A.A.2827.=1.A.U.14.,1.A.A.2969.=1.A.C.74.,1.A.C.2970.=1.A.A.75.,1.A.G.2971.=1.A.U.76.,1.A.C.2972.=1.A.G.12.,1.A.G.2973.=1.A.U.11.,1.A.A.2977.=1.A.C.66.,1.A.U.2978.=1.A.G.67.,1.A.U.2979.=1.A.G.19.,1.A.U.2980.=1.A.A.22.,1.A.G.2985.=1.A.A.23.,1.A.C.2986.=1.A.G.24.,1.A.U.2987.=1.A.U.25.,1.A.C.2988.=1.A.G.26.,1.A.C.2989.=1.A.U.27.,1.A…
661	pdb637/6hhqAR.pdb	MGMG_6q57.pdb	9	2722	50	TOPIND	41	3.88	0.0148	0.40214	1.A.G.108.=1.A.U.29.,1.A.A.121.=1.A.A.8.,1.A.U.122.=1.A.G.9.,1.A.C.123.=1.A.A.10.,1.A.U.124.=1.A.U.11.,1.A.G.125.=1.A.G.12.,1.A.G.126.=1.A.A.13.,1.A.U.127.=1.A.U.14.,1.A.A.128.=1.A.U.15.,1.A.C.129.=1.A.C.16.,1.A.C.130.=1.A.G.17.,1.A.U.131.=1.A.C.18.,1.A.U.132.=1.A.C.66.,1.A.C.133.=1.A.G.67.,1.A.G.134.=1.A.U.69.,1.A.G.135.=1.A.G.70.,1.A.U.136.=1.A.A.71.,1.A.G.137.=1.A.A.72.,1.A.C.138.=1.A.U.73.,1.…
662	pdb637/4v9f0.pdb	MGMG_6q57.pdb	15	2090	50	TOPIND	42	3.78	0.01966	0.40206	1.A.A.205.=1.A.A.33.,1.A.G.206.=1.A.U.45.,1.A.U.207.=1.A.G.32.,1.A.A.208.=1.A.U.31.,1.A.U.642.=1.A.A.8.,1.A.C.643.=1.A.G.9.,1.A.U.644.=1.A.A.10.,1.A.G.645.=1.A.U.11.,1.A.U.646.=1.A.G.12.,1.A.A.647.=1.A.A.13.,1.A.U.648.=1.A.U.14.,1.A.G.649.=1.A.U.15.,1.A.G.650.=1.A.C.16.,1.A.C.651.=1.A.G.17.,1.A.A.652.=1.A.C.18.,1.A.A.653.=1.A.G.19.,1.A.G.676.=1.A.C.48.,1.A.G.677.=1.A.A.47.,1.A.C.678.=1.A.C.46.,1.…
663	pdb637/6xyw2.pdb	MGMG_6q57.pdb	4	1553	50	TOPIND	43	3.22	0.02708	0.40205	1.A.A.57.=1.A.U.29.,1.A.C.58.=1.A.G.30.,1.A.C.300.=1.A.U.27.,1.A.U.301.=1.A.G.26.,1.A.G.302.=1.A.G.68.,1.A.G.303.=1.A.G.67.,1.A.G.304.=1.A.A.55.,1.A.C.312.=1.A.G.54.,1.A.G.316.=1.A.C.53.,1.A.C.319.=1.A.A.22.,1.A.G.320.=1.A.A.23.,1.A.G.321.=1.A.G.24.,1.A.A.322.=1.A.A.47.,1.A.C.323.=1.A.C.48.,1.A.U.324.=1.A.A.49.,1.A.C.325.=1.A.C.50.,1.A.G.334.=1.A.A.51.,1.A.G.335.=1.A.A.52.,1.A.C.336.=1.A.G.28.,1.…
664	pdb637/5optE.pdb	MGMG_6q57.pdb	4	1840	50	TOPIND	46	3.47	0.02447	0.40204	1.A.G.1355.=1.A.G.68.,1.A.C.1356.=1.A.U.69.,1.A.G.1357.=1.A.G.70.,1.A.U.1358.=1.A.A.71.,1.A.G.1359.=1.A.A.72.,1.A.C.1360.=1.A.U.73.,1.A.G.1361.=1.A.C.74.,1.A.G.1362.=1.A.A.75.,1.A.U.1363.=1.A.U.76.,1.A.U.1364.=1.A.U.77.,1.A.U.1365.=1.A.G.78.,1.A.A.1386.=1.A.A.34.,1.A.C.1675.=1.A.A.8.,1.A.C.1678.=1.A.G.9.,1.A.A.1679.=1.A.A.10.,1.A.G.1681.=1.A.U.11.,1.A.C.1682.=1.A.G.12.,1.A.G.1683.=1.A.A.13.,1.A.C…
665	pdb637/6hrm1.pdb	MGMG_6q57.pdb	12	3885	50	TOPIND	49	3.57	0.01248	0.40203	1.A.G.1536.=1.A.G.24.,1.A.C.1537.=1.A.A.23.,1.A.C.1538.=1.A.A.22.,1.A.C.1837.=1.A.A.55.,1.A.G.1948.=1.A.A.51.,1.A.C.1950.=1.A.C.50.,1.A.C.1951.=1.A.A.49.,1.A.A.1955.=1.A.C.48.,1.A.U.2317.=1.A.A.34.,1.A.C.2702.=1.A.G.44.,1.A.G.2703.=1.A.U.45.,1.A.U.2704.=1.A.C.46.,1.A.U.2705.=1.A.A.47.,1.A.U.2707.=1.A.A.52.,1.A.A.2710.=1.A.C.53.,1.A.A.2711.=1.A.G.54.,1.A.C.2714.=1.A.G.67.,1.A.U.2715.=1.A.C.66.,1.A…
666	pdb637/6hhqAR.pdb	MGMG_6q57.pdb	4	2958	50	TOPIND	47	3.93	0.01563	0.402	1.A.C.824.=1.A.A.49.,1.A.C.1394.=1.A.C.48.,1.A.A.1397.=1.A.A.23.,1.A.U.1400.=1.A.A.71.,1.A.U.1401.=1.A.A.72.,1.A.C.1402.=1.A.U.73.,1.A.A.1403.=1.A.C.74.,1.A.A.1404.=1.A.A.75.,1.A.A.1405.=1.A.U.76.,1.A.U.1406.=1.A.U.77.,1.A.G.1407.=1.A.G.78.,1.A.C.1412.=1.A.G.9.,1.A.U.1413.=1.A.A.10.,1.A.U.1414.=1.A.U.11.,1.A.U.1415.=1.A.G.12.,1.A.G.1416.=1.A.A.13.,1.A.A.1417.=1.A.U.14.,1.A.A.1418.=1.A.U.15.,1.A.G…
667	pdb637/4v7eAa.pdb	MGMG_6q57.pdb	8	3014	50	TOPIND	46	3.51	0.01507	0.40193	1.A.G.1480.=1.A.C.50.,1.A.C.1481.=1.A.A.49.,1.A.G.1483.=1.A.G.30.,1.A.A.1484.=1.A.A.33.,1.A.A.1485.=1.A.G.32.,1.A.G.1486.=1.A.U.31.,1.A.C.1666.=1.A.A.8.,1.A.C.1667.=1.A.G.9.,1.A.U.1668.=1.A.A.10.,1.A.C.1669.=1.A.U.11.,1.A.G.1670.=1.A.G.12.,1.A.G.1671.=1.A.A.13.,1.A.G.1672.=1.A.U.14.,1.A.A.1673.=1.A.U.15.,1.A.A.1674.=1.A.C.16.,1.A.G.1675.=1.A.G.17.,1.A.A.1676.=1.A.C.18.,1.A.G.1677.=1.A.G.19.,1.A.U…
668	pdb637/3ktwC.pdb	MGMG_6q57.pdb	0	96	50	TOPIND	45	3.33	0.30595	0.40192	1.A.U.14.=1.A.G.44.,1.A.U.15.=1.A.U.45.,1.A.C.16.=1.A.C.46.,1.A.C.17.=1.A.A.47.,1.A.C.18.=1.A.C.48.,1.A.U.19.=1.A.A.49.,1.A.U.20.=1.A.C.50.,1.A.U.21.=1.A.A.51.,1.A.C.22.=1.A.A.52.,1.A.U.23.=1.A.C.53.,1.A.G.24.=1.A.G.54.,1.A.G.25.=1.A.A.55.,1.A.A.26.=1.A.A.22.,1.A.G.27.=1.A.G.67.,1.A.G.28.=1.A.U.25.,1.A.G.29.=1.A.G.26.,1.A.A.30.=1.A.U.27.,1.A.G.31.=1.A.G.28.,1.A.A.32.=1.A.U.29.,1.A.G.33.=1.A.G.30.…
669	pdb637/3j7aA.pdb	MGMG_6q57.pdb	3	1466	50	TOPIND	50	3.48	0.03318	0.40172	1.A.U.1023.=1.A.U.77.,1.A.G.1025.=1.A.G.78.,1.A.G.1027.=1.A.A.8.,1.A.C.1028.=1.A.G.9.,1.A.U.1029.=1.A.A.10.,1.A.U.1030.=1.A.U.11.,1.A.G.1031.=1.A.G.12.,1.A.C.1032.=1.A.A.13.,1.A.G.1034.=1.A.U.73.,1.A.A.1039.=1.A.C.16.,1.A.U.1040.=1.A.U.15.,1.A.U.1042.=1.A.U.14.,1.A.G.1056.=1.A.G.68.,1.A.A.1057.=1.A.G.67.,1.A.U.1061.=1.A.C.66.,1.A.A.1265.=1.A.G.19.,1.A.G.1266.=1.A.C.18.,1.A.G.1267.=1.A.G.17.,1.A.U…
670	pdb637/5o60A.pdb	MGMG_6q57.pdb	11	2598	50	TOPIND	47	3.78	0.01778	0.40172	1.A.G.23.=1.A.U.73.,1.A.U.25.=1.A.G.9.,1.A.C.27.=1.A.G.70.,1.A.G.410.=1.A.C.18.,1.A.A.411.=1.A.G.19.,1.A.G.412.=1.A.A.22.,1.A.G.533.=1.A.A.71.,1.A.A.534.=1.A.A.72.,1.A.U.562.=1.A.C.16.,1.A.G.563.=1.A.G.17.,1.A.C.595.=1.A.U.15.,1.A.C.596.=1.A.U.14.,1.A.G.598.=1.A.A.13.,1.A.C.672.=1.A.U.76.,1.A.G.1311.=1.A.G.44.,1.A.U.1312.=1.A.U.45.,1.A.C.1313.=1.A.C.46.,1.A.C.1314.=1.A.A.47.,1.A.U.1315.=1.A.C.48.…
671	pdb637/3q3zA.pdb	MGMG_6q57.pdb	0	74	50	TOPIND	48	3.12	0.37093	0.40171	1.A.A.6.=1.A.U.31.,1.A.A.7.=1.A.G.32.,1.A.A.8.=1.A.A.33.,1.A.C.9.=1.A.A.34.,1.A.A.10.=1.A.A.8.,1.A.A.14.=1.A.G.9.,1.A.U.15.=1.A.A.10.,1.A.G.16.=1.A.U.11.,1.A.A.17.=1.A.G.12.,1.A.U.19.=1.A.A.13.,1.A.G.20.=1.A.U.14.,1.A.G.21.=1.A.U.15.,1.A.G.22.=1.A.C.16.,1.A.U.23.=1.A.G.17.,1.A.U.24.=1.A.C.18.,1.A.U.25.=1.A.G.19.,1.A.A.27.=1.A.A.22.,1.A.U.30.=1.A.C.50.,1.A.G.31.=1.A.A.49.,1.A.G.33.=1.A.A.51.,1.A.C…
672	pdb637/4v7eAa.pdb	MGMG_6q57.pdb	6	3109	50	TOPIND	48	3.56	0.01524	0.40171	1.A.U.2135.=1.A.U.77.,1.A.G.2324.=1.A.U.76.,1.A.A.2403.=1.A.U.45.,1.A.C.2404.=1.A.C.46.,1.A.C.2405.=1.A.A.47.,1.A.C.2406.=1.A.C.48.,1.A.U.2407.=1.A.A.49.,1.A.G.2408.=1.A.C.50.,1.A.U.2410.=1.A.A.51.,1.A.G.2411.=1.A.A.52.,1.A.U.2415.=1.A.C.66.,1.A.G.2609.=1.A.A.55.,1.A.A.2612.=1.A.G.54.,1.A.U.2614.=1.A.C.53.,1.A.A.2806.=1.A.A.22.,1.A.G.2807.=1.A.A.23.,1.A.U.2808.=1.A.G.24.,1.A.U.2809.=1.A.U.25.,1.A…
673	pdb637/3jbnAA.pdb	MGMG_6q57.pdb	10	2726	50	TOPIND	48	4.08	0.01727	0.40168	1.A.U.2437.=1.A.G.32.,1.A.G.2438.=1.A.A.33.,1.A.A.2443.=1.A.A.49.,1.A.A.2444.=1.A.C.48.,1.A.G.2445.=1.A.A.47.,1.A.A.2446.=1.A.G.24.,1.A.C.2447.=1.A.A.23.,1.A.A.2448.=1.A.A.22.,1.A.A.2449.=1.A.G.54.,1.A.U.2452.=1.A.A.52.,1.A.U.2480.=1.A.U.29.,1.A.A.2481.=1.A.G.30.,1.A.A.2482.=1.A.U.31.,1.A.G.2487.=1.A.G.28.,1.A.G.2488.=1.A.U.27.,1.A.A.2490.=1.A.C.53.,1.A.G.2493.=1.A.A.51.,1.A.C.2494.=1.A.C.50.,1.A…
674	pdb637/4v6uB1.pdb	MGMG_6q57.pdb	12	2479	50	TOPIND	48	3.38	0.01908	0.40161	1.A.G.178.=1.A.A.33.,1.A.A.180.=1.A.C.46.,1.A.U.181.=1.A.A.47.,1.A.A.184.=1.A.U.27.,1.A.A.185.=1.A.G.26.,1.A.A.186.=1.A.U.25.,1.A.C.187.=1.A.U.45.,1.A.A.188.=1.A.G.44.,1.A.A.193.=1.A.U.31.,1.A.G.194.=1.A.G.32.,1.A.A.240.=1.A.G.28.,1.A.C.241.=1.A.U.29.,1.A.C.242.=1.A.G.30.,1.A.A.801.=1.A.C.50.,1.A.G.802.=1.A.A.49.,1.A.A.803.=1.A.A.51.,1.A.G.934.=1.A.C.48.,1.A.U.938.=1.A.G.24.,1.A.A.939.=1.A.A.23.,…
675	pdb637/4v9rDA.pdb	MGMG_6q57.pdb	11	2197	50	TOPIND	47	3.87	0.02093	0.4016	1.A.G.1219.=1.A.C.48.,1.A.A.1224.=1.A.A.71.,1.A.G.1225.=1.A.A.72.,1.A.A.1226.=1.A.U.73.,1.A.G.1227.=1.A.C.74.,1.A.G.1228.=1.A.A.75.,1.A.G.1229.=1.A.U.76.,1.A.U.1230.=1.A.U.77.,1.A.G.1231.=1.A.G.78.,1.A.U.1236.=1.A.G.9.,1.A.C.1237.=1.A.A.10.,1.A.C.1238.=1.A.U.11.,1.A.C.1239.=1.A.G.12.,1.A.U.1240.=1.A.A.13.,1.A.C.1241.=1.A.U.14.,1.A.U.1242.=1.A.U.15.,1.A.C.1243.=1.A.C.16.,1.A.G.1244.=1.A.G.17.,1.A.…
676	pdb637/6hmaA.pdb	MGMG_6q57.pdb	14	2181	50	TOPIND	48	3.33	0.02165	0.40159	1.A.A.11.=1.A.U.73.,1.A.A.12.=1.A.A.72.,1.A.A.567.=1.A.C.74.,1.A.A.1985.=1.A.A.13.,1.A.C.1986.=1.A.U.14.,1.A.C.1987.=1.A.U.15.,1.A.C.1988.=1.A.C.16.,1.A.G.1989.=1.A.G.17.,1.A.C.1990.=1.A.C.18.,1.A.G.1991.=1.A.G.19.,1.A.G.2562.=1.A.C.66.,1.A.U.2563.=1.A.G.67.,1.A.G.2564.=1.A.U.69.,1.A.G.2565.=1.A.G.70.,1.A.G.2566.=1.A.A.71.,1.A.G.2568.=1.A.A.75.,1.A.U.2569.=1.A.U.76.,1.A.A.2570.=1.A.U.77.,1.A.G.25…
677	pdb637/4v49B0.pdb	MGMG_6q57.pdb	6	2539	50	TOPIND	49	3.87	0.01894	0.4015	1.A.G.418.=1.A.U.76.,1.A.U.419.=1.A.U.77.,1.A.C.644.=1.A.A.75.,1.A.A.707.=1.A.A.13.,1.A.A.1229.=1.A.C.16.,1.A.U.1245.=1.A.G.19.,1.A.C.1246.=1.A.A.22.,1.A.G.1266.=1.A.A.8.,1.A.G.1267.=1.A.G.9.,1.A.G.1268.=1.A.G.44.,1.A.U.1269.=1.A.U.45.,1.A.U.1270.=1.A.C.46.,1.A.C.1271.=1.A.A.47.,1.A.C.1272.=1.A.C.48.,1.A.U.1273.=1.A.A.49.,1.A.G.1274.=1.A.C.50.,1.A.G.1275.=1.A.A.51.,1.A.G.1276.=1.A.A.52.,1.A.G.127…
678	pdb637/4v6uB1.pdb	MGMG_6q57.pdb	14	2386	50	TOPIND	47	3.45	0.01938	0.40149	1.A.A.832.=1.A.G.68.,1.A.G.833.=1.A.U.69.,1.A.G.834.=1.A.G.70.,1.A.G.835.=1.A.A.71.,1.A.U.836.=1.A.A.72.,1.A.A.860.=1.A.A.8.,1.A.G.862.=1.A.U.77.,1.A.C.865.=1.A.A.13.,1.A.G.866.=1.A.G.12.,1.A.G.896.=1.A.U.11.,1.A.U.897.=1.A.G.9.,1.A.A.899.=1.A.G.78.,1.A.C.1590.=1.A.G.44.,1.A.C.1591.=1.A.U.45.,1.A.U.1592.=1.A.C.46.,1.A.C.1593.=1.A.A.47.,1.A.G.1594.=1.A.C.48.,1.A.G.1595.=1.A.A.49.,1.A.G.1596.=1.A.C…
679	pdb637/6cb11.pdb	MGMG_6q57.pdb	2	1282	50	TOPIND	41	3.63	0.03094	0.40145	1.A.A.50.=1.A.G.32.,1.A.A.51.=1.A.A.33.,1.A.A.94.=1.A.C.48.,1.A.G.95.=1.A.A.47.,1.A.G.121.=1.A.A.52.,1.A.G.122.=1.A.C.53.,1.A.A.135.=1.A.U.27.,1.A.A.136.=1.A.G.26.,1.A.U.137.=1.A.U.25.,1.A.U.138.=1.A.U.45.,1.A.G.141.=1.A.A.34.,1.A.A.142.=1.A.A.8.,1.A.G.143.=1.A.G.9.,1.A.A.144.=1.A.A.10.,1.A.G.145.=1.A.U.11.,1.A.G.146.=1.A.G.12.,1.A.G.147.=1.A.A.13.,1.A.C.148.=1.A.U.14.,1.A.A.149.=1.A.U.15.,1.A.A.…
680	pdb637/4v9f0.pdb	MGMG_6q57.pdb	10	2321	50	TOPIND	45	3.08	0.01913	0.40141	1.A.U.560.=1.A.G.67.,1.A.G.561.=1.A.U.69.,1.A.A.562.=1.A.G.70.,1.A.C.563.=1.A.A.71.,1.A.C.564.=1.A.A.72.,1.A.G.565.=1.A.U.73.,1.A.A.566.=1.A.C.74.,1.A.G.567.=1.A.A.75.,1.A.A.568.=1.A.U.76.,1.A.C.569.=1.A.U.77.,1.A.G.570.=1.A.G.78.,1.A.A.573.=1.A.A.8.,1.A.G.574.=1.A.G.9.,1.A.U.575.=1.A.A.10.,1.A.C.576.=1.A.U.11.,1.A.U.577.=1.A.G.12.,1.A.C.578.=1.A.A.13.,1.A.C.579.=1.A.U.14.,1.A.G.581.=1.A.C.66.,1.…
681	pdb637/6spdA.pdb	MGMG_6q57.pdb	13	2260	50	TOPIND	44	3.95	0.01905	0.40139	1.A.U.550.=1.A.A.33.,1.A.A.799.=1.A.G.44.,1.A.A.800.=1.A.U.45.,1.A.A.801.=1.A.C.46.,1.A.U.806.=1.A.U.73.,1.A.U.808.=1.A.A.72.,1.A.C.923.=1.A.A.47.,1.A.A.924.=1.A.C.48.,1.A.C.925.=1.A.A.49.,1.A.G.926.=1.A.C.50.,1.A.G.927.=1.A.A.51.,1.A.C.928.=1.A.A.52.,1.A.G.929.=1.A.C.53.,1.A.G.931.=1.A.A.22.,1.A.U.940.=1.A.A.23.,1.A.C.941.=1.A.G.24.,1.A.C.942.=1.A.U.25.,1.A.G.943.=1.A.G.26.,1.A.U.944.=1.A.U.27.,…
682	pdb637/5mrcaa.pdb	MGMG_6q57.pdb	6	1217	50	TOPIND	39	3.3	0.0311	0.40136	1.A.G.114.=1.A.C.50.,1.A.A.117.=1.A.G.26.,1.A.U.118.=1.A.U.25.,1.A.U.119.=1.A.C.46.,1.A.A.120.=1.A.U.45.,1.A.A.121.=1.A.G.44.,1.A.U.152.=1.A.G.9.,1.A.U.153.=1.A.A.10.,1.A.A.154.=1.A.U.11.,1.A.U.155.=1.A.G.12.,1.A.A.156.=1.A.A.13.,1.A.U.157.=1.A.U.14.,1.A.A.158.=1.A.U.15.,1.A.A.159.=1.A.C.16.,1.A.A.160.=1.A.G.17.,1.A.A.161.=1.A.C.18.,1.A.A.162.=1.A.G.19.,1.A.A.163.=1.A.G.67.,1.A.U.164.=1.A.U.69.,1…
683	pdb637/6ek0L5.pdb	MGMG_6q57.pdb	11	3229	50	TOPIND	47	3.77	0.01436	0.40129	1.A.U.1088.=1.A.C.74.,1.A.G.2992.=1.A.G.32.,1.A.U.2993.=1.A.A.33.,1.A.A.3000.=1.A.C.48.,1.A.G.3001.=1.A.A.47.,1.A.G.3002.=1.A.G.24.,1.A.C.3003.=1.A.A.23.,1.A.G.3004.=1.A.A.22.,1.A.C.3009.=1.A.A.51.,1.A.G.3032.=1.A.U.29.,1.A.A.3034.=1.A.G.30.,1.A.G.3035.=1.A.A.49.,1.A.G.3038.=1.A.U.31.,1.A.G.3043.=1.A.G.28.,1.A.C.3044.=1.A.U.27.,1.A.A.3045.=1.A.A.52.,1.A.A.3046.=1.A.C.53.,1.A.G.3049.=1.A.C.50.,1.A…
684	pdb637/6olzA2.pdb	MGMG_6q57.pdb	5	3410	50	TOPIND	47	3.71	0.01361	0.40129	1.A.G.1209.=1.A.G.78.,1.A.C.2390.=1.A.A.72.,1.A.G.2391.=1.A.G.17.,1.A.A.2392.=1.A.C.16.,1.A.A.2393.=1.A.U.69.,1.A.G.2394.=1.A.G.70.,1.A.G.2395.=1.A.A.71.,1.A.C.2397.=1.A.G.9.,1.A.C.2398.=1.A.A.10.,1.A.C.2403.=1.A.G.68.,1.A.G.2404.=1.A.U.11.,1.A.G.2405.=1.A.G.12.,1.A.G.2406.=1.A.A.75.,1.A.U.2407.=1.A.C.74.,1.A.G.2408.=1.A.A.13.,1.A.U.2410.=1.A.U.14.,1.A.G.2411.=1.A.U.15.,1.A.C.2415.=1.A.U.73.,1.A.…
685	pdb637/6g901.pdb	MGMG_6q57.pdb	0	293	50	TOPIND	44	3.87	0.12664	0.4012	1.A.C.50.=1.A.G.44.,1.A.A.51.=1.A.U.45.,1.A.U.52.=1.A.C.46.,1.A.G.53.=1.A.A.47.,1.A.C.54.=1.A.C.48.,1.A.C.56.=1.A.A.49.,1.A.U.57.=1.A.C.50.,1.A.U.58.=1.A.A.51.,1.A.C.59.=1.A.A.52.,1.A.C.60.=1.A.C.53.,1.A.G.120.=1.A.G.54.,1.A.C.122.=1.A.A.55.,1.A.A.123.=1.A.A.22.,1.A.C.124.=1.A.G.19.,1.A.G.131.=1.A.A.23.,1.A.C.132.=1.A.G.24.,1.A.G.133.=1.A.U.25.,1.A.G.134.=1.A.G.26.,1.A.A.135.=1.A.U.27.,1.A.A.136.…
686	pdb637/6olgB1.pdb	MGMG_6q57.pdb	6	1423	50	TOPIND	44	3.5	0.03006	0.40113	1.A.A.811.=1.A.G.44.,1.A.U.812.=1.A.U.45.,1.A.U.813.=1.A.C.46.,1.A.G.814.=1.A.A.47.,1.A.C.815.=1.A.C.48.,1.A.G.816.=1.A.A.49.,1.A.C.817.=1.A.C.50.,1.A.C.818.=1.A.A.51.,1.A.G.819.=1.A.A.52.,1.A.C.820.=1.A.C.53.,1.A.U.821.=1.A.G.54.,1.A.A.822.=1.A.A.55.,1.A.G.823.=1.A.G.67.,1.A.A.824.=1.A.G.68.,1.A.G.825.=1.A.A.10.,1.A.G.826.=1.A.U.11.,1.A.U.827.=1.A.G.12.,1.A.A.829.=1.A.A.13.,1.A.U.832.=1.A.C.16.,…
687	pdb637/6hd71.pdb	MGMG_6q57.pdb	13	2733	50	TOPIND	47	4.01	0.01688	0.40106	1.A.A.808.=1.A.A.55.,1.A.U.809.=1.A.G.54.,1.A.G.810.=1.A.C.53.,1.A.G.811.=1.A.A.52.,1.A.G.906.=1.A.A.22.,1.A.G.907.=1.A.A.23.,1.A.A.1535.=1.A.C.50.,1.A.G.1536.=1.A.G.30.,1.A.G.1542.=1.A.G.44.,1.A.A.1543.=1.A.U.27.,1.A.U.1547.=1.A.G.28.,1.A.C.1548.=1.A.U.29.,1.A.C.1549.=1.A.A.49.,1.A.G.1550.=1.A.U.31.,1.A.U.1553.=1.A.G.32.,1.A.A.2142.=1.A.G.24.,1.A.A.2144.=1.A.U.25.,1.A.A.2145.=1.A.C.46.,1.A.A.214…
688	pdb637/5optE.pdb	MGMG_6q57.pdb	5	1794	50	TOPIND	43	4.15	0.02324	0.40105	1.A.U.1059.=1.A.A.23.,1.A.U.1060.=1.A.A.22.,1.A.C.1061.=1.A.G.24.,1.A.G.1062.=1.A.U.25.,1.A.G.1064.=1.A.G.26.,1.A.G.1065.=1.A.U.27.,1.A.G.1066.=1.A.G.28.,1.A.A.1067.=1.A.U.29.,1.A.G.1068.=1.A.G.30.,1.A.A.1069.=1.A.U.31.,1.A.A.1070.=1.A.G.32.,1.A.C.1071.=1.A.A.33.,1.A.G.1072.=1.A.A.34.,1.A.C.1114.=1.A.G.44.,1.A.G.1115.=1.A.G.9.,1.A.A.1116.=1.A.A.8.,1.A.C.1118.=1.A.A.72.,1.A.U.1119.=1.A.A.10.,1.A.A…
689	pdb637/4v8mAA.pdb	MGMG_6q57.pdb	0	2227	50	TOPIND	48	3.52	0.02117	0.40099	1.A.A.19.=1.A.A.8.,1.A.G.20.=1.A.G.9.,1.A.U.21.=1.A.A.10.,1.A.A.22.=1.A.U.11.,1.A.G.23.=1.A.G.12.,1.A.U.24.=1.A.A.13.,1.A.A.26.=1.A.U.14.,1.A.U.27.=1.A.U.15.,1.A.A.28.=1.A.C.16.,1.A.U.29.=1.A.G.17.,1.A.G.30.=1.A.C.18.,1.A.C.31.=1.A.G.19.,1.A.A.619.=1.A.A.55.,1.A.U.620.=1.A.A.22.,1.A.U.621.=1.A.A.23.,1.A.G.622.=1.A.G.24.,1.A.G.623.=1.A.G.26.,1.A.A.627.=1.A.G.44.,1.A.A.630.=1.A.U.27.,1.A.G.631.=1.A…
690	pdb637/5an9N.pdb	MGMG_6q57.pdb	2	1066	50	TOPIND	49	3.78	0.04396	0.40099	1.A.G.80.=1.A.A.8.,1.A.G.81.=1.A.G.9.,1.A.A.85.=1.A.U.76.,1.A.A.86.=1.A.U.77.,1.A.C.87.=1.A.G.78.,1.A.A.102.=1.A.G.44.,1.A.G.103.=1.A.U.45.,1.A.A.104.=1.A.C.46.,1.A.C.105.=1.A.A.47.,1.A.C.112.=1.A.C.48.,1.A.A.113.=1.A.A.49.,1.A.U.114.=1.A.C.50.,1.A.U.115.=1.A.A.51.,1.A.C.116.=1.A.A.52.,1.A.A.117.=1.A.C.53.,1.A.C.118.=1.A.G.54.,1.A.U.119.=1.A.A.55.,1.A.A.123.=1.A.C.66.,1.A.G.124.=1.A.G.67.,1.A.A.1…
691	pdb637/6az32.pdb	MGMG_6q57.pdb	1	1030	50	TOPIND	50	3.67	0.04642	0.40094	1.A.G.88.=1.A.G.44.,1.A.C.171.=1.A.G.68.,1.A.C.172.=1.A.G.67.,1.A.A.173.=1.A.G.54.,1.A.A.188.=1.A.C.53.,1.A.A.321.=1.A.U.69.,1.A.A.322.=1.A.U.25.,1.A.U.323.=1.A.G.24.,1.A.G.324.=1.A.G.70.,1.A.U.327.=1.A.A.71.,1.A.G.329.=1.A.A.72.,1.A.U.330.=1.A.U.73.,1.A.C.331.=1.A.C.74.,1.A.U.332.=1.A.A.75.,1.A.U.333.=1.A.U.76.,1.A.C.334.=1.A.U.77.,1.A.C.335.=1.A.G.78.,1.A.A.340.=1.A.G.9.,1.A.G.341.=1.A.A.10.,1.…
692	pdb637/3j6bA.pdb	MGMG_6q57.pdb	9	2296	50	TOPIND	47	3.54	0.02011	0.40089	1.A.U.38.=1.A.C.74.,1.A.A.39.=1.A.U.73.,1.A.A.40.=1.A.A.72.,1.A.C.1687.=1.A.G.19.,1.A.A.1723.=1.A.A.13.,1.A.C.1724.=1.A.U.14.,1.A.C.1725.=1.A.U.15.,1.A.U.1726.=1.A.C.16.,1.A.G.2378.=1.A.C.66.,1.A.A.2379.=1.A.G.67.,1.A.A.2380.=1.A.U.69.,1.A.G.2381.=1.A.G.70.,1.A.G.2382.=1.A.A.71.,1.A.A.2385.=1.A.A.75.,1.A.U.2386.=1.A.U.76.,1.A.A.2387.=1.A.U.77.,1.A.U.2388.=1.A.A.10.,1.A.U.2389.=1.A.G.9.,1.A.U.2583…
693	pdb637/6mtd5.pdb	MGMG_6q57.pdb	7	3247	50	TOPIND	41	3.1	0.01251	0.40087	1.A.A.953.=1.A.G.68.,1.A.A.954.=1.A.U.69.,1.A.G.955.=1.A.G.70.,1.A.G.956.=1.A.A.71.,1.A.C.957.=1.A.A.72.,1.A.G.970.=1.A.A.8.,1.A.C.972.=1.A.A.75.,1.A.G.973.=1.A.C.74.,1.A.G.974.=1.A.U.73.,1.A.C.975.=1.A.U.15.,1.A.C.976.=1.A.C.16.,1.A.G.977.=1.A.G.17.,1.A.G.979.=1.A.C.18.,1.A.G.980.=1.A.G.19.,1.A.G.1021.=1.A.A.23.,1.A.G.1022.=1.A.G.24.,1.A.C.1023.=1.A.U.25.,1.A.C.1024.=1.A.G.26.,1.A.C.1025.=1.A.U.…
694	pdb637/5t2a2.pdb	MGMG_6q57.pdb	2	1719	50	TOPIND	48	3.56	0.02726	0.40083	1.A.G.10.=1.A.U.29.,1.A.A.11.=1.A.G.30.,1.A.U.12.=1.A.U.31.,1.A.U.13.=1.A.G.32.,1.A.C.14.=1.A.A.33.,1.A.U.15.=1.A.A.34.,1.A.A.622.=1.A.A.8.,1.A.A.623.=1.A.G.9.,1.A.C.1070.=1.A.C.74.,1.A.A.1073.=1.A.U.73.,1.A.C.1074.=1.A.A.72.,1.A.G.1075.=1.A.A.71.,1.A.G.1159.=1.A.G.78.,1.A.A.1161.=1.A.U.77.,1.A.G.1162.=1.A.U.76.,1.A.A.1175.=1.A.A.75.,1.A.A.1187.=1.A.G.44.,1.A.G.1188.=1.A.U.45.,1.A.A.1189.=1.A.C.4…
695	pdb637/6swc2.pdb	MGMG_6q57.pdb	2	1372	50	TOPIND	45	3.18	0.03199	0.40081	1.A.A.882.=1.A.C.66.,1.A.G.883.=1.A.G.67.,1.A.C.884.=1.A.U.69.,1.A.G.885.=1.A.G.70.,1.A.U.886.=1.A.A.71.,1.A.G.887.=1.A.A.72.,1.A.C.888.=1.A.U.73.,1.A.G.889.=1.A.C.74.,1.A.G.890.=1.A.A.75.,1.A.U.891.=1.A.U.76.,1.A.U.892.=1.A.U.77.,1.A.U.893.=1.A.G.78.,1.A.A.913.=1.A.A.34.,1.A.G.1153.=1.A.A.8.,1.A.U.1155.=1.A.G.9.,1.A.C.1157.=1.A.A.10.,1.A.A.1158.=1.A.U.11.,1.A.C.1159.=1.A.G.12.,1.A.G.1160.=1.A.A.…
696	pdb637/6hhqAR.pdb	MGMG_6q57.pdb	5	2911	50	TOPIND	45	3.57	0.01525	0.40078	1.A.C.1612.=1.A.C.66.,1.A.C.1613.=1.A.G.67.,1.A.C.1614.=1.A.G.68.,1.A.U.1615.=1.A.U.69.,1.A.G.1616.=1.A.G.70.,1.A.G.1617.=1.A.A.71.,1.A.G.1618.=1.A.A.72.,1.A.A.1619.=1.A.U.73.,1.A.G.1620.=1.A.C.74.,1.A.G.1621.=1.A.A.75.,1.A.A.1622.=1.A.U.76.,1.A.G.1623.=1.A.U.77.,1.A.U.1624.=1.A.G.78.,1.A.C.1628.=1.A.A.34.,1.A.U.1629.=1.A.A.8.,1.A.U.1631.=1.A.G.9.,1.A.U.1632.=1.A.A.10.,1.A.C.1633.=1.A.U.11.,1.A.U…
697	pdb637/4c4qN.pdb	MGMG_6q57.pdb	0	233	50	TOPIND	42	3.72	0.14868	0.40069	1.A.U.21.=1.A.G.17.,1.A.G.26.=1.A.G.67.,1.A.G.27.=1.A.G.68.,1.A.G.28.=1.A.A.10.,1.A.U.29.=1.A.U.11.,1.A.G.30.=1.A.G.12.,1.A.G.31.=1.A.A.75.,1.A.C.115.=1.A.U.77.,1.A.C.124.=1.A.A.13.,1.A.A.125.=1.A.U.14.,1.A.C.126.=1.A.U.15.,1.A.C.127.=1.A.A.71.,1.A.U.128.=1.A.G.70.,1.A.U.129.=1.A.U.69.,1.A.A.130.=1.A.G.24.,1.A.A.131.=1.A.U.25.,1.A.C.132.=1.A.G.26.,1.A.C.133.=1.A.U.27.,1.A.C.134.=1.A.G.28.,1.A.U.1…
698	pdb637/6y2lL5.pdb	MGMG_6q57.pdb	7	3283	50	TOPIND	46	3.99	0.0138	0.40067	1.A.G.592.=1.A.U.45.,1.A.C.593.=1.A.A.34.,1.A.C.689.=1.A.G.44.,1.A.G.692.=1.A.G.26.,1.A.G.693.=1.A.G.68.,1.A.G.694.=1.A.G.54.,1.A.C.704.=1.A.C.53.,1.A.G.705.=1.A.A.52.,1.A.U.706.=1.A.U.29.,1.A.C.707.=1.A.A.51.,1.A.G.708.=1.A.C.50.,1.A.C.709.=1.A.A.49.,1.A.A.863.=1.A.G.30.,1.A.C.864.=1.A.U.31.,1.A.G.865.=1.A.C.48.,1.A.G.866.=1.A.A.47.,1.A.G.867.=1.A.C.46.,1.A.G.868.=1.A.U.27.,1.A.U.869.=1.A.G.28.,…
699	pdb637/6r871.pdb	MGMG_6q57.pdb	4	3123	50	TOPIND	42	3.17	0.01331	0.40063	1.A.G.78.=1.A.C.50.,1.A.C.79.=1.A.A.49.,1.A.C.80.=1.A.C.48.,1.A.U.81.=1.A.A.47.,1.A.G.102.=1.A.U.31.,1.A.C.103.=1.A.G.30.,1.A.U.324.=1.A.A.51.,1.A.A.325.=1.A.A.52.,1.A.U.326.=1.A.C.53.,1.A.U.607.=1.A.C.66.,1.A.C.608.=1.A.G.67.,1.A.U.609.=1.A.G.68.,1.A.A.610.=1.A.U.69.,1.A.A.611.=1.A.G.70.,1.A.C.612.=1.A.A.71.,1.A.G.613.=1.A.A.72.,1.A.U.614.=1.A.U.73.,1.A.C.615.=1.A.C.74.,1.A.U.616.=1.A.A.75.,1.A.…
700	pdb637/6hrm1.pdb	MGMG_6q57.pdb	15	3745	50	TOPIND	47	3.65	0.01241	0.4006	1.A.A.1548.=1.A.C.66.,1.A.G.1549.=1.A.G.67.,1.A.A.1550.=1.A.C.18.,1.A.G.1551.=1.A.G.17.,1.A.A.1687.=1.A.C.16.,1.A.C.1689.=1.A.U.15.,1.A.A.1719.=1.A.A.72.,1.A.G.1720.=1.A.A.71.,1.A.G.1721.=1.A.G.70.,1.A.A.1723.=1.A.U.73.,1.A.A.1724.=1.A.C.74.,1.A.A.1725.=1.A.A.75.,1.A.G.1726.=1.A.U.77.,1.A.U.1740.=1.A.U.76.,1.A.G.1772.=1.A.G.78.,1.A.U.1786.=1.A.G.44.,1.A.C.1787.=1.A.U.45.,1.A.A.1788.=1.A.C.46.,1.A…
701	pdb637/4v4vB0.pdb	MGMG_6q57.pdb	4	2551	50	TOPIND	48	3.45	0.01854	0.40051	1.A.U.510.=1.A.C.66.,1.A.U.511.=1.A.G.67.,1.A.U.512.=1.A.G.68.,1.A.G.742.=1.A.C.16.,1.A.A.756.=1.A.A.22.,1.A.A.757.=1.A.A.23.,1.A.A.758.=1.A.G.24.,1.A.A.766.=1.A.A.71.,1.A.G.768.=1.A.G.17.,1.A.A.872.=1.A.G.19.,1.A.C.873.=1.A.C.18.,1.A.A.874.=1.A.U.69.,1.A.C.875.=1.A.U.25.,1.A.A.876.=1.A.G.26.,1.A.C.877.=1.A.U.27.,1.A.G.878.=1.A.G.28.,1.A.G.879.=1.A.U.29.,1.A.C.880.=1.A.G.30.,1.A.G.881.=1.A.U.31.,…
702	pdb637/6eml2.pdb	MGMG_6q57.pdb	3	1536	50	TOPIND	48	3.83	0.0303	0.40043	1.A.C.25.=1.A.A.23.,1.A.A.39.=1.A.G.68.,1.A.A.40.=1.A.U.69.,1.A.A.41.=1.A.G.70.,1.A.G.95.=1.A.G.44.,1.A.G.96.=1.A.U.45.,1.A.C.97.=1.A.C.46.,1.A.U.98.=1.A.A.47.,1.A.C.99.=1.A.C.48.,1.A.C.361.=1.A.A.49.,1.A.G.362.=1.A.C.50.,1.A.G.363.=1.A.A.51.,1.A.G.364.=1.A.A.52.,1.A.G.365.=1.A.C.53.,1.A.A.366.=1.A.A.22.,1.A.U.379.=1.A.G.24.,1.A.U.380.=1.A.G.26.,1.A.C.381.=1.A.U.27.,1.A.C.382.=1.A.G.28.,1.A.G.383…
703	pdb637/3nkbB.pdb	MGMG_6q57.pdb	0	64	50	TOPIND	35	3.34	0.34783	0.40038	1.A.G.1.=1.A.A.8.,1.A.G.2.=1.A.G.9.,1.A.U.3.=1.A.A.10.,1.A.C.4.=1.A.U.11.,1.A.C.5.=1.A.G.12.,1.A.G.6.=1.A.A.13.,1.A.C.7.=1.A.U.14.,1.A.A.8.=1.A.U.15.,1.A.G.9.=1.A.C.16.,1.A.C.10.=1.A.G.17.,1.A.C.11.=1.A.C.18.,1.A.U.12.=1.A.G.19.,1.A.C.13.=1.A.A.22.,1.A.C.14.=1.A.G.54.,1.A.U.15.=1.A.A.55.,1.A.G.17.=1.A.C.66.,1.A.C.18.=1.A.G.67.,1.A.G.19.=1.A.G.68.,1.A.G.20.=1.A.U.69.,1.A.C.21.=1.A.G.70.,1.A.G.26.=…
704	pdb637/1ffk0.pdb	MGMG_6q57.pdb	13	2082	50	TOPIND	42	3.54	0.01978	0.40032	1.A.A.146.=1.A.G.17.,1.A.C.167.=1.A.C.16.,1.A.G.168.=1.A.U.15.,1.A.G.856.=1.A.C.66.,1.A.A.1378.=1.A.C.74.,1.A.C.1379.=1.A.A.75.,1.A.C.1382.=1.A.A.71.,1.A.A.1383.=1.A.A.72.,1.A.A.1384.=1.A.U.73.,1.A.U.1386.=1.A.U.14.,1.A.C.1387.=1.A.A.13.,1.A.G.1388.=1.A.G.12.,1.A.U.1391.=1.A.U.76.,1.A.G.1775.=1.A.G.68.,1.A.C.1776.=1.A.U.69.,1.A.A.1777.=1.A.G.9.,1.A.A.1778.=1.A.A.10.,1.A.G.1779.=1.A.U.11.,1.A.G.20…
705	pdb637/2zjrX.pdb	MGMG_6q57.pdb	13	2064	50	TOPIND	46	3.63	0.02183	0.40028	1.A.G.59.=1.A.A.71.,1.A.A.60.=1.A.A.72.,1.A.U.61.=1.A.U.73.,1.A.U.62.=1.A.C.74.,1.A.A.63.=1.A.U.76.,1.A.C.64.=1.A.U.77.,1.A.C.65.=1.A.G.78.,1.A.G.67.=1.A.G.44.,1.A.C.68.=1.A.U.45.,1.A.G.69.=1.A.A.34.,1.A.A.72.=1.A.A.8.,1.A.A.73.=1.A.G.9.,1.A.G.74.=1.A.C.46.,1.A.C.75.=1.A.A.47.,1.A.C.76.=1.A.C.48.,1.A.C.77.=1.A.A.49.,1.A.C.78.=1.A.C.50.,1.A.G.79.=1.A.A.51.,1.A.A.80.=1.A.A.52.,1.A.C.81.=1.A.C.53.,1…
706	pdb637/5li0a.pdb	MGMG_6q57.pdb	5	1316	50	TOPIND	41	3.48	0.03022	0.4002	1.A.U.679.=1.A.G.44.,1.A.U.680.=1.A.U.45.,1.A.C.681.=1.A.C.46.,1.A.C.682.=1.A.A.47.,1.A.A.683.=1.A.C.48.,1.A.U.684.=1.A.A.49.,1.A.G.685.=1.A.C.50.,1.A.U.686.=1.A.A.51.,1.A.G.687.=1.A.A.52.,1.A.U.688.=1.A.C.53.,1.A.A.689.=1.A.G.54.,1.A.G.690.=1.A.A.55.,1.A.A.698.=1.A.C.66.,1.A.G.700.=1.A.G.68.,1.A.C.701.=1.A.U.69.,1.A.G.702.=1.A.G.24.,1.A.C.703.=1.A.A.22.,1.A.A.704.=1.A.A.23.,1.A.A.706.=1.A.U.25.,…
707	pdb637/5t5hB.pdb	MGMG_6q57.pdb	1	893	50	TOPIND	47	3.43	0.05029	0.4002	1.A.U.589.=1.A.A.33.,1.A.A.596.=1.A.C.48.,1.A.G.597.=1.A.A.47.,1.A.G.598.=1.A.G.24.,1.A.C.599.=1.A.A.23.,1.A.G.600.=1.A.A.22.,1.A.C.605.=1.A.A.51.,1.A.A.621.=1.A.U.29.,1.A.A.623.=1.A.G.30.,1.A.A.624.=1.A.A.49.,1.A.C.627.=1.A.G.32.,1.A.A.628.=1.A.U.31.,1.A.G.632.=1.A.G.28.,1.A.U.633.=1.A.U.27.,1.A.A.634.=1.A.A.52.,1.A.A.635.=1.A.C.53.,1.A.A.637.=1.A.G.26.,1.A.G.638.=1.A.C.50.,1.A.G.646.=1.A.G.70.,…
708	pdb637/5xy31.pdb	MGMG_6q57.pdb	5	2314	50	TOPIND	47	3.48	0.01997	0.40019	1.A.A.1696.=1.A.G.24.,1.A.A.1697.=1.A.A.23.,1.A.A.1699.=1.A.U.25.,1.A.C.1700.=1.A.G.68.,1.A.U.1702.=1.A.G.26.,1.A.G.1704.=1.A.U.27.,1.A.U.1705.=1.A.G.28.,1.A.C.1706.=1.A.U.29.,1.A.A.1707.=1.A.G.30.,1.A.C.1708.=1.A.U.31.,1.A.U.1709.=1.A.G.32.,1.A.U.1713.=1.A.G.44.,1.A.U.1714.=1.A.U.45.,1.A.A.1715.=1.A.C.46.,1.A.G.1716.=1.A.A.47.,1.A.U.1717.=1.A.C.48.,1.A.G.1718.=1.A.A.49.,1.A.A.1719.=1.A.C.50.,1.A…
709	pdb637/6sj6A.pdb	MGMG_6q57.pdb	8	2214	50	TOPIND	48	3.92	0.0212	0.40019	1.A.U.194.=1.A.A.33.,1.A.A.714.=1.A.G.44.,1.A.A.715.=1.A.U.45.,1.A.A.716.=1.A.C.46.,1.A.C.717.=1.A.A.47.,1.A.C.718.=1.A.C.48.,1.A.A.719.=1.A.A.49.,1.A.G.720.=1.A.C.50.,1.A.G.721.=1.A.A.51.,1.A.U.722.=1.A.A.52.,1.A.G.723.=1.A.C.53.,1.A.A.724.=1.A.G.54.,1.A.C.809.=1.A.A.23.,1.A.G.810.=1.A.A.22.,1.A.A.812.=1.A.A.55.,1.A.U.817.=1.A.G.67.,1.A.U.818.=1.A.C.66.,1.A.C.824.=1.A.G.68.,1.A.G.825.=1.A.U.69.,…
710	pdb637/6hrm1.pdb	MGMG_6q57.pdb	14	3794	50	TOPIND	49	3.6	0.01278	0.40009	1.A.G.9.=1.A.G.54.,1.A.A.10.=1.A.A.55.,1.A.G.11.=1.A.C.66.,1.A.C.23.=1.A.A.22.,1.A.U.24.=1.A.A.23.,1.A.C.25.=1.A.U.25.,1.A.A.26.=1.A.G.26.,1.A.G.27.=1.A.U.27.,1.A.A.28.=1.A.G.28.,1.A.U.29.=1.A.U.29.,1.A.U.30.=1.A.G.30.,1.A.A.33.=1.A.G.32.,1.A.C.34.=1.A.A.33.,1.A.G.35.=1.A.A.34.,1.A.U.398.=1.A.U.31.,1.A.G.500.=1.A.G.78.,1.A.C.501.=1.A.A.8.,1.A.A.502.=1.A.G.9.,1.A.C.503.=1.A.A.10.,1.A.C.504.=1.A.U.…
711	pdb637/4v84BA.pdb	MGMG_6q57.pdb	12	2186	50	TOPIND	50	3.64	0.02243	0.40007	1.A.A.206.=1.A.A.72.,1.A.A.207.=1.A.A.71.,1.A.G.209.=1.A.G.9.,1.A.A.210.=1.A.A.8.,1.A.G.211.=1.A.G.78.,1.A.A.212.=1.A.U.77.,1.A.A.213.=1.A.U.76.,1.A.U.215.=1.A.A.75.,1.A.C.216.=1.A.C.74.,1.A.G.217.=1.A.U.73.,1.A.U.254.=1.A.G.17.,1.A.A.255.=1.A.C.18.,1.A.U.281.=1.A.C.16.,1.A.C.282.=1.A.U.15.,1.A.U.284.=1.A.A.13.,1.A.G.285.=1.A.U.14.,1.A.G.393.=1.A.G.19.,1.A.A.394.=1.A.A.23.,1.A.G.395.=1.A.A.22.,1.…
712	pdb637/4v9f0.pdb	MGMG_6q57.pdb	11	2276	50	TOPIND	47	3.8	0.02023	0.40001	1.A.G.16.=1.A.C.74.,1.A.G.17.=1.A.U.73.,1.A.U.19.=1.A.G.9.,1.A.G.21.=1.A.G.70.,1.A.A.330.=1.A.G.19.,1.A.C.331.=1.A.A.22.,1.A.G.445.=1.A.A.71.,1.A.A.446.=1.A.A.72.,1.A.U.474.=1.A.C.16.,1.A.G.475.=1.A.G.17.,1.A.C.508.=1.A.U.15.,1.A.A.509.=1.A.U.14.,1.A.U.510.=1.A.G.12.,1.A.G.511.=1.A.A.13.,1.A.C.631.=1.A.U.76.,1.A.A.632.=1.A.U.77.,1.A.G.1272.=1.A.G.44.,1.A.C.1273.=1.A.U.45.,1.A.U.1274.=1.A.C.46.,1.…
713	pdb637/6pvkA.pdb	MGMG_6q57.pdb	7	1862	50	TOPIND	48	3.34	0.02528	0.40001	1.A.G.28.=1.A.G.68.,1.A.C.29.=1.A.G.67.,1.A.C.30.=1.A.C.66.,1.A.G.354.=1.A.G.19.,1.A.A.483.=1.A.A.13.,1.A.G.624.=1.A.U.77.,1.A.U.625.=1.A.U.76.,1.A.C.852.=1.A.G.78.,1.A.C.1094.=1.A.A.8.,1.A.G.1095.=1.A.G.9.,1.A.U.1096.=1.A.A.10.,1.A.U.1097.=1.A.U.11.,1.A.C.1098.=1.A.G.12.,1.A.U.1099.=1.A.U.14.,1.A.A.1100.=1.A.U.15.,1.A.A.1101.=1.A.C.16.,1.A.U.1106.=1.A.A.23.,1.A.G.1107.=1.A.A.22.,1.A.A.1110.=1.A.…
714	pdb637/4v8mAA.pdb	MGMG_6q57.pdb	4	2042	50	TOPIND	47	3.77	0.02251	0.39997	1.A.G.109.=1.A.C.16.,1.A.U.110.=1.A.G.17.,1.A.A.111.=1.A.C.18.,1.A.U.113.=1.A.G.70.,1.A.C.114.=1.A.A.71.,1.A.U.115.=1.A.A.72.,1.A.G.116.=1.A.U.73.,1.A.C.117.=1.A.C.74.,1.A.C.118.=1.A.A.75.,1.A.G.119.=1.A.U.76.,1.A.C.121.=1.A.U.11.,1.A.C.253.=1.A.G.44.,1.A.G.254.=1.A.U.45.,1.A.A.255.=1.A.C.46.,1.A.A.256.=1.A.A.47.,1.A.U.257.=1.A.C.48.,1.A.G.258.=1.A.A.49.,1.A.A.259.=1.A.C.50.,1.A.A.260.=1.A.A.51.,…
715	pdb637/5njtU.pdb	MGMG_6q57.pdb	9	2500	50	TOPIND	50	4.04	0.01959	0.39994	1.A.C.202.=1.A.U.73.,1.A.A.205.=1.A.C.74.,1.A.A.245.=1.A.G.68.,1.A.G.246.=1.A.U.11.,1.A.G.248.=1.A.A.10.,1.A.G.249.=1.A.A.8.,1.A.C.250.=1.A.G.9.,1.A.G.251.=1.A.G.78.,1.A.A.252.=1.A.U.77.,1.A.G.253.=1.A.U.76.,1.A.C.254.=1.A.A.75.,1.A.G.255.=1.A.G.12.,1.A.A.256.=1.A.A.13.,1.A.C.428.=1.A.U.14.,1.A.G.431.=1.A.A.72.,1.A.U.432.=1.A.A.71.,1.A.G.433.=1.A.G.70.,1.A.A.434.=1.A.U.69.,1.A.A.436.=1.A.G.17.,1.…
716	pdb637/6xyw1.pdb	MGMG_6q57.pdb	11	2321	50	TOPIND	47	3.69	0.01987	0.39994	1.A.A.683.=1.A.G.28.,1.A.A.1799.=1.A.U.77.,1.A.C.1992.=1.A.U.76.,1.A.A.2072.=1.A.U.45.,1.A.C.2073.=1.A.C.46.,1.A.C.2074.=1.A.A.47.,1.A.C.2075.=1.A.C.48.,1.A.C.2076.=1.A.A.49.,1.A.G.2077.=1.A.C.50.,1.A.G.2079.=1.A.A.51.,1.A.C.2080.=1.A.A.52.,1.A.U.2084.=1.A.C.66.,1.A.G.2221.=1.A.A.55.,1.A.A.2224.=1.A.G.54.,1.A.G.2225.=1.A.C.53.,1.A.A.2414.=1.A.A.22.,1.A.G.2415.=1.A.A.23.,1.A.G.2416.=1.A.G.24.,1.A.…
717	pdb637/5o60A.pdb	MGMG_6q57.pdb	8	2740	50	TOPIND	49	3.47	0.01763	0.39993	1.A.G.2284.=1.A.A.23.,1.A.A.2285.=1.A.G.24.,1.A.C.2286.=1.A.U.25.,1.A.C.2287.=1.A.G.26.,1.A.C.2288.=1.A.U.27.,1.A.C.2289.=1.A.G.28.,1.A.G.2290.=1.A.U.29.,1.A.G.2291.=1.A.G.30.,1.A.G.2292.=1.A.U.31.,1.A.A.2293.=1.A.G.32.,1.A.C.2294.=1.A.A.33.,1.A.C.2295.=1.A.A.34.,1.A.G.2659.=1.A.G.44.,1.A.G.2660.=1.A.U.45.,1.A.U.2661.=1.A.C.46.,1.A.C.2664.=1.A.A.47.,1.A.C.2665.=1.A.C.48.,1.A.C.2666.=1.A.A.49.,1.A…
718	pdb637/4v84BA.pdb	MGMG_6q57.pdb	13	2136	50	TOPIND	47	3.85	0.02152	0.39992	1.A.G.998.=1.A.A.8.,1.A.G.999.=1.A.G.9.,1.A.A.1004.=1.A.G.78.,1.A.C.1005.=1.A.U.77.,1.A.A.1021.=1.A.G.44.,1.A.G.1022.=1.A.U.45.,1.A.G.1023.=1.A.C.46.,1.A.C.1024.=1.A.A.47.,1.A.G.1031.=1.A.C.48.,1.A.C.1033.=1.A.A.49.,1.A.U.1034.=1.A.C.50.,1.A.G.1035.=1.A.A.51.,1.A.G.1036.=1.A.A.52.,1.A.G.1037.=1.A.C.53.,1.A.C.1038.=1.A.G.54.,1.A.U.1039.=1.A.A.55.,1.A.U.1043.=1.A.G.67.,1.A.G.1044.=1.A.G.68.,1.A.G.1…
719	pdb637/5mrcaa.pdb	MGMG_6q57.pdb	8	1136	50	TOPIND	37	3.09	0.03167	0.39991	1.A.G.131.=1.A.C.66.,1.A.A.132.=1.A.G.67.,1.A.A.133.=1.A.U.69.,1.A.U.134.=1.A.U.25.,1.A.A.135.=1.A.G.26.,1.A.A.136.=1.A.A.47.,1.A.G.137.=1.A.C.48.,1.A.A.148.=1.A.A.51.,1.A.A.149.=1.A.C.53.,1.A.U.150.=1.A.G.54.,1.A.A.151.=1.A.A.55.,1.A.A.176.=1.A.A.22.,1.A.A.177.=1.A.A.23.,1.A.A.178.=1.A.G.24.,1.A.G.179.=1.A.G.70.,1.A.G.180.=1.A.A.71.,1.A.A.181.=1.A.A.72.,1.A.U.182.=1.A.U.73.,1.A.A.183.=1.A.C.74.,…
720	pdb637/6xyw1.pdb	MGMG_6q57.pdb	10	2367	50	TOPIND	46	3.74	0.01907	0.39982	1.A.U.1419.=1.A.A.22.,1.A.U.1507.=1.A.G.54.,1.A.C.1509.=1.A.G.26.,1.A.A.1510.=1.A.C.53.,1.A.A.1660.=1.A.C.50.,1.A.A.1661.=1.A.A.51.,1.A.G.1662.=1.A.A.52.,1.A.U.1663.=1.A.U.27.,1.A.A.1664.=1.A.C.46.,1.A.G.1665.=1.A.A.47.,1.A.A.1666.=1.A.C.48.,1.A.G.1667.=1.A.A.49.,1.A.U.1670.=1.A.U.31.,1.A.A.1671.=1.A.G.30.,1.A.C.1672.=1.A.U.29.,1.A.G.1741.=1.A.G.9.,1.A.C.1742.=1.A.A.10.,1.A.U.1743.=1.A.U.11.,1.A.…
721	pdb637/6tb3BQ.pdb	MGMG_6q57.pdb	17	2429	50	TOPIND	43	3.47	0.01742	0.39977	1.A.G.1489.=1.A.G.32.,1.A.U.1490.=1.A.A.33.,1.A.U.1559.=1.A.A.34.,1.A.A.1576.=1.A.G.44.,1.A.A.1577.=1.A.U.45.,1.A.C.1578.=1.A.C.46.,1.A.C.1579.=1.A.A.47.,1.A.U.1580.=1.A.C.48.,1.A.G.1581.=1.A.A.49.,1.A.G.1582.=1.A.C.50.,1.A.A.1583.=1.A.A.51.,1.A.U.1584.=1.A.A.52.,1.A.A.1585.=1.A.C.53.,1.A.U.1586.=1.A.G.54.,1.A.G.1588.=1.A.A.55.,1.A.G.1604.=1.A.G.17.,1.A.U.1605.=1.A.C.18.,1.A.A.1606.=1.A.U.69.,1.A…
722	pdb637/1ffk0.pdb	MGMG_6q57.pdb	12	2127	50	TOPIND	45	3.06	0.02085	0.39976	1.A.U.555.=1.A.G.67.,1.A.G.556.=1.A.U.69.,1.A.A.557.=1.A.G.70.,1.A.C.558.=1.A.A.71.,1.A.C.559.=1.A.A.72.,1.A.G.560.=1.A.U.73.,1.A.A.561.=1.A.C.74.,1.A.C.562.=1.A.A.75.,1.A.G.563.=1.A.U.76.,1.A.C.564.=1.A.U.77.,1.A.G.565.=1.A.G.78.,1.A.A.568.=1.A.A.8.,1.A.G.569.=1.A.G.9.,1.A.C.570.=1.A.A.10.,1.A.G.571.=1.A.U.11.,1.A.U.572.=1.A.G.12.,1.A.C.573.=1.A.A.13.,1.A.C.574.=1.A.U.14.,1.A.G.576.=1.A.C.66.,1.…
723	pdb637/4v6wA5.pdb	MGMG_6q57.pdb	10	3331	50	TOPIND	47	4.37	0.01386	0.39976	1.A.U.36.=1.A.A.33.,1.A.G.37.=1.A.A.34.,1.A.G.58.=1.A.G.32.,1.A.A.1783.=1.A.A.51.,1.A.A.1784.=1.A.C.50.,1.A.G.1786.=1.A.C.48.,1.A.C.1787.=1.A.C.46.,1.A.G.1788.=1.A.A.47.,1.A.A.1791.=1.A.U.31.,1.A.G.1792.=1.A.G.30.,1.A.C.1793.=1.A.U.29.,1.A.A.1795.=1.A.G.28.,1.A.A.1798.=1.A.C.53.,1.A.U.1799.=1.A.A.52.,1.A.U.2380.=1.A.G.44.,1.A.A.2381.=1.A.U.45.,1.A.G.2382.=1.A.U.25.,1.A.C.2383.=1.A.G.26.,1.A.G.238…
724	pdb637/6xyw2.pdb	MGMG_6q57.pdb	7	1418	50	TOPIND	44	3.46	0.03018	0.39975	1.A.C.936.=1.A.A.34.,1.A.G.949.=1.A.C.46.,1.A.A.950.=1.A.A.47.,1.A.C.951.=1.A.C.48.,1.A.A.952.=1.A.A.49.,1.A.U.955.=1.A.A.52.,1.A.A.957.=1.A.C.53.,1.A.A.958.=1.A.G.54.,1.A.C.959.=1.A.A.55.,1.A.A.964.=1.A.C.66.,1.A.A.965.=1.A.G.67.,1.A.A.966.=1.A.U.69.,1.A.C.967.=1.A.G.70.,1.A.C.968.=1.A.A.71.,1.A.U.969.=1.A.A.72.,1.A.A.970.=1.A.U.73.,1.A.U.971.=1.A.C.74.,1.A.C.972.=1.A.A.75.,1.A.C.973.=1.A.U.76.,…
725	pdb637/5xxu2.pdb	MGMG_6q57.pdb	3	1479	50	TOPIND	49	3.96	0.03201	0.39972	1.A.G.10.=1.A.U.29.,1.A.A.11.=1.A.G.30.,1.A.U.12.=1.A.U.31.,1.A.C.13.=1.A.G.32.,1.A.C.14.=1.A.A.33.,1.A.U.15.=1.A.A.34.,1.A.A.545.=1.A.A.8.,1.A.U.873.=1.A.C.74.,1.A.A.874.=1.A.U.73.,1.A.A.875.=1.A.A.72.,1.A.G.953.=1.A.G.9.,1.A.G.954.=1.A.G.78.,1.A.A.956.=1.A.U.77.,1.A.G.957.=1.A.U.76.,1.A.G.969.=1.A.A.75.,1.A.A.982.=1.A.G.44.,1.A.G.983.=1.A.U.45.,1.A.G.984.=1.A.C.46.,1.A.A.985.=1.A.A.47.,1.A.A.98…
726	pdb637/6swc2.pdb	MGMG_6q57.pdb	4	1283	50	TOPIND	46	3.64	0.03465	0.3997	1.A.C.23.=1.A.U.11.,1.A.C.24.=1.A.G.12.,1.A.A.25.=1.A.A.13.,1.A.G.35.=1.A.A.8.,1.A.U.38.=1.A.A.71.,1.A.C.39.=1.A.A.72.,1.A.A.41.=1.A.U.14.,1.A.C.95.=1.A.C.16.,1.A.U.96.=1.A.U.15.,1.A.G.284.=1.A.C.66.,1.A.C.286.=1.A.G.67.,1.A.G.299.=1.A.G.17.,1.A.C.300.=1.A.G.70.,1.A.C.301.=1.A.C.18.,1.A.C.357.=1.A.U.73.,1.A.G.385.=1.A.C.74.,1.A.A.386.=1.A.A.75.,1.A.C.387.=1.A.U.76.,1.A.C.388.=1.A.A.10.,1.A.C.389.…
727	pdb637/6hrm1.pdb	MGMG_6q57.pdb	19	3564	50	TOPIND	49	3.45	0.0136	0.39965	1.A.G.1695.=1.A.A.33.,1.A.A.1696.=1.A.A.34.,1.A.A.1697.=1.A.C.46.,1.A.C.1698.=1.A.A.47.,1.A.A.1701.=1.A.U.27.,1.A.A.1702.=1.A.G.26.,1.A.A.1703.=1.A.U.25.,1.A.C.1704.=1.A.U.45.,1.A.A.1705.=1.A.G.44.,1.A.A.1710.=1.A.U.31.,1.A.G.1711.=1.A.G.32.,1.A.A.1757.=1.A.G.28.,1.A.G.1758.=1.A.U.29.,1.A.C.1759.=1.A.G.30.,1.A.A.2172.=1.A.A.51.,1.A.A.2174.=1.A.C.50.,1.A.G.2175.=1.A.A.49.,1.A.A.2308.=1.A.C.48.,1.A…
728	pdb637/6r871.pdb	MGMG_6q57.pdb	3	3172	50	TOPIND	49	3.79	0.01523	0.39946	1.A.A.821.=1.A.C.50.,1.A.C.822.=1.A.A.51.,1.A.C.826.=1.A.A.52.,1.A.U.1393.=1.A.U.31.,1.A.A.1394.=1.A.G.30.,1.A.G.1395.=1.A.U.29.,1.A.C.1396.=1.A.G.28.,1.A.A.1399.=1.A.A.22.,1.A.U.1400.=1.A.A.23.,1.A.A.1401.=1.A.G.24.,1.A.U.1402.=1.A.G.70.,1.A.U.1403.=1.A.A.71.,1.A.C.1404.=1.A.A.72.,1.A.A.1405.=1.A.U.73.,1.A.A.1406.=1.A.C.74.,1.A.A.1407.=1.A.A.75.,1.A.U.1408.=1.A.U.76.,1.A.G.1409.=1.A.U.77.,1.A.A.…
729	pdb637/5v93a.pdb	MGMG_6q57.pdb	7	1188	50	TOPIND	47	3.8	0.038	0.39944	1.A.A.647.=1.A.C.66.,1.A.G.648.=1.A.G.67.,1.A.G.649.=1.A.G.68.,1.A.G.650.=1.A.U.69.,1.A.G.651.=1.A.G.70.,1.A.A.652.=1.A.A.71.,1.A.G.653.=1.A.A.72.,1.A.A.654.=1.A.U.73.,1.A.C.655.=1.A.C.74.,1.A.U.656.=1.A.A.75.,1.A.G.657.=1.A.U.76.,1.A.G.658.=1.A.U.77.,1.A.A.699.=1.A.G.78.,1.A.A.700.=1.A.G.9.,1.A.C.701.=1.A.A.10.,1.A.G.706.=1.A.U.27.,1.A.C.710.=1.A.G.24.,1.A.G.711.=1.A.A.23.,1.A.G.714.=1.A.C.48.,1…
730	pdb637/6gc6A.pdb	MGMG_6q57.pdb	7	1760	50	TOPIND	40	3.58	0.0222	0.39943	1.A.C.240.=1.A.U.27.,1.A.U.243.=1.A.C.53.,1.A.A.244.=1.A.A.51.,1.A.G.245.=1.A.A.52.,1.A.A.251.=1.A.A.22.,1.A.G.254.=1.A.G.54.,1.A.A.590.=1.A.C.66.,1.A.U.591.=1.A.G.67.,1.A.A.592.=1.A.G.68.,1.A.U.593.=1.A.U.69.,1.A.U.594.=1.A.G.70.,1.A.C.595.=1.A.A.71.,1.A.U.596.=1.A.A.72.,1.A.G.597.=1.A.U.73.,1.A.U.598.=1.A.C.74.,1.A.A.599.=1.A.A.75.,1.A.G.600.=1.A.U.76.,1.A.C.601.=1.A.U.77.,1.A.A.602.=1.A.G.78.,…
731	pdb637/6swc2.pdb	MGMG_6q57.pdb	3	1327	50	TOPIND	44	3.13	0.03235	0.39941	1.A.A.44.=1.A.U.73.,1.A.A.45.=1.A.A.72.,1.A.C.47.=1.A.A.13.,1.A.A.98.=1.A.A.71.,1.A.G.305.=1.A.G.17.,1.A.A.306.=1.A.C.16.,1.A.G.308.=1.A.G.70.,1.A.G.309.=1.A.U.69.,1.A.A.310.=1.A.G.19.,1.A.C.319.=1.A.C.18.,1.A.C.326.=1.A.C.66.,1.A.C.327.=1.A.G.67.,1.A.A.328.=1.A.G.68.,1.A.G.329.=1.A.U.11.,1.A.G.330.=1.A.G.12.,1.A.G.342.=1.A.U.14.,1.A.A.344.=1.A.U.15.,1.A.G.351.=1.A.A.75.,1.A.C.352.=1.A.C.74.,1.A.…
732	pdb637/5ndv6.pdb	MGMG_6q57.pdb	3	1539	50	TOPIND	50	3.58	0.03161	0.39933	1.A.G.1082.=1.A.G.32.,1.A.C.1083.=1.A.A.33.,1.A.U.1091.=1.A.C.48.,1.A.U.1092.=1.A.A.47.,1.A.U.1093.=1.A.C.46.,1.A.C.1101.=1.A.A.34.,1.A.G.1104.=1.A.U.45.,1.A.G.1105.=1.A.G.44.,1.A.A.1108.=1.A.U.29.,1.A.A.1109.=1.A.G.28.,1.A.C.1111.=1.A.U.27.,1.A.U.1112.=1.A.G.26.,1.A.A.1114.=1.A.G.24.,1.A.C.1122.=1.A.A.55.,1.A.U.1172.=1.A.C.66.,1.A.G.1173.=1.A.G.68.,1.A.G.1174.=1.A.U.69.,1.A.U.1175.=1.A.U.25.,1.A…
733	pdb637/5ndv6.pdb	MGMG_6q57.pdb	4	1489	50	TOPIND	50	3.68	0.03258	0.39927	1.A.U.779.=1.A.C.66.,1.A.C.780.=1.A.G.67.,1.A.G.781.=1.A.G.68.,1.A.G.782.=1.A.U.69.,1.A.G.783.=1.A.G.70.,1.A.G.784.=1.A.A.71.,1.A.G.785.=1.A.A.72.,1.A.C.786.=1.A.U.73.,1.A.A.787.=1.A.C.74.,1.A.U.788.=1.A.A.75.,1.A.C.789.=1.A.U.76.,1.A.A.790.=1.A.U.77.,1.A.G.791.=1.A.G.78.,1.A.C.833.=1.A.A.8.,1.A.U.834.=1.A.U.45.,1.A.A.835.=1.A.G.44.,1.A.U.838.=1.A.U.27.,1.A.A.839.=1.A.G.28.,1.A.U.841.=1.A.G.26.,1…
734	pdb637/6az11.pdb	MGMG_6q57.pdb	4	1571	50	TOPIND	48	3.69	0.0297	0.39915	1.A.A.1143.=1.A.C.66.,1.A.G.1144.=1.A.G.67.,1.A.C.1145.=1.A.U.69.,1.A.G.1146.=1.A.G.70.,1.A.U.1147.=1.A.A.71.,1.A.G.1148.=1.A.A.72.,1.A.G.1150.=1.A.U.14.,1.A.G.1151.=1.A.A.13.,1.A.U.1154.=1.A.U.77.,1.A.A.1155.=1.A.U.76.,1.A.A.1156.=1.A.A.75.,1.A.U.1158.=1.A.C.74.,1.A.A.1173.=1.A.A.8.,1.A.G.1435.=1.A.G.78.,1.A.C.1437.=1.A.U.73.,1.A.A.1439.=1.A.U.11.,1.A.C.1440.=1.A.G.12.,1.A.C.1444.=1.A.U.15.,1.A.…
735	pdb637/5xy31.pdb	MGMG_6q57.pdb	8	2174	50	TOPIND	44	3.63	0.01985	0.39914	1.A.U.414.=1.A.U.76.,1.A.C.671.=1.A.G.67.,1.A.C.672.=1.A.C.66.,1.A.G.673.=1.A.G.12.,1.A.A.674.=1.A.A.13.,1.A.C.692.=1.A.U.14.,1.A.A.702.=1.A.C.16.,1.A.A.797.=1.A.G.17.,1.A.C.812.=1.A.A.75.,1.A.U.832.=1.A.U.73.,1.A.G.833.=1.A.A.72.,1.A.A.837.=1.A.U.11.,1.A.A.838.=1.A.A.10.,1.A.U.840.=1.A.G.44.,1.A.G.846.=1.A.G.78.,1.A.A.847.=1.A.U.77.,1.A.A.851.=1.A.A.8.,1.A.A.853.=1.A.G.9.,1.A.G.855.=1.A.G.26.,1.…
736	pdb637/1ond0.pdb	MGMG_6q57.pdb	11	2242	50	TOPIND	40	3.25	0.01757	0.39912	1.A.C.485.=1.A.C.66.,1.A.A.486.=1.A.G.67.,1.A.G.487.=1.A.U.69.,1.A.U.488.=1.A.G.70.,1.A.C.489.=1.A.A.71.,1.A.A.490.=1.A.A.72.,1.A.U.491.=1.A.U.73.,1.A.G.492.=1.A.C.74.,1.A.G.493.=1.A.A.75.,1.A.C.494.=1.A.U.76.,1.A.A.495.=1.A.U.77.,1.A.C.496.=1.A.G.78.,1.A.G.504.=1.A.A.8.,1.A.U.505.=1.A.G.9.,1.A.G.506.=1.A.A.10.,1.A.U.507.=1.A.U.11.,1.A.U.508.=1.A.G.12.,1.A.A.509.=1.A.A.13.,1.A.U.510.=1.A.U.14.,1.…
737	pdb637/4kzzi.pdb	MGMG_6q57.pdb	4	1608	50	TOPIND	50	3.66	0.03026	0.39912	1.A.C.1161.=1.A.G.70.,1.A.U.1162.=1.A.A.71.,1.A.G.1163.=1.A.C.16.,1.A.A.1183.=1.A.U.14.,1.A.C.1184.=1.A.U.15.,1.A.A.1188.=1.A.U.69.,1.A.A.1189.=1.A.C.18.,1.A.A.1190.=1.A.G.19.,1.A.C.1447.=1.A.G.17.,1.A.C.1454.=1.A.A.72.,1.A.G.1455.=1.A.U.73.,1.A.C.1456.=1.A.C.74.,1.A.C.1458.=1.A.A.10.,1.A.U.1459.=1.A.G.9.,1.A.A.1460.=1.A.A.8.,1.A.G.1534.=1.A.G.44.,1.A.G.1535.=1.A.U.45.,1.A.A.1536.=1.A.C.46.,1.A.U…
738	pdb637/4ujeA2.pdb	MGMG_6q57.pdb	5	3374	50	TOPIND	47	4.03	0.01372	0.39909	1.A.G.580.=1.A.G.32.,1.A.G.581.=1.A.A.33.,1.A.C.582.=1.A.A.34.,1.A.C.678.=1.A.G.44.,1.A.A.680.=1.A.U.45.,1.A.G.681.=1.A.C.46.,1.A.G.682.=1.A.G.24.,1.A.G.683.=1.A.U.25.,1.A.A.684.=1.A.G.68.,1.A.C.686.=1.A.G.54.,1.A.G.687.=1.A.C.53.,1.A.C.691.=1.A.A.52.,1.A.C.692.=1.A.A.51.,1.A.C.693.=1.A.C.50.,1.A.G.694.=1.A.A.49.,1.A.G.896.=1.A.G.30.,1.A.C.897.=1.A.U.31.,1.A.C.899.=1.A.C.48.,1.A.G.900.=1.A.A.47.,…
739	pdb637/4v6xB2.pdb	MGMG_6q57.pdb	4	1677	50	TOPIND	50	3.66	0.02905	0.39906	1.A.C.1223.=1.A.G.70.,1.A.U.1224.=1.A.A.71.,1.A.G.1225.=1.A.C.16.,1.A.A.1245.=1.A.U.14.,1.A.C.1246.=1.A.U.15.,1.A.A.1250.=1.A.U.69.,1.A.A.1251.=1.A.C.18.,1.A.A.1252.=1.A.G.19.,1.A.C.1510.=1.A.G.17.,1.A.C.1517.=1.A.A.72.,1.A.G.1518.=1.A.U.73.,1.A.C.1519.=1.A.C.74.,1.A.C.1521.=1.A.A.10.,1.A.U.1522.=1.A.G.9.,1.A.A.1523.=1.A.A.8.,1.A.G.1597.=1.A.G.44.,1.A.G.1598.=1.A.U.45.,1.A.A.1599.=1.A.C.46.,1.A.U…
740	pdb637/4v8pA1.pdb	MGMG_6q57.pdb	5	2893	50	TOPIND	49	3.85	0.01667	0.39906	1.A.G.1175.=1.A.A.8.,1.A.G.1176.=1.A.G.9.,1.A.A.1180.=1.A.U.76.,1.A.A.1181.=1.A.U.77.,1.A.C.1182.=1.A.G.78.,1.A.A.1197.=1.A.G.44.,1.A.G.1198.=1.A.U.45.,1.A.G.1199.=1.A.C.46.,1.A.C.1200.=1.A.A.47.,1.A.A.1207.=1.A.C.48.,1.A.G.1209.=1.A.A.49.,1.A.C.1210.=1.A.C.50.,1.A.A.1211.=1.A.A.51.,1.A.C.1212.=1.A.A.52.,1.A.G.1213.=1.A.C.53.,1.A.C.1214.=1.A.G.54.,1.A.U.1215.=1.A.A.55.,1.A.A.1220.=1.A.C.66.,1.A.G…
741	pdb637/3j7aA.pdb	MGMG_6q57.pdb	5	1371	50	TOPIND	48	3.68	0.03388	0.39904	1.A.G.10.=1.A.G.28.,1.A.A.11.=1.A.U.29.,1.A.U.12.=1.A.G.30.,1.A.C.13.=1.A.U.31.,1.A.U.14.=1.A.G.32.,1.A.U.15.=1.A.A.33.,1.A.G.964.=1.A.A.34.,1.A.G.965.=1.A.A.8.,1.A.C.966.=1.A.G.9.,1.A.U.990.=1.A.G.78.,1.A.A.993.=1.A.G.44.,1.A.A.994.=1.A.U.45.,1.A.A.995.=1.A.C.46.,1.A.G.996.=1.A.A.47.,1.A.A.997.=1.A.C.48.,1.A.A.998.=1.A.A.49.,1.A.U.999.=1.A.C.50.,1.A.U.1000.=1.A.A.51.,1.A.G.1001.=1.A.A.52.,1.A.A.…
742	pdb637/6eml2.pdb	MGMG_6q57.pdb	4	1488	50	TOPIND	47	3.72	0.03063	0.399	1.A.U.829.=1.A.C.66.,1.A.C.830.=1.A.G.67.,1.A.G.831.=1.A.G.68.,1.A.G.832.=1.A.U.25.,1.A.G.833.=1.A.G.70.,1.A.G.834.=1.A.A.71.,1.A.G.835.=1.A.A.72.,1.A.C.836.=1.A.U.73.,1.A.A.837.=1.A.C.74.,1.A.U.838.=1.A.A.75.,1.A.C.839.=1.A.U.76.,1.A.A.840.=1.A.U.77.,1.A.G.841.=1.A.G.78.,1.A.C.883.=1.A.A.8.,1.A.U.884.=1.A.U.45.,1.A.A.885.=1.A.G.44.,1.A.U.888.=1.A.U.27.,1.A.A.889.=1.A.G.28.,1.A.C.890.=1.A.A.52.,1…
743	pdb637/6ddd1.pdb	MGMG_6q57.pdb	14	1993	50	TOPIND	48	3.39	0.02364	0.39894	1.A.A.10.=1.A.A.72.,1.A.A.543.=1.A.C.74.,1.A.A.1897.=1.A.A.13.,1.A.C.1898.=1.A.U.14.,1.A.C.1899.=1.A.U.15.,1.A.C.1900.=1.A.C.16.,1.A.G.1901.=1.A.G.17.,1.A.C.1902.=1.A.C.18.,1.A.G.1903.=1.A.G.19.,1.A.G.2377.=1.A.C.66.,1.A.U.2378.=1.A.G.67.,1.A.G.2379.=1.A.U.69.,1.A.G.2380.=1.A.G.70.,1.A.G.2381.=1.A.A.71.,1.A.C.2382.=1.A.U.73.,1.A.G.2383.=1.A.A.75.,1.A.U.2384.=1.A.U.76.,1.A.A.2385.=1.A.U.77.,1.A.G.…
744	pdb637/6ppkA.pdb	MGMG_6q57.pdb	11	2154	50	TOPIND	42	2.51	0.01931	0.39891	1.A.A.1906.=1.A.G.24.,1.A.C.1907.=1.A.U.25.,1.A.C.1908.=1.A.G.26.,1.A.C.1909.=1.A.U.27.,1.A.C.1910.=1.A.G.28.,1.A.G.1911.=1.A.U.29.,1.A.G.1913.=1.A.G.30.,1.A.G.1914.=1.A.U.31.,1.A.A.1915.=1.A.G.32.,1.A.G.1916.=1.A.A.33.,1.A.C.1917.=1.A.A.34.,1.A.C.2262.=1.A.G.44.,1.A.U.2263.=1.A.U.45.,1.A.A.2264.=1.A.C.46.,1.A.C.2266.=1.A.A.47.,1.A.C.2267.=1.A.C.48.,1.A.C.2268.=1.A.A.49.,1.A.G.2269.=1.A.C.50.,1.A…
745	pdb637/4v6wA5.pdb	MGMG_6q57.pdb	6	3523	50	TOPIND	49	3.72	0.01374	0.39886	1.A.G.2176.=1.A.G.44.,1.A.C.2343.=1.A.G.68.,1.A.C.2344.=1.A.G.67.,1.A.U.2356.=1.A.G.28.,1.A.A.2360.=1.A.C.53.,1.A.C.2361.=1.A.G.54.,1.A.U.2400.=1.A.A.55.,1.A.A.2495.=1.A.U.25.,1.A.U.2496.=1.A.U.69.,1.A.G.2497.=1.A.G.70.,1.A.U.2500.=1.A.A.71.,1.A.G.2502.=1.A.A.72.,1.A.U.2503.=1.A.U.73.,1.A.C.2504.=1.A.C.74.,1.A.A.2505.=1.A.A.75.,1.A.U.2506.=1.A.U.76.,1.A.C.2507.=1.A.U.77.,1.A.U.2508.=1.A.G.78.,1.A…
746	pdb637/5v93a.pdb	MGMG_6q57.pdb	5	1283	50	TOPIND	49	3.17	0.03719	0.39882	1.A.G.27.=1.A.A.8.,1.A.G.40.=1.A.G.44.,1.A.U.41.=1.A.U.45.,1.A.G.42.=1.A.C.46.,1.A.A.55.=1.A.A.22.,1.A.C.98.=1.A.C.66.,1.A.G.99.=1.A.G.68.,1.A.G.100.=1.A.U.69.,1.A.G.101.=1.A.G.70.,1.A.U.102.=1.A.A.71.,1.A.G.103.=1.A.A.72.,1.A.G.281.=1.A.U.73.,1.A.C.282.=1.A.C.74.,1.A.C.283.=1.A.A.75.,1.A.G.284.=1.A.U.76.,1.A.G.285.=1.A.U.77.,1.A.C.286.=1.A.G.78.,1.A.C.299.=1.A.G.9.,1.A.C.300.=1.A.A.10.,1.A.G.301…
747	pdb637/5xxb1.pdb	MGMG_6q57.pdb	4	2888	50	TOPIND	45	3.33	0.01539	0.39878	1.A.A.210.=1.A.G.19.,1.A.G.211.=1.A.A.22.,1.A.G.337.=1.A.A.71.,1.A.A.338.=1.A.A.72.,1.A.U.339.=1.A.U.73.,1.A.A.365.=1.A.C.16.,1.A.C.398.=1.A.U.15.,1.A.C.399.=1.A.U.14.,1.A.G.401.=1.A.A.13.,1.A.C.705.=1.A.U.76.,1.A.A.706.=1.A.A.75.,1.A.G.1345.=1.A.G.44.,1.A.U.1346.=1.A.U.45.,1.A.G.1347.=1.A.C.46.,1.A.G.1348.=1.A.A.47.,1.A.G.1349.=1.A.C.48.,1.A.G.1350.=1.A.A.49.,1.A.A.1351.=1.A.C.50.,1.A.U.1352.=1.…
748	pdb637/5mrcaa.pdb	MGMG_6q57.pdb	7	1178	50	TOPIND	42	3.59	0.03438	0.39877	1.A.A.871.=1.A.C.74.,1.A.A.872.=1.A.A.75.,1.A.A.875.=1.A.A.71.,1.A.G.876.=1.A.A.72.,1.A.A.1133.=1.A.A.34.,1.A.A.1134.=1.A.A.8.,1.A.U.1135.=1.A.U.45.,1.A.A.1136.=1.A.C.46.,1.A.A.1137.=1.A.A.47.,1.A.A.1138.=1.A.C.48.,1.A.A.1139.=1.A.A.49.,1.A.U.1140.=1.A.C.50.,1.A.G.1141.=1.A.A.51.,1.A.A.1144.=1.A.A.52.,1.A.A.1145.=1.A.C.53.,1.A.U.1146.=1.A.G.54.,1.A.A.1147.=1.A.A.55.,1.A.A.1190.=1.A.A.22.,1.A.A.11…
749	pdb637/6ppkA.pdb	MGMG_6q57.pdb	5	2423	50	TOPIND	47	3.95	0.019	0.39869	1.A.G.793.=1.A.A.49.,1.A.A.795.=1.A.C.50.,1.A.C.1265.=1.A.A.47.,1.A.G.1266.=1.A.C.48.,1.A.A.1267.=1.A.A.23.,1.A.G.1270.=1.A.A.71.,1.A.A.1271.=1.A.A.72.,1.A.G.1272.=1.A.U.73.,1.A.G.1273.=1.A.C.74.,1.A.G.1274.=1.A.A.75.,1.A.G.1275.=1.A.U.76.,1.A.U.1276.=1.A.U.77.,1.A.G.1277.=1.A.G.78.,1.A.U.1282.=1.A.G.9.,1.A.C.1283.=1.A.A.10.,1.A.C.1284.=1.A.U.11.,1.A.C.1285.=1.A.G.12.,1.A.C.1286.=1.A.A.13.,1.A.U.…
750	pdb637/3jct1.pdb	MGMG_6q57.pdb	13	2464	50	TOPIND	45	3.83	0.01792	0.39867	1.A.A.34.=1.A.A.55.,1.A.U.758.=1.A.G.54.,1.A.G.759.=1.A.C.53.,1.A.G.760.=1.A.A.52.,1.A.G.855.=1.A.A.22.,1.A.G.1441.=1.A.G.44.,1.A.A.1442.=1.A.U.27.,1.A.U.1446.=1.A.G.28.,1.A.C.1447.=1.A.U.29.,1.A.C.1448.=1.A.G.30.,1.A.G.1449.=1.A.U.31.,1.A.U.1452.=1.A.G.32.,1.A.A.1922.=1.A.A.23.,1.A.G.1923.=1.A.G.24.,1.A.A.1924.=1.A.U.25.,1.A.A.1925.=1.A.C.46.,1.A.A.1926.=1.A.U.45.,1.A.U.1928.=1.A.A.47.,1.A.G.192…
751	pdb637/5xy31.pdb	MGMG_6q57.pdb	6	2267	50	TOPIND	47	3.8	0.02031	0.39867	1.A.C.604.=1.A.C.48.,1.A.U.1069.=1.A.A.23.,1.A.U.1072.=1.A.A.71.,1.A.C.1073.=1.A.A.72.,1.A.C.1074.=1.A.U.73.,1.A.A.1075.=1.A.C.74.,1.A.G.1076.=1.A.A.75.,1.A.G.1077.=1.A.U.76.,1.A.C.1078.=1.A.U.77.,1.A.U.1079.=1.A.G.78.,1.A.U.1084.=1.A.G.9.,1.A.C.1085.=1.A.A.10.,1.A.C.1086.=1.A.U.11.,1.A.U.1087.=1.A.G.12.,1.A.G.1088.=1.A.A.13.,1.A.G.1089.=1.A.U.14.,1.A.G.1090.=1.A.U.15.,1.A.G.1091.=1.A.C.16.,1.A.G…
752	pdb637/6xyw1.pdb	MGMG_6q57.pdb	12	2274	50	TOPIND	45	3.87	0.01937	0.39863	1.A.A.160.=1.A.A.55.,1.A.G.687.=1.A.G.54.,1.A.A.688.=1.A.C.53.,1.A.U.689.=1.A.A.52.,1.A.G.784.=1.A.A.22.,1.A.C.1373.=1.A.G.44.,1.A.G.1374.=1.A.G.26.,1.A.A.1375.=1.A.U.27.,1.A.G.1378.=1.A.G.28.,1.A.G.1379.=1.A.C.50.,1.A.G.1380.=1.A.G.30.,1.A.C.1381.=1.A.U.31.,1.A.G.1822.=1.A.A.23.,1.A.G.1823.=1.A.G.24.,1.A.U.1824.=1.A.U.25.,1.A.A.1825.=1.A.C.46.,1.A.A.1826.=1.A.A.47.,1.A.C.1827.=1.A.G.32.,1.A.A.18…
753	pdb637/4v6wB2.pdb	MGMG_6q57.pdb	4	1769	50	TOPIND	46	3.44	0.02544	0.39862	1.A.G.1222.=1.A.G.67.,1.A.C.1223.=1.A.U.69.,1.A.C.1224.=1.A.G.70.,1.A.U.1225.=1.A.A.71.,1.A.G.1226.=1.A.A.72.,1.A.C.1227.=1.A.U.73.,1.A.G.1228.=1.A.C.74.,1.A.G.1229.=1.A.A.75.,1.A.C.1230.=1.A.U.76.,1.A.U.1231.=1.A.U.77.,1.A.U.1232.=1.A.G.78.,1.A.A.1253.=1.A.A.33.,1.A.A.1254.=1.A.A.34.,1.A.G.1609.=1.A.A.8.,1.A.U.1611.=1.A.G.9.,1.A.G.1612.=1.A.A.10.,1.A.C.1613.=1.A.U.11.,1.A.C.1615.=1.A.G.12.,1.A.G…
754	pdb637/5j01A.pdb	MGMG_6q57.pdb	3	268	50	TOPIND	44	3.75	0.13612	0.3986	1.A.A.105.=1.A.A.75.,1.A.C.118.=1.A.G.78.,1.A.U.129.=1.A.G.44.,1.A.C.130.=1.A.U.45.,1.A.U.131.=1.A.C.46.,1.A.G.132.=1.A.A.47.,1.A.A.133.=1.A.U.25.,1.A.G.134.=1.A.G.24.,1.A.G.135.=1.A.A.23.,1.A.A.136.=1.A.A.22.,1.A.C.144.=1.A.C.48.,1.A.U.145.=1.A.A.49.,1.A.U.146.=1.A.C.50.,1.A.C.147.=1.A.A.51.,1.A.A.148.=1.A.A.52.,1.A.U.149.=1.A.C.53.,1.A.A.150.=1.A.G.54.,1.A.A.182.=1.A.U.11.,1.A.A.222.=1.A.G.67.,…
755	pdb637/6elz1.pdb	MGMG_6q57.pdb	5	2231	50	TOPIND	41	3.49	0.01806	0.39859	1.A.G.767.=1.A.A.10.,1.A.G.768.=1.A.U.11.,1.A.G.769.=1.A.G.12.,1.A.U.770.=1.A.C.74.,1.A.G.790.=1.A.A.72.,1.A.G.793.=1.A.A.8.,1.A.G.795.=1.A.G.78.,1.A.C.797.=1.A.U.77.,1.A.U.798.=1.A.U.76.,1.A.C.1490.=1.A.G.44.,1.A.G.1491.=1.A.U.45.,1.A.G.1492.=1.A.C.46.,1.A.C.1493.=1.A.A.47.,1.A.G.1494.=1.A.C.48.,1.A.C.1495.=1.A.A.49.,1.A.G.1496.=1.A.C.50.,1.A.A.1497.=1.A.A.51.,1.A.G.1498.=1.A.A.52.,1.A.C.1499.=1…
756	pdb637/4v4vB0.pdb	MGMG_6q57.pdb	5	2503	50	TOPIND	47	3.51	0.01848	0.39849	1.A.G.685.=1.A.A.51.,1.A.A.686.=1.A.A.52.,1.A.G.1190.=1.A.U.31.,1.A.A.1193.=1.A.C.50.,1.A.A.1196.=1.A.A.22.,1.A.A.1198.=1.A.A.23.,1.A.A.1199.=1.A.G.24.,1.A.A.1200.=1.A.G.70.,1.A.G.1201.=1.A.A.71.,1.A.C.1202.=1.A.A.72.,1.A.G.1203.=1.A.U.73.,1.A.G.1204.=1.A.C.74.,1.A.G.1205.=1.A.A.75.,1.A.U.1206.=1.A.U.76.,1.A.G.1207.=1.A.U.77.,1.A.A.1208.=1.A.G.78.,1.A.A.1209.=1.A.A.8.,1.A.A.1210.=1.A.G.9.,1.A.G.1…
757	pdb637/5t2aB.pdb	MGMG_6q57.pdb	1	1014	50	TOPIND	48	3.84	0.04509	0.39849	1.A.G.619.=1.A.G.32.,1.A.U.620.=1.A.A.33.,1.A.A.627.=1.A.C.48.,1.A.G.628.=1.A.A.47.,1.A.G.629.=1.A.G.24.,1.A.C.630.=1.A.A.23.,1.A.G.631.=1.A.A.22.,1.A.C.636.=1.A.A.51.,1.A.A.661.=1.A.U.29.,1.A.A.662.=1.A.C.50.,1.A.C.663.=1.A.A.49.,1.A.C.665.=1.A.U.31.,1.A.A.666.=1.A.G.30.,1.A.G.670.=1.A.G.28.,1.A.U.671.=1.A.U.27.,1.A.A.672.=1.A.A.52.,1.A.A.673.=1.A.C.53.,1.A.A.674.=1.A.G.54.,1.A.A.675.=1.A.G.26.,…
758	pdb637/6em11.pdb	MGMG_6q57.pdb	3	1654	50	TOPIND	42	3.36	0.02483	0.39846	1.A.A.65.=1.A.G.32.,1.A.A.66.=1.A.A.33.,1.A.G.110.=1.A.A.47.,1.A.C.111.=1.A.C.48.,1.A.A.115.=1.A.G.44.,1.A.G.136.=1.A.A.52.,1.A.G.137.=1.A.C.53.,1.A.A.150.=1.A.U.27.,1.A.A.151.=1.A.G.26.,1.A.U.152.=1.A.U.25.,1.A.U.153.=1.A.U.45.,1.A.U.154.=1.A.C.46.,1.A.G.155.=1.A.A.34.,1.A.A.157.=1.A.A.8.,1.A.G.158.=1.A.G.9.,1.A.A.159.=1.A.A.10.,1.A.G.160.=1.A.U.11.,1.A.G.161.=1.A.G.12.,1.A.G.162.=1.A.A.13.,1.A.…
759	pdb637/6y2lL5.pdb	MGMG_6q57.pdb	8	3237	50	TOPIND	50	3.51	0.01526	0.39846	1.A.C.902.=1.A.A.55.,1.A.U.903.=1.A.A.22.,1.A.U.904.=1.A.G.24.,1.A.G.905.=1.A.A.23.,1.A.C.909.=1.A.C.50.,1.A.C.1239.=1.A.G.54.,1.A.G.1254.=1.A.C.66.,1.A.G.1430.=1.A.G.67.,1.A.G.1431.=1.A.G.68.,1.A.C.1432.=1.A.U.69.,1.A.C.1433.=1.A.G.70.,1.A.A.1434.=1.A.A.71.,1.A.C.1435.=1.A.A.72.,1.A.U.1436.=1.A.U.73.,1.A.U.1437.=1.A.C.74.,1.A.U.1438.=1.A.A.75.,1.A.U.1439.=1.A.U.77.,1.A.G.1440.=1.A.G.78.,1.A.A.14…
760	pdb637/5o60A.pdb	MGMG_6q57.pdb	20	2189	50	TOPIND	49	3.93	0.02188	0.39841	1.A.C.2740.=1.A.C.50.,1.A.A.2741.=1.A.A.49.,1.A.U.2742.=1.A.C.48.,1.A.C.2744.=1.A.A.47.,1.A.U.2745.=1.A.C.46.,1.A.G.2746.=1.A.U.25.,1.A.G.2747.=1.A.U.45.,1.A.G.2748.=1.A.G.44.,1.A.C.2756.=1.A.A.8.,1.A.G.2758.=1.A.A.34.,1.A.G.2759.=1.A.A.33.,1.A.U.2760.=1.A.G.32.,1.A.C.2761.=1.A.U.31.,1.A.C.2762.=1.A.G.30.,1.A.A.2764.=1.A.A.51.,1.A.G.2766.=1.A.A.22.,1.A.G.2767.=1.A.A.23.,1.A.A.2867.=1.A.G.19.,1.A.…
761	pdb637/3j6bA.pdb	MGMG_6q57.pdb	10	2249	50	TOPIND	40	3.32	0.01751	0.39833	1.A.U.145.=1.A.G.44.,1.A.U.146.=1.A.U.45.,1.A.U.148.=1.A.A.8.,1.A.A.149.=1.A.G.9.,1.A.U.150.=1.A.A.10.,1.A.U.151.=1.A.U.11.,1.A.A.152.=1.A.G.12.,1.A.A.153.=1.A.A.13.,1.A.U.154.=1.A.U.14.,1.A.A.155.=1.A.U.15.,1.A.A.156.=1.A.C.16.,1.A.U.157.=1.A.G.17.,1.A.G.158.=1.A.C.18.,1.A.U.159.=1.A.G.19.,1.A.U.166.=1.A.C.66.,1.A.A.167.=1.A.G.67.,1.A.A.168.=1.A.U.69.,1.A.U.169.=1.A.G.70.,1.A.U.170.=1.A.A.71.,1.…
762	pdb637/5xxb1.pdb	MGMG_6q57.pdb	8	2707	50	TOPIND	48	3.43	0.01749	0.39832	1.A.G.30.=1.A.A.33.,1.A.A.31.=1.A.A.34.,1.A.A.32.=1.A.C.46.,1.A.C.33.=1.A.A.47.,1.A.A.36.=1.A.U.27.,1.A.A.37.=1.A.G.26.,1.A.G.38.=1.A.U.25.,1.A.C.39.=1.A.U.45.,1.A.A.40.=1.A.G.44.,1.A.A.45.=1.A.U.31.,1.A.U.46.=1.A.G.32.,1.A.A.92.=1.A.G.28.,1.A.G.93.=1.A.U.29.,1.A.U.94.=1.A.G.30.,1.A.G.849.=1.A.C.50.,1.A.G.850.=1.A.A.49.,1.A.A.851.=1.A.A.51.,1.A.C.976.=1.A.C.48.,1.A.U.980.=1.A.A.23.,1.A.A.981.=1.A…
763	pdb637/6r871.pdb	MGMG_6q57.pdb	5	3081	50	TOPIND	48	3.41	0.01539	0.39829	1.A.G.2751.=1.A.G.44.,1.A.C.2752.=1.A.U.45.,1.A.A.2753.=1.A.C.46.,1.A.G.2754.=1.A.A.47.,1.A.U.2755.=1.A.C.48.,1.A.C.2756.=1.A.A.49.,1.A.A.2757.=1.A.C.50.,1.A.A.2758.=1.A.A.51.,1.A.G.2759.=1.A.A.52.,1.A.C.2760.=1.A.C.53.,1.A.G.2761.=1.A.G.54.,1.A.A.2767.=1.A.A.23.,1.A.G.2768.=1.A.U.25.,1.A.C.2769.=1.A.G.26.,1.A.G.2770.=1.A.U.27.,1.A.A.2771.=1.A.G.28.,1.A.C.2772.=1.A.U.29.,1.A.A.2773.=1.A.G.30.,1.A…
764	pdb637/4v7eAd.pdb	MGMG_6q57.pdb	5	1530	50	TOPIND	48	2.95	0.03077	0.39827	1.A.U.9.=1.A.G.17.,1.A.A.11.=1.A.C.18.,1.A.U.12.=1.A.G.19.,1.A.A.1044.=1.A.C.66.,1.A.A.1100.=1.A.G.67.,1.A.U.1101.=1.A.U.69.,1.A.U.1102.=1.A.G.70.,1.A.G.1103.=1.A.A.71.,1.A.A.1104.=1.A.A.72.,1.A.C.1105.=1.A.U.73.,1.A.G.1106.=1.A.C.74.,1.A.A.1108.=1.A.A.75.,1.A.A.1109.=1.A.U.76.,1.A.G.1110.=1.A.U.77.,1.A.G.1111.=1.A.G.78.,1.A.A.1243.=1.A.A.34.,1.A.U.1245.=1.A.C.46.,1.A.U.1246.=1.A.A.47.,1.A.G.1247…
765	pdb637/6q951.pdb	MGMG_6q57.pdb	12	2261	50	TOPIND	46	3.94	0.0199	0.39825	1.A.C.29.=1.A.C.66.,1.A.G.30.=1.A.G.67.,1.A.G.31.=1.A.U.69.,1.A.C.32.=1.A.G.70.,1.A.A.33.=1.A.A.71.,1.A.C.34.=1.A.A.72.,1.A.C.35.=1.A.U.73.,1.A.C.36.=1.A.C.74.,1.A.G.37.=1.A.A.75.,1.A.A.38.=1.A.U.76.,1.A.G.39.=1.A.U.77.,1.A.G.160.=1.A.G.44.,1.A.A.161.=1.A.U.45.,1.A.A.162.=1.A.A.8.,1.A.U.186.=1.A.A.34.,1.A.A.187.=1.A.A.33.,1.A.C.188.=1.A.G.32.,1.A.G.194.=1.A.G.78.,1.A.U.448.=1.A.G.9.,1.A.C.449.=1.…
766	pdb637/6spdA.pdb	MGMG_6q57.pdb	10	2384	50	TOPIND	43	3.49	0.01774	0.3982	1.A.G.356.=1.A.A.49.,1.A.U.357.=1.A.C.50.,1.A.G.359.=1.A.G.30.,1.A.G.360.=1.A.U.29.,1.A.A.361.=1.A.G.28.,1.A.U.379.=1.A.A.51.,1.A.G.380.=1.A.A.52.,1.A.C.382.=1.A.U.27.,1.A.G.384.=1.A.G.32.,1.A.A.385.=1.A.U.31.,1.A.U.1807.=1.A.G.44.,1.A.G.2039.=1.A.G.68.,1.A.C.2040.=1.A.G.26.,1.A.A.2041.=1.A.U.25.,1.A.C.2042.=1.A.A.23.,1.A.U.2043.=1.A.G.24.,1.A.G.2044.=1.A.G.70.,1.A.G.2045.=1.A.A.71.,1.A.A.2046.=1…
767	pdb637/4v4aAA.pdb	MGMG_6q57.pdb	7	1205	50	TOPIND	46	3.65	0.0368	0.39818	1.A.A.939.=1.A.C.66.,1.A.G.940.=1.A.G.67.,1.A.C.941.=1.A.U.69.,1.A.A.942.=1.A.G.70.,1.A.U.943.=1.A.A.71.,1.A.U.945.=1.A.U.73.,1.A.G.946.=1.A.C.74.,1.A.G.947.=1.A.A.75.,1.A.U.948.=1.A.U.76.,1.A.U.949.=1.A.U.77.,1.A.U.950.=1.A.G.78.,1.A.C.963.=1.A.A.72.,1.A.A.971.=1.A.A.33.,1.A.C.972.=1.A.A.34.,1.A.G.1217.=1.A.G.9.,1.A.A.1218.=1.A.A.10.,1.A.C.1219.=1.A.U.11.,1.A.C.1221.=1.A.G.12.,1.A.A.1222.=1.A.A.…
768	pdb637/4v4vB0.pdb	MGMG_6q57.pdb	8	2369	50	TOPIND	41	3.45	0.01703	0.39815	1.A.G.759.=1.A.A.8.,1.A.C.772.=1.A.G.44.,1.A.G.773.=1.A.U.45.,1.A.C.774.=1.A.C.46.,1.A.C.775.=1.A.A.47.,1.A.U.776.=1.A.C.48.,1.A.C.777.=1.A.A.49.,1.A.G.778.=1.A.C.50.,1.A.U.779.=1.A.A.51.,1.A.G.780.=1.A.A.52.,1.A.A.781.=1.A.C.53.,1.A.A.782.=1.A.G.54.,1.A.U.783.=1.A.A.55.,1.A.C.784.=1.A.G.67.,1.A.A.785.=1.A.U.69.,1.A.C.787.=1.A.U.15.,1.A.U.788.=1.A.U.14.,1.A.U.849.=1.A.U.73.,1.A.A.850.=1.A.C.74.,1…
769	pdb637/5t2a2.pdb	MGMG_6q57.pdb	4	1624	50	TOPIND	49	3.28	0.02952	0.39815	1.A.G.1224.=1.A.A.34.,1.A.G.1246.=1.A.A.8.,1.A.G.1247.=1.A.G.78.,1.A.U.1254.=1.A.G.44.,1.A.U.1255.=1.A.U.45.,1.A.A.1256.=1.A.C.46.,1.A.C.1257.=1.A.A.47.,1.A.C.1258.=1.A.C.48.,1.A.A.1259.=1.A.A.49.,1.A.G.1260.=1.A.C.50.,1.A.A.1261.=1.A.A.51.,1.A.U.1262.=1.A.A.52.,1.A.C.1263.=1.A.C.53.,1.A.C.1264.=1.A.G.54.,1.A.G.1266.=1.A.A.55.,1.A.A.1313.=1.A.C.66.,1.A.U.1314.=1.A.G.67.,1.A.G.1315.=1.A.G.68.,1.A.…
770	pdb637/4v9f0.pdb	MGMG_6q57.pdb	16	2048	50	TOPIND	38	3.21	0.01826	0.39806	1.A.U.910.=1.A.C.50.,1.A.G.921.=1.A.U.31.,1.A.A.922.=1.A.G.30.,1.A.U.935.=1.A.G.9.,1.A.A.936.=1.A.A.10.,1.A.G.937.=1.A.U.11.,1.A.U.938.=1.A.G.12.,1.A.C.939.=1.A.A.13.,1.A.U.940.=1.A.U.14.,1.A.G.941.=1.A.U.15.,1.A.U.942.=1.A.C.16.,1.A.G.943.=1.A.G.17.,1.A.A.944.=1.A.C.18.,1.A.G.945.=1.A.G.19.,1.A.U.947.=1.A.A.55.,1.A.A.984.=1.A.C.66.,1.A.C.985.=1.A.G.67.,1.A.U.986.=1.A.G.68.,1.A.U.987.=1.A.U.69.,1…
771	pdb637/3j6bA.pdb	MGMG_6q57.pdb	7	2382	50	TOPIND	42	3.78	0.0173	0.39791	1.A.A.85.=1.A.C.66.,1.A.C.86.=1.A.G.68.,1.A.U.87.=1.A.U.69.,1.A.A.88.=1.A.G.70.,1.A.U.89.=1.A.A.71.,1.A.U.90.=1.A.A.72.,1.A.A.91.=1.A.U.73.,1.A.A.92.=1.A.C.74.,1.A.U.93.=1.A.A.75.,1.A.A.94.=1.A.U.76.,1.A.G.95.=1.A.U.77.,1.A.A.185.=1.A.G.44.,1.A.C.186.=1.A.U.45.,1.A.G.208.=1.A.A.33.,1.A.U.209.=1.A.G.32.,1.A.A.210.=1.A.G.30.,1.A.G.218.=1.A.G.78.,1.A.A.332.=1.A.A.8.,1.A.C.333.=1.A.G.9.,1.A.U.334.=1.…
772	pdb637/5xymA.pdb	MGMG_6q57.pdb	8	2281	50	TOPIND	47	3.19	0.02031	0.39786	1.A.A.55.=1.A.A.71.,1.A.G.56.=1.A.A.72.,1.A.G.57.=1.A.C.74.,1.A.A.58.=1.A.A.75.,1.A.G.59.=1.A.U.76.,1.A.G.60.=1.A.U.77.,1.A.C.61.=1.A.G.78.,1.A.G.63.=1.A.G.44.,1.A.C.64.=1.A.U.45.,1.A.G.65.=1.A.A.34.,1.A.A.68.=1.A.A.8.,1.A.A.69.=1.A.G.9.,1.A.G.70.=1.A.C.46.,1.A.C.71.=1.A.A.47.,1.A.C.72.=1.A.C.48.,1.A.U.73.=1.A.A.49.,1.A.C.74.=1.A.C.50.,1.A.G.75.=1.A.A.51.,1.A.G.76.=1.A.A.52.,1.A.G.77.=1.A.C.53.,1…
773	pdb637/6az32.pdb	MGMG_6q57.pdb	0	1077	50	TOPIND	47	3.59	0.04191	0.39783	1.A.U.657.=1.A.A.33.,1.A.A.664.=1.A.C.48.,1.A.G.665.=1.A.A.47.,1.A.G.666.=1.A.G.24.,1.A.C.667.=1.A.A.23.,1.A.G.668.=1.A.A.22.,1.A.C.673.=1.A.A.51.,1.A.A.696.=1.A.U.29.,1.A.A.698.=1.A.G.30.,1.A.A.699.=1.A.A.49.,1.A.A.701.=1.A.U.31.,1.A.C.702.=1.A.G.32.,1.A.G.707.=1.A.G.28.,1.A.U.708.=1.A.U.27.,1.A.A.709.=1.A.A.52.,1.A.A.710.=1.A.C.53.,1.A.A.712.=1.A.G.26.,1.A.C.714.=1.A.C.50.,1.A.G.721.=1.A.G.70.,…
774	pdb637/5xyi2.pdb	MGMG_6q57.pdb	9	1072	50	TOPIND	45	3.55	0.04033	0.39781	1.A.U.62.=1.A.U.77.,1.A.A.64.=1.A.A.13.,1.A.C.65.=1.A.G.12.,1.A.U.66.=1.A.U.11.,1.A.G.67.=1.A.A.10.,1.A.C.68.=1.A.G.68.,1.A.G.69.=1.A.G.67.,1.A.A.70.=1.A.C.66.,1.A.U.72.=1.A.A.55.,1.A.U.96.=1.A.G.24.,1.A.A.97.=1.A.U.25.,1.A.U.98.=1.A.G.26.,1.A.U.99.=1.A.U.27.,1.A.U.100.=1.A.G.28.,1.A.G.101.=1.A.U.29.,1.A.G.102.=1.A.G.30.,1.A.C.103.=1.A.U.31.,1.A.G.104.=1.A.G.32.,1.A.G.105.=1.A.A.33.,1.A.A.108.=1.…
775	pdb637/5z3gA.pdb	MGMG_6q57.pdb	0	1501	50	TOPIND	46	3.5	0.02983	0.39766	1.A.U.79.=1.A.C.74.,1.A.G.80.=1.A.A.75.,1.A.C.82.=1.A.A.10.,1.A.U.84.=1.A.A.72.,1.A.A.85.=1.A.A.71.,1.A.A.100.=1.A.U.73.,1.A.G.103.=1.A.U.15.,1.A.G.104.=1.A.U.14.,1.A.C.105.=1.A.A.13.,1.A.U.320.=1.A.U.76.,1.A.A.321.=1.A.U.77.,1.A.U.654.=1.A.G.44.,1.A.A.655.=1.A.U.45.,1.A.A.656.=1.A.C.46.,1.A.C.657.=1.A.A.47.,1.A.G.658.=1.A.C.48.,1.A.U.659.=1.A.A.49.,1.A.C.660.=1.A.C.50.,1.A.U.661.=1.A.A.51.,1.A.A…
776	pdb637/2j37Z.pdb	MGMG_6q57.pdb	0	280	50	TOPIND	43	3.83	0.12937	0.39763	1.A.C.61.=1.A.C.53.,1.A.G.62.=1.A.G.54.,1.A.G.74.=1.A.U.27.,1.A.A.75.=1.A.G.28.,1.A.A.158.=1.A.G.32.,1.A.C.159.=1.A.A.33.,1.A.G.160.=1.A.A.47.,1.A.G.161.=1.A.C.48.,1.A.G.162.=1.A.A.49.,1.A.U.163.=1.A.C.50.,1.A.A.165.=1.A.A.51.,1.A.U.167.=1.A.U.29.,1.A.A.168.=1.A.G.30.,1.A.U.169.=1.A.U.31.,1.A.U.185.=1.A.A.8.,1.A.C.186.=1.A.G.9.,1.A.G.187.=1.A.A.10.,1.A.A.188.=1.A.U.11.,1.A.U.189.=1.A.G.12.,1.A.C.…
777	pdb637/4v9f0.pdb	MGMG_6q57.pdb	12	2229	50	TOPIND	42	4.08	0.0184	0.39763	1.A.A.151.=1.A.A.71.,1.A.U.171.=1.A.C.16.,1.A.C.172.=1.A.U.15.,1.A.G.765.=1.A.U.14.,1.A.G.862.=1.A.C.66.,1.A.C.1434.=1.A.A.75.,1.A.C.1436.=1.A.U.76.,1.A.C.1437.=1.A.U.77.,1.A.G.1438.=1.A.G.9.,1.A.A.1440.=1.A.A.72.,1.A.A.1441.=1.A.U.73.,1.A.C.1442.=1.A.C.74.,1.A.C.1444.=1.A.A.13.,1.A.G.1445.=1.A.G.12.,1.A.G.1833.=1.A.U.11.,1.A.C.1834.=1.A.G.68.,1.A.A.1835.=1.A.A.10.,1.A.A.1836.=1.A.G.78.,1.A.G.208…
778	pdb637/5v3iA.pdb	MGMG_6q57.pdb	0	186	50	TOPIND	47	3.42	0.20168	0.39757	1.A.A.57.=1.A.A.8.,1.A.A.58.=1.A.G.9.,1.A.C.59.=1.A.A.10.,1.A.U.60.=1.A.U.11.,1.A.C.61.=1.A.G.12.,1.A.A.62.=1.A.A.13.,1.A.C.63.=1.A.U.15.,1.A.C.64.=1.A.C.16.,1.A.U.65.=1.A.G.17.,1.A.C.66.=1.A.C.18.,1.A.C.67.=1.A.G.19.,1.A.G.81.=1.A.C.66.,1.A.U.82.=1.A.G.67.,1.A.C.83.=1.A.G.68.,1.A.G.84.=1.A.U.25.,1.A.U.85.=1.A.G.26.,1.A.A.86.=1.A.U.27.,1.A.G.87.=1.A.G.28.,1.A.C.88.=1.A.U.29.,1.A.A.89.=1.A.G.30.,1…
779	pdb637/4v49B0.pdb	MGMG_6q57.pdb	7	2490	50	TOPIND	48	3.59	0.01896	0.39754	1.A.A.740.=1.A.G.78.,1.A.A.1630.=1.A.A.23.,1.A.C.1631.=1.A.G.19.,1.A.U.1632.=1.A.U.69.,1.A.U.1633.=1.A.G.70.,1.A.U.1634.=1.A.U.25.,1.A.G.1635.=1.A.G.24.,1.A.C.1636.=1.A.G.26.,1.A.G.1699.=1.A.G.28.,1.A.C.1700.=1.A.U.29.,1.A.C.1701.=1.A.G.30.,1.A.C.1702.=1.A.U.31.,1.A.A.1703.=1.A.G.32.,1.A.G.1704.=1.A.A.33.,1.A.G.1705.=1.A.A.34.,1.A.A.1718.=1.A.U.77.,1.A.U.1918.=1.A.G.44.,1.A.C.1919.=1.A.U.45.,1.A.…
780	pdb637/6ppkA.pdb	MGMG_6q57.pdb	6	2376	50	TOPIND	47	3.42	0.01947	0.39744	1.A.C.2286.=1.A.G.44.,1.A.U.2287.=1.A.U.45.,1.A.G.2288.=1.A.C.46.,1.A.G.2289.=1.A.A.47.,1.A.G.2290.=1.A.C.48.,1.A.G.2291.=1.A.A.49.,1.A.C.2292.=1.A.C.50.,1.A.U.2293.=1.A.A.51.,1.A.G.2294.=1.A.A.52.,1.A.U.2295.=1.A.C.53.,1.A.A.2296.=1.A.G.54.,1.A.G.2297.=1.A.A.23.,1.A.U.2298.=1.A.G.68.,1.A.C.2299.=1.A.G.26.,1.A.G.2300.=1.A.U.27.,1.A.G.2301.=1.A.G.28.,1.A.U.2302.=1.A.U.29.,1.A.C.2303.=1.A.G.30.,1.A…
781	pdb637/5xymA.pdb	MGMG_6q57.pdb	9	2234	50	TOPIND	48	3.28	0.02115	0.39742	1.A.U.196.=1.A.A.8.,1.A.U.243.=1.A.A.75.,1.A.G.244.=1.A.U.76.,1.A.G.245.=1.A.G.78.,1.A.A.365.=1.A.C.66.,1.A.G.366.=1.A.G.68.,1.A.C.367.=1.A.U.69.,1.A.G.368.=1.A.G.70.,1.A.G.369.=1.A.A.71.,1.A.G.370.=1.A.A.72.,1.A.C.371.=1.A.U.73.,1.A.C.372.=1.A.C.74.,1.A.G.374.=1.A.A.10.,1.A.U.375.=1.A.U.11.,1.A.G.377.=1.A.G.12.,1.A.A.378.=1.A.A.13.,1.A.U.380.=1.A.U.14.,1.A.C.381.=1.A.U.15.,1.A.U.382.=1.A.C.16.,1…
782	pdb637/3jct1.pdb	MGMG_6q57.pdb	4	2869	50	TOPIND	42	3.52	0.01444	0.39736	1.A.C.1566.=1.A.C.66.,1.A.C.1567.=1.A.G.67.,1.A.C.1568.=1.A.G.68.,1.A.U.1569.=1.A.U.69.,1.A.G.1570.=1.A.G.70.,1.A.G.1571.=1.A.A.71.,1.A.G.1572.=1.A.A.72.,1.A.A.1573.=1.A.U.73.,1.A.G.1574.=1.A.C.74.,1.A.G.1575.=1.A.A.75.,1.A.A.1576.=1.A.U.76.,1.A.G.1577.=1.A.U.77.,1.A.U.1578.=1.A.G.78.,1.A.C.1582.=1.A.A.34.,1.A.U.1583.=1.A.A.8.,1.A.U.1585.=1.A.G.9.,1.A.U.1586.=1.A.A.10.,1.A.C.1587.=1.A.U.11.,1.A.U…
783	pdb637/4v9rDA.pdb	MGMG_6q57.pdb	12	2150	50	TOPIND	47	4.2	0.0213	0.39726	1.A.A.180.=1.A.A.75.,1.A.U.181.=1.A.U.76.,1.A.C.182.=1.A.U.77.,1.A.C.227.=1.A.U.11.,1.A.G.228.=1.A.A.10.,1.A.G.229.=1.A.G.9.,1.A.C.396.=1.A.C.16.,1.A.C.397.=1.A.U.15.,1.A.G.398.=1.A.U.73.,1.A.U.399.=1.A.U.14.,1.A.G.400.=1.A.A.13.,1.A.C.404.=1.A.G.12.,1.A.U.406.=1.A.A.71.,1.A.G.407.=1.A.G.70.,1.A.G.408.=1.A.U.69.,1.A.G.430.=1.A.C.66.,1.A.C.432.=1.A.G.19.,1.A.G.1794.=1.A.A.23.,1.A.C.1802.=1.A.G.17.…
784	pdb637/5hd12a.pdb	MGMG_6q57.pdb	7	1165	50	TOPIND	43	3.82	0.03542	0.39725	1.A.G.910.=1.A.A.75.,1.A.C.911.=1.A.C.74.,1.A.G.912.=1.A.U.73.,1.A.G.913.=1.A.A.72.,1.A.A.1195.=1.A.A.34.,1.A.A.1196.=1.A.A.8.,1.A.U.1197.=1.A.U.45.,1.A.G.1198.=1.A.C.46.,1.A.C.1199.=1.A.A.47.,1.A.C.1200.=1.A.C.48.,1.A.C.1201.=1.A.A.49.,1.A.A.1202.=1.A.C.50.,1.A.C.1203.=1.A.A.51.,1.A.U.1204.=1.A.A.52.,1.A.A.1205.=1.A.C.53.,1.A.C.1206.=1.A.G.54.,1.A.A.1207.=1.A.A.55.,1.A.A.1244.=1.A.A.22.,1.A.A.12…
785	pdb637/1ffk0.pdb	MGMG_6q57.pdb	17	1901	50	TOPIND	31	2.76	0.0161	0.39724	1.A.G.541.=1.A.A.55.,1.A.G.542.=1.A.G.67.,1.A.U.543.=1.A.G.68.,1.A.C.544.=1.A.U.69.,1.A.C.545.=1.A.G.70.,1.A.C.546.=1.A.A.71.,1.A.U.547.=1.A.A.72.,1.A.C.548.=1.A.U.73.,1.A.G.549.=1.A.C.74.,1.A.A.550.=1.A.A.75.,1.A.C.551.=1.A.U.76.,1.A.G.552.=1.A.U.77.,1.A.A.553.=1.A.G.78.,1.A.A.581.=1.A.G.9.,1.A.C.582.=1.A.A.10.,1.A.U.583.=1.A.U.11.,1.A.C.584.=1.A.G.12.,1.A.A.585.=1.A.A.13.,1.A.C.586.=1.A.U.14.,1…
786	pdb637/6gc7A.pdb	MGMG_6q57.pdb	4	1713	50	TOPIND	49	3.83	0.02782	0.39713	1.A.C.1071.=1.A.G.28.,1.A.G.1072.=1.A.U.29.,1.A.C.1073.=1.A.A.51.,1.A.C.1074.=1.A.A.52.,1.A.A.1077.=1.A.C.53.,1.A.A.1215.=1.A.C.66.,1.A.U.1216.=1.A.G.67.,1.A.G.1217.=1.A.U.69.,1.A.U.1218.=1.A.G.70.,1.A.U.1219.=1.A.A.71.,1.A.G.1220.=1.A.A.72.,1.A.G.1221.=1.A.U.73.,1.A.C.1222.=1.A.C.74.,1.A.C.1223.=1.A.A.75.,1.A.G.1224.=1.A.U.76.,1.A.G.1225.=1.A.G.78.,1.A.C.1238.=1.A.A.8.,1.A.C.1239.=1.A.G.9.,1.A.G…
787	pdb637/5xymA.pdb	MGMG_6q57.pdb	12	2090	50	TOPIND	49	3.93	0.02289	0.3971	1.A.C.2295.=1.A.C.50.,1.A.A.2296.=1.A.A.49.,1.A.U.2297.=1.A.C.48.,1.A.C.2299.=1.A.A.47.,1.A.U.2300.=1.A.C.46.,1.A.G.2301.=1.A.U.25.,1.A.G.2302.=1.A.U.45.,1.A.G.2303.=1.A.G.44.,1.A.C.2311.=1.A.A.8.,1.A.G.2313.=1.A.A.34.,1.A.G.2314.=1.A.A.33.,1.A.U.2315.=1.A.G.32.,1.A.C.2316.=1.A.U.31.,1.A.C.2317.=1.A.G.30.,1.A.A.2319.=1.A.A.51.,1.A.G.2321.=1.A.A.22.,1.A.G.2322.=1.A.A.23.,1.A.A.2422.=1.A.G.19.,1.A.…
788	pdb637/5optE.pdb	MGMG_6q57.pdb	13	1432	50	TOPIND	42	4.12	0.02822	0.39687	1.A.U.128.=1.A.A.47.,1.A.U.129.=1.A.G.32.,1.A.G.130.=1.A.A.33.,1.A.C.131.=1.A.A.34.,1.A.A.144.=1.A.U.31.,1.A.U.145.=1.A.G.30.,1.A.G.147.=1.A.C.46.,1.A.G.148.=1.A.G.26.,1.A.U.171.=1.A.U.27.,1.A.A.172.=1.A.G.28.,1.A.A.173.=1.A.U.29.,1.A.U.174.=1.A.A.51.,1.A.A.175.=1.A.A.52.,1.A.C.176.=1.A.C.53.,1.A.A.177.=1.A.A.23.,1.A.U.178.=1.A.A.49.,1.A.G.179.=1.A.C.48.,1.A.A.315.=1.A.C.50.,1.A.C.1919.=1.A.C.66.…
789	pdb637/6q951.pdb	MGMG_6q57.pdb	14	2171	50	TOPIND	47	3.85	0.02118	0.39686	1.A.G.1652.=1.A.C.48.,1.A.A.1653.=1.A.A.47.,1.A.G.1654.=1.A.C.46.,1.A.A.1656.=1.A.G.30.,1.A.C.1657.=1.A.U.31.,1.A.G.1976.=1.A.G.32.,1.A.A.1977.=1.A.A.33.,1.A.G.2024.=1.A.C.50.,1.A.A.2558.=1.A.A.52.,1.A.C.2559.=1.A.A.51.,1.A.G.2570.=1.A.A.55.,1.A.U.2626.=1.A.A.34.,1.A.A.2659.=1.A.U.45.,1.A.G.2660.=1.A.G.44.,1.A.A.2748.=1.A.A.22.,1.A.C.2750.=1.A.G.19.,1.A.C.2751.=1.A.A.23.,1.A.G.2753.=1.A.G.24.,1.A…
790	pdb637/6tb3BQ.pdb	MGMG_6q57.pdb	8	2848	50	TOPIND	43	3.75	0.01486	0.39685	1.A.G.424.=1.A.G.44.,1.A.C.425.=1.A.U.45.,1.A.A.426.=1.A.C.46.,1.A.U.427.=1.A.A.47.,1.A.U.428.=1.A.C.48.,1.A.U.429.=1.A.A.49.,1.A.G.430.=1.A.C.50.,1.A.A.431.=1.A.A.51.,1.A.U.432.=1.A.A.52.,1.A.C.433.=1.A.C.53.,1.A.A.434.=1.A.G.54.,1.A.G.435.=1.A.A.55.,1.A.C.460.=1.A.G.19.,1.A.C.461.=1.A.C.18.,1.A.A.462.=1.A.G.17.,1.A.U.470.=1.A.U.73.,1.A.C.550.=1.A.A.72.,1.A.G.552.=1.A.U.15.,1.A.A.553.=1.A.U.14.,…
791	pdb637/4v84BA.pdb	MGMG_6q57.pdb	14	2089	50	TOPIND	46	3.66	0.02157	0.39673	1.A.A.1625.=1.A.C.48.,1.A.G.1626.=1.A.A.47.,1.A.A.1627.=1.A.U.29.,1.A.A.1628.=1.A.G.30.,1.A.C.1629.=1.A.U.31.,1.A.A.1949.=1.A.A.33.,1.A.G.1950.=1.A.G.32.,1.A.C.1954.=1.A.A.49.,1.A.G.1996.=1.A.C.50.,1.A.A.2487.=1.A.A.52.,1.A.C.2488.=1.A.A.51.,1.A.U.2555.=1.A.A.34.,1.A.A.2588.=1.A.U.45.,1.A.G.2589.=1.A.G.44.,1.A.A.2677.=1.A.A.22.,1.A.C.2680.=1.A.G.19.,1.A.G.2682.=1.A.G.24.,1.A.G.2683.=1.A.U.25.,1.A…
792	pdb637/3pipX.pdb	MGMG_6q57.pdb	13	2039	50	TOPIND	45	3.48	0.02165	0.3966	1.A.G.674.=1.A.C.50.,1.A.G.677.=1.A.A.51.,1.A.A.678.=1.A.A.52.,1.A.G.1162.=1.A.U.31.,1.A.A.1164.=1.A.G.30.,1.A.C.1166.=1.A.G.28.,1.A.U.1169.=1.A.A.23.,1.A.A.1170.=1.A.A.22.,1.A.A.1171.=1.A.G.24.,1.A.A.1172.=1.A.G.70.,1.A.A.1173.=1.A.A.71.,1.A.G.1174.=1.A.A.72.,1.A.A.1175.=1.A.U.73.,1.A.A.1176.=1.A.C.74.,1.A.G.1177.=1.A.A.75.,1.A.U.1178.=1.A.U.76.,1.A.G.1179.=1.A.U.77.,1.A.G.1181.=1.A.G.78.,1.A.A.…
793	pdb637/4v9f0.pdb	MGMG_6q57.pdb	24	1691	50	TOPIND	31	2.52	0.01811	0.39659	1.A.G.546.=1.A.A.55.,1.A.G.547.=1.A.C.66.,1.A.U.548.=1.A.G.68.,1.A.C.549.=1.A.U.69.,1.A.C.550.=1.A.G.70.,1.A.C.551.=1.A.A.71.,1.A.U.552.=1.A.A.72.,1.A.U.553.=1.A.U.73.,1.A.G.554.=1.A.C.74.,1.A.A.555.=1.A.A.75.,1.A.C.556.=1.A.U.76.,1.A.G.557.=1.A.U.77.,1.A.A.558.=1.A.G.78.,1.A.A.586.=1.A.G.9.,1.A.C.587.=1.A.A.10.,1.A.U.588.=1.A.U.11.,1.A.C.589.=1.A.G.12.,1.A.A.590.=1.A.A.13.,1.A.C.591.=1.A.U.14.,1…
794	pdb637/5xxu2.pdb	MGMG_6q57.pdb	4	1430	50	TOPIND	41	3.1	0.02804	0.39659	1.A.A.736.=1.A.G.44.,1.A.U.737.=1.A.U.45.,1.A.U.738.=1.A.C.46.,1.A.U.739.=1.A.A.47.,1.A.A.740.=1.A.C.48.,1.A.A.741.=1.A.A.49.,1.A.C.742.=1.A.C.50.,1.A.U.743.=1.A.A.51.,1.A.G.744.=1.A.A.52.,1.A.U.745.=1.A.C.53.,1.A.C.746.=1.A.G.54.,1.A.A.747.=1.A.A.55.,1.A.G.748.=1.A.G.67.,1.A.A.749.=1.A.G.68.,1.A.G.751.=1.A.U.11.,1.A.U.752.=1.A.G.12.,1.A.A.754.=1.A.A.13.,1.A.U.757.=1.A.C.16.,1.A.U.758.=1.A.G.70.,…
795	pdb637/3jct1.pdb	MGMG_6q57.pdb	3	2918	50	TOPIND	49	3.79	0.01653	0.39656	1.A.C.824.=1.A.C.50.,1.A.G.827.=1.A.A.51.,1.A.C.828.=1.A.A.52.,1.A.U.1345.=1.A.U.31.,1.A.A.1346.=1.A.G.30.,1.A.A.1351.=1.A.A.22.,1.A.U.1352.=1.A.A.23.,1.A.A.1353.=1.A.G.24.,1.A.U.1354.=1.A.G.70.,1.A.U.1355.=1.A.A.71.,1.A.C.1356.=1.A.A.72.,1.A.A.1357.=1.A.U.73.,1.A.A.1358.=1.A.C.74.,1.A.A.1359.=1.A.A.75.,1.A.U.1360.=1.A.U.76.,1.A.G.1361.=1.A.U.77.,1.A.A.1362.=1.A.G.78.,1.A.A.1364.=1.A.G.9.,1.A.A.1…
796	pdb637/5li0a.pdb	MGMG_6q57.pdb	8	1180	50	TOPIND	48	3.89	0.03897	0.39656	1.A.A.664.=1.A.C.66.,1.A.A.665.=1.A.G.67.,1.A.G.666.=1.A.G.68.,1.A.A.667.=1.A.U.69.,1.A.G.668.=1.A.G.70.,1.A.G.669.=1.A.A.71.,1.A.A.670.=1.A.A.72.,1.A.A.671.=1.A.U.73.,1.A.A.672.=1.A.C.74.,1.A.G.673.=1.A.A.75.,1.A.U.674.=1.A.U.76.,1.A.G.675.=1.A.U.77.,1.A.G.676.=1.A.G.78.,1.A.A.718.=1.A.A.8.,1.A.C.719.=1.A.U.45.,1.A.A.720.=1.A.G.44.,1.A.A.723.=1.A.G.26.,1.A.G.724.=1.A.U.27.,1.A.G.727.=1.A.U.25.,1…
797	pdb637/3pipX.pdb	MGMG_6q57.pdb	12	2085	50	TOPIND	46	3.63	0.02162	0.39655	1.A.A.1245.=1.A.G.44.,1.A.A.1278.=1.A.A.33.,1.A.C.1279.=1.A.A.34.,1.A.C.1301.=1.A.A.8.,1.A.G.1302.=1.A.G.9.,1.A.A.1303.=1.A.A.10.,1.A.U.1304.=1.A.U.11.,1.A.C.1305.=1.A.G.12.,1.A.A.1306.=1.A.A.13.,1.A.U.1307.=1.A.U.14.,1.A.G.1308.=1.A.U.15.,1.A.U.1309.=1.A.C.16.,1.A.G.1310.=1.A.C.18.,1.A.A.1311.=1.A.G.19.,1.A.G.1312.=1.A.A.23.,1.A.U.1313.=1.A.G.24.,1.A.G.1314.=1.A.U.25.,1.A.A.1315.=1.A.U.27.,1.A.U…
798	pdb637/6agbA.pdb	MGMG_6q57.pdb	0	369	50	TOPIND	50	3.81	0.11764	0.39654	1.A.U.10.=1.A.C.74.,1.A.G.12.=1.A.U.73.,1.A.U.13.=1.A.A.72.,1.A.A.14.=1.A.A.71.,1.A.A.15.=1.A.G.9.,1.A.U.16.=1.A.U.25.,1.A.U.17.=1.A.C.46.,1.A.C.18.=1.A.A.47.,1.A.C.19.=1.A.C.48.,1.A.U.20.=1.A.A.49.,1.A.A.21.=1.A.C.50.,1.A.C.22.=1.A.A.51.,1.A.G.23.=1.A.A.52.,1.A.A.31.=1.A.C.53.,1.A.A.32.=1.A.G.54.,1.A.C.33.=1.A.A.55.,1.A.C.34.=1.A.A.22.,1.A.G.84.=1.A.A.23.,1.A.U.85.=1.A.G.24.,1.A.G.86.=1.A.U.69.,…
799	pdb637/4v8mBA.pdb	MGMG_6q57.pdb	0	1847	50	TOPIND	46	3.49	0.02438	0.39653	1.A.G.423.=1.A.A.34.,1.A.C.917.=1.A.G.9.,1.A.U.918.=1.A.U.45.,1.A.A.919.=1.A.A.10.,1.A.U.920.=1.A.U.11.,1.A.G.921.=1.A.G.12.,1.A.C.922.=1.A.A.13.,1.A.C.923.=1.A.U.14.,1.A.U.924.=1.A.U.15.,1.A.G.925.=1.A.C.16.,1.A.A.926.=1.A.G.17.,1.A.A.927.=1.A.C.18.,1.A.C.928.=1.A.G.19.,1.A.U.964.=1.A.A.22.,1.A.A.965.=1.A.A.23.,1.A.G.966.=1.A.G.24.,1.A.C.967.=1.A.U.25.,1.A.G.968.=1.A.G.26.,1.A.A.969.=1.A.U.27.,1…
800	pdb637/6cb11.pdb	MGMG_6q57.pdb	3	1241	50	TOPIND	45	4.27	0.03457	0.39651	1.A.U.482.=1.A.A.51.,1.A.C.483.=1.A.A.52.,1.A.G.485.=1.A.G.26.,1.A.U.486.=1.A.G.67.,1.A.U.487.=1.A.A.55.,1.A.A.565.=1.A.A.22.,1.A.C.566.=1.A.G.19.,1.A.U.567.=1.A.G.24.,1.A.G.568.=1.A.A.47.,1.A.G.570.=1.A.C.46.,1.A.G.571.=1.A.A.33.,1.A.A.572.=1.A.G.32.,1.A.U.585.=1.A.G.30.,1.A.C.586.=1.A.U.29.,1.A.A.587.=1.A.G.28.,1.A.A.588.=1.A.U.27.,1.A.G.589.=1.A.U.45.,1.A.G.590.=1.A.U.25.,1.A.A.591.=1.A.C.48.,…
801	pdb637/4v7hB5.pdb	MGMG_6q57.pdb	0	3170	50	TOPIND	47	3.76	0.01462	0.39648	1.A.G.804.=1.A.A.22.,1.A.A.806.=1.A.A.23.,1.A.C.807.=1.A.G.24.,1.A.U.808.=1.A.U.25.,1.A.A.809.=1.A.G.26.,1.A.U.810.=1.A.U.27.,1.A.G.811.=1.A.G.28.,1.A.C.812.=1.A.U.29.,1.A.C.813.=1.A.G.30.,1.A.U.814.=1.A.U.31.,1.A.G.815.=1.A.G.32.,1.A.A.816.=1.A.A.33.,1.A.A.817.=1.A.A.34.,1.A.G.856.=1.A.A.8.,1.A.C.857.=1.A.G.9.,1.A.G.858.=1.A.A.10.,1.A.G.859.=1.A.U.11.,1.A.C.869.=1.A.C.16.,1.A.A.872.=1.A.A.13.,1.…
802	pdb637/4ug0L5.pdb	MGMG_6q57.pdb	10	3310	50	TOPIND	45	3.64	0.01342	0.39642	1.A.G.592.=1.A.A.33.,1.A.G.593.=1.A.A.34.,1.A.A.686.=1.A.G.44.,1.A.G.688.=1.A.G.26.,1.A.G.689.=1.A.U.25.,1.A.G.691.=1.A.C.53.,1.A.C.692.=1.A.G.54.,1.A.C.699.=1.A.A.52.,1.A.G.700.=1.A.A.51.,1.A.U.701.=1.A.C.50.,1.A.C.702.=1.A.A.49.,1.A.A.873.=1.A.G.30.,1.A.C.874.=1.A.U.31.,1.A.G.875.=1.A.G.32.,1.A.G.876.=1.A.C.48.,1.A.G.877.=1.A.A.47.,1.A.G.878.=1.A.U.45.,1.A.U.879.=1.A.U.27.,1.A.C.880.=1.A.G.28.,…
803	pdb637/3j7yA.pdb	MGMG_6q57.pdb	5	1230	50	TOPIND	45	3.68	0.03526	0.3964	1.A.G.276.=1.A.C.74.,1.A.C.277.=1.A.U.73.,1.A.A.620.=1.A.G.9.,1.A.U.621.=1.A.G.78.,1.A.C.637.=1.A.G.12.,1.A.A.640.=1.A.C.66.,1.A.C.645.=1.A.G.19.,1.A.C.646.=1.A.A.23.,1.A.U.647.=1.A.G.24.,1.A.G.648.=1.A.U.25.,1.A.C.649.=1.A.G.26.,1.A.G.650.=1.A.U.27.,1.A.U.651.=1.A.G.28.,1.A.C.652.=1.A.U.29.,1.A.A.653.=1.A.G.30.,1.A.G.654.=1.A.U.31.,1.A.A.655.=1.A.G.32.,1.A.U.656.=1.A.A.33.,1.A.C.657.=1.A.A.8.,1.…
804	pdb637/6ppkA.pdb	MGMG_6q57.pdb	7	2329	50	TOPIND	48	3.04	0.02035	0.39632	1.A.U.201.=1.A.A.8.,1.A.G.246.=1.A.A.75.,1.A.C.247.=1.A.U.76.,1.A.G.248.=1.A.U.77.,1.A.G.249.=1.A.G.78.,1.A.G.422.=1.A.C.66.,1.A.C.423.=1.A.G.68.,1.A.G.424.=1.A.U.69.,1.A.G.425.=1.A.G.70.,1.A.A.426.=1.A.A.71.,1.A.A.427.=1.A.A.72.,1.A.C.428.=1.A.U.73.,1.A.A.429.=1.A.C.74.,1.A.G.431.=1.A.G.9.,1.A.U.432.=1.A.A.10.,1.A.G.433.=1.A.U.11.,1.A.A.435.=1.A.G.12.,1.A.A.436.=1.A.A.13.,1.A.U.437.=1.A.U.14.,1.…
805	pdb637/5ndv6.pdb	MGMG_6q57.pdb	5	1439	50	TOPIND	44	3.56	0.0297	0.3963	1.A.A.793.=1.A.G.44.,1.A.U.794.=1.A.U.45.,1.A.U.795.=1.A.C.46.,1.A.C.796.=1.A.A.47.,1.A.A.797.=1.A.C.48.,1.A.A.798.=1.A.A.49.,1.A.U.799.=1.A.C.50.,1.A.U.800.=1.A.A.51.,1.A.G.801.=1.A.A.52.,1.A.U.802.=1.A.C.53.,1.A.C.803.=1.A.G.54.,1.A.A.804.=1.A.A.55.,1.A.G.805.=1.A.G.67.,1.A.A.806.=1.A.G.68.,1.A.G.807.=1.A.U.69.,1.A.G.808.=1.A.U.11.,1.A.U.809.=1.A.G.12.,1.A.U.814.=1.A.G.17.,1.A.U.815.=1.A.C.18.,…
806	pdb637/4v5oAA.pdb	MGMG_6q57.pdb	5	1509	50	TOPIND	45	3.22	0.02915	0.39626	1.A.C.47.=1.A.U.73.,1.A.C.48.=1.A.C.74.,1.A.A.379.=1.A.A.71.,1.A.G.380.=1.A.G.70.,1.A.G.381.=1.A.U.69.,1.A.G.383.=1.A.G.19.,1.A.A.391.=1.A.C.18.,1.A.A.392.=1.A.G.17.,1.A.C.393.=1.A.C.16.,1.A.A.398.=1.A.C.66.,1.A.C.399.=1.A.G.67.,1.A.U.400.=1.A.G.68.,1.A.A.401.=1.A.U.11.,1.A.C.402.=1.A.G.12.,1.A.A.403.=1.A.A.13.,1.A.G.414.=1.A.U.14.,1.A.G.415.=1.A.U.15.,1.A.A.417.=1.A.A.72.,1.A.G.423.=1.A.A.75.,1.…
807	pdb637/3jbnAA.pdb	MGMG_6q57.pdb	4	3014	50	TOPIND	47	3.4	0.0154	0.3962	1.A.A.337.=1.A.U.29.,1.A.G.691.=1.A.C.53.,1.A.U.692.=1.A.A.52.,1.A.U.975.=1.A.G.54.,1.A.A.976.=1.A.A.55.,1.A.A.1349.=1.A.A.22.,1.A.U.1350.=1.A.A.23.,1.A.C.1351.=1.A.G.24.,1.A.G.1352.=1.A.U.25.,1.A.U.1353.=1.A.G.26.,1.A.G.1356.=1.A.G.30.,1.A.G.1357.=1.A.U.31.,1.A.U.1358.=1.A.G.32.,1.A.G.1361.=1.A.A.34.,1.A.A.1367.=1.A.A.8.,1.A.A.1368.=1.A.G.9.,1.A.G.1369.=1.A.A.10.,1.A.C.1370.=1.A.U.11.,1.A.G.1371…
808	pdb637/4v7eAd.pdb	MGMG_6q57.pdb	6	1482	50	TOPIND	48	3.58	0.03147	0.39617	1.A.C.831.=1.A.G.44.,1.A.G.832.=1.A.U.45.,1.A.G.834.=1.A.C.46.,1.A.G.835.=1.A.A.47.,1.A.G.836.=1.A.C.48.,1.A.C.837.=1.A.A.49.,1.A.A.838.=1.A.C.50.,1.A.U.839.=1.A.A.51.,1.A.U.840.=1.A.A.52.,1.A.C.841.=1.A.C.53.,1.A.G.842.=1.A.G.54.,1.A.U.843.=1.A.A.55.,1.A.A.883.=1.A.A.22.,1.A.C.884.=1.A.A.23.,1.A.G.885.=1.A.G.68.,1.A.A.886.=1.A.G.67.,1.A.A.887.=1.A.C.66.,1.A.A.889.=1.A.U.11.,1.A.A.890.=1.A.G.12.,…
809	pdb637/5li0a.pdb	MGMG_6q57.pdb	11	1043	50	TOPIND	44	3.77	0.0403	0.39616	1.A.A.281.=1.A.A.72.,1.A.A.565.=1.A.A.75.,1.A.U.566.=1.A.U.76.,1.A.U.567.=1.A.U.77.,1.A.G.583.=1.A.C.18.,1.A.U.584.=1.A.G.17.,1.A.G.586.=1.A.A.71.,1.A.G.587.=1.A.G.70.,1.A.C.588.=1.A.A.10.,1.A.G.589.=1.A.U.25.,1.A.G.590.=1.A.G.26.,1.A.U.591.=1.A.U.27.,1.A.U.592.=1.A.G.28.,1.A.U.593.=1.A.U.29.,1.A.U.594.=1.A.G.30.,1.A.U.595.=1.A.U.31.,1.A.U.596.=1.A.G.32.,1.A.A.597.=1.A.A.33.,1.A.A.598.=1.A.A.34.,…
810	pdb637/6gqb2.pdb	MGMG_6q57.pdb	2	1680	50	TOPIND	44	3.5	0.02558	0.39608	1.A.A.870.=1.A.G.44.,1.A.U.871.=1.A.U.45.,1.A.U.872.=1.A.C.46.,1.A.C.873.=1.A.A.47.,1.A.A.874.=1.A.C.48.,1.A.A.875.=1.A.A.49.,1.A.U.876.=1.A.C.50.,1.A.U.877.=1.A.A.51.,1.A.G.878.=1.A.A.52.,1.A.U.879.=1.A.C.53.,1.A.C.880.=1.A.G.54.,1.A.A.881.=1.A.A.55.,1.A.G.882.=1.A.G.67.,1.A.A.883.=1.A.G.68.,1.A.G.884.=1.A.U.69.,1.A.G.885.=1.A.U.11.,1.A.U.886.=1.A.G.12.,1.A.G.887.=1.A.A.13.,1.A.U.891.=1.A.G.17.,…
811	pdb637/5z3gA.pdb	MGMG_6q57.pdb	2	1408	50	TOPIND	46	3.89	0.03154	0.39604	1.A.G.64.=1.A.G.28.,1.A.A.67.=1.A.A.47.,1.A.C.68.=1.A.C.46.,1.A.C.69.=1.A.A.33.,1.A.G.76.=1.A.U.31.,1.A.A.77.=1.A.G.30.,1.A.G.101.=1.A.G.32.,1.A.A.109.=1.A.U.29.,1.A.C.111.=1.A.A.51.,1.A.U.112.=1.A.A.52.,1.A.C.113.=1.A.C.53.,1.A.A.114.=1.A.G.54.,1.A.A.115.=1.A.A.22.,1.A.U.154.=1.A.C.50.,1.A.G.155.=1.A.A.49.,1.A.A.266.=1.A.A.23.,1.A.G.267.=1.A.G.19.,1.A.A.268.=1.A.G.67.,1.A.G.269.=1.A.G.68.,1.A.U.…
812	pdb637/4v4vB0.pdb	MGMG_6q57.pdb	6	2456	50	TOPIND	46	3.44	0.01844	0.39595	1.A.G.15.=1.A.G.24.,1.A.C.16.=1.A.A.23.,1.A.C.17.=1.A.A.22.,1.A.G.263.=1.A.A.55.,1.A.A.386.=1.A.A.51.,1.A.C.387.=1.A.C.50.,1.A.C.388.=1.A.A.49.,1.A.G.389.=1.A.C.48.,1.A.U.748.=1.A.A.33.,1.A.C.1121.=1.A.G.44.,1.A.G.1122.=1.A.U.45.,1.A.U.1123.=1.A.C.46.,1.A.U.1126.=1.A.A.52.,1.A.C.1132.=1.A.G.67.,1.A.U.1133.=1.A.C.66.,1.A.A.1137.=1.A.G.68.,1.A.A.1138.=1.A.U.69.,1.A.G.1139.=1.A.G.70.,1.A.G.1140.=1.A…
813	pdb637/4wf9X.pdb	MGMG_6q57.pdb	10	2247	50	TOPIND	50	3.21	0.02192	0.39595	1.A.A.1962.=1.A.A.72.,1.A.A.2271.=1.A.G.44.,1.A.C.2272.=1.A.U.45.,1.A.A.2273.=1.A.C.46.,1.A.G.2274.=1.A.A.47.,1.A.G.2275.=1.A.C.48.,1.A.C.2276.=1.A.A.49.,1.A.U.2277.=1.A.C.50.,1.A.U.2278.=1.A.A.51.,1.A.A.2279.=1.A.A.52.,1.A.C.2281.=1.A.C.53.,1.A.U.2282.=1.A.G.54.,1.A.C.2283.=1.A.A.55.,1.A.G.2309.=1.A.A.22.,1.A.G.2310.=1.A.A.23.,1.A.U.2311.=1.A.U.25.,1.A.U.2312.=1.A.G.26.,1.A.U.2313.=1.A.U.27.,1.A…
814	pdb637/6spdA.pdb	MGMG_6q57.pdb	9	2431	50	TOPIND	47	3.77	0.01898	0.39593	1.A.C.1266.=1.A.A.75.,1.A.G.1267.=1.A.C.74.,1.A.C.1268.=1.A.A.13.,1.A.C.1269.=1.A.U.14.,1.A.A.1273.=1.A.U.15.,1.A.G.1274.=1.A.C.16.,1.A.A.1275.=1.A.G.17.,1.A.A.1410.=1.A.A.22.,1.A.G.1411.=1.A.A.23.,1.A.G.1412.=1.A.U.25.,1.A.C.1413.=1.A.G.26.,1.A.C.1414.=1.A.U.27.,1.A.A.1415.=1.A.G.28.,1.A.G.1416.=1.A.U.29.,1.A.C.1417.=1.A.G.30.,1.A.U.1418.=1.A.U.31.,1.A.U.1419.=1.A.G.32.,1.A.G.1420.=1.A.A.34.,1.A…
815	pdb637/4v84BA.pdb	MGMG_6q57.pdb	15	2043	50	TOPIND	49	3.96	0.0234	0.39585	1.A.A.795.=1.A.U.77.,1.A.G.797.=1.A.G.78.,1.A.U.800.=1.A.U.76.,1.A.U.1755.=1.A.A.71.,1.A.C.1757.=1.A.G.17.,1.A.G.1758.=1.A.U.69.,1.A.A.1759.=1.A.G.70.,1.A.A.1760.=1.A.A.72.,1.A.U.1762.=1.A.G.9.,1.A.C.1763.=1.A.A.10.,1.A.A.1767.=1.A.G.68.,1.A.G.1768.=1.A.U.11.,1.A.A.1769.=1.A.G.12.,1.A.G.1770.=1.A.A.75.,1.A.G.1771.=1.A.C.74.,1.A.A.1772.=1.A.A.13.,1.A.G.1773.=1.A.U.14.,1.A.G.1774.=1.A.U.15.,1.A.U.1…
816	pdb637/3v7eC.pdb	MGMG_6q57.pdb	1	76	50	TOPIND	26	2.54	0.28401	0.39573	1.A.A.52.=1.A.C.66.,1.A.G.53.=1.A.G.68.,1.A.U.54.=1.A.U.69.,1.A.C.55.=1.A.G.70.,1.A.U.56.=1.A.A.71.,1.A.A.57.=1.A.A.72.,1.A.G.58.=1.A.U.73.,1.A.C.59.=1.A.C.74.,1.A.G.60.=1.A.A.75.,1.A.U.61.=1.A.U.76.,1.A.C.62.=1.A.U.77.,1.A.A.63.=1.A.G.78.,1.A.U.72.=1.A.A.8.,1.A.G.73.=1.A.G.9.,1.A.A.74.=1.A.A.10.,1.A.C.75.=1.A.U.11.,1.A.G.76.=1.A.G.12.,1.A.C.77.=1.A.A.13.,1.A.U.78.=1.A.U.14.,1.A.A.79.=1.A.U.15.,1…
817	pdb637/6gc7A.pdb	MGMG_6q57.pdb	5	1664	50	TOPIND	47	3.96	0.0274	0.39572	1.A.G.530.=1.A.C.50.,1.A.C.531.=1.A.A.49.,1.A.A.532.=1.A.C.48.,1.A.G.533.=1.A.A.47.,1.A.U.534.=1.A.G.32.,1.A.C.560.=1.A.U.31.,1.A.G.561.=1.A.G.30.,1.A.U.562.=1.A.U.29.,1.A.C.564.=1.A.U.45.,1.A.C.565.=1.A.G.44.,1.A.A.572.=1.A.U.27.,1.A.U.573.=1.A.G.28.,1.A.G.578.=1.A.G.68.,1.A.G.579.=1.A.U.69.,1.A.U.580.=1.A.G.70.,1.A.C.581.=1.A.A.71.,1.A.A.582.=1.A.A.72.,1.A.G.583.=1.A.U.73.,1.A.C.584.=1.A.C.74.,…
818	pdb637/3j6bA.pdb	MGMG_6q57.pdb	8	2340	50	TOPIND	44	3.64	0.01847	0.39566	1.A.G.190.=1.A.A.72.,1.A.U.191.=1.A.G.17.,1.A.G.192.=1.A.C.18.,1.A.A.193.=1.A.G.19.,1.A.C.212.=1.A.C.16.,1.A.U.213.=1.A.U.15.,1.A.U.622.=1.A.C.66.,1.A.U.1208.=1.A.U.76.,1.A.A.1211.=1.A.U.77.,1.A.U.1212.=1.A.G.78.,1.A.A.1213.=1.A.G.9.,1.A.A.1215.=1.A.A.71.,1.A.A.1216.=1.A.U.73.,1.A.A.1217.=1.A.U.14.,1.A.U.1218.=1.A.A.13.,1.A.A.1219.=1.A.G.12.,1.A.A.1496.=1.A.U.69.,1.A.U.1497.=1.A.G.68.,1.A.A.1498.…
819	pdb637/4v4aAA.pdb	MGMG_6q57.pdb	11	1021	50	TOPIND	46	3.78	0.04298	0.39565	1.A.G.655.=1.A.C.66.,1.A.A.656.=1.A.G.67.,1.A.G.657.=1.A.G.68.,1.A.A.658.=1.A.U.69.,1.A.G.659.=1.A.G.70.,1.A.G.660.=1.A.A.71.,1.A.G.661.=1.A.A.72.,1.A.U.662.=1.A.U.73.,1.A.G.663.=1.A.C.74.,1.A.G.664.=1.A.A.75.,1.A.U.665.=1.A.U.76.,1.A.G.666.=1.A.U.77.,1.A.G.667.=1.A.G.78.,1.A.A.709.=1.A.A.8.,1.A.C.710.=1.A.U.45.,1.A.G.711.=1.A.G.44.,1.A.G.714.=1.A.U.27.,1.A.A.715.=1.A.G.28.,1.A.U.716.=1.A.U.29.,1…
820	pdb637/4v6wA5.pdb	MGMG_6q57.pdb	7	3474	50	TOPIND	46	3.77	0.01307	0.39562	1.A.A.426.=1.A.U.27.,1.A.A.441.=1.A.C.66.,1.A.A.442.=1.A.G.67.,1.A.G.443.=1.A.G.68.,1.A.C.444.=1.A.U.69.,1.A.C.445.=1.A.G.70.,1.A.C.446.=1.A.A.71.,1.A.G.447.=1.A.A.72.,1.A.A.448.=1.A.U.73.,1.A.U.449.=1.A.C.74.,1.A.G.450.=1.A.A.75.,1.A.A.451.=1.A.U.76.,1.A.A.452.=1.A.U.77.,1.A.C.453.=1.A.G.78.,1.A.U.775.=1.A.G.9.,1.A.A.776.=1.A.U.45.,1.A.C.777.=1.A.A.10.,1.A.C.778.=1.A.U.11.,1.A.U.779.=1.A.G.12.,1…
821	pdb637/4v3pL1.pdb	MGMG_6q57.pdb	5	3112	50	TOPIND	47	3.69	0.0149	0.39557	1.A.G.213.=1.A.G.19.,1.A.A.331.=1.A.A.13.,1.A.C.942.=1.A.G.78.,1.A.C.1375.=1.A.A.8.,1.A.G.1376.=1.A.G.9.,1.A.C.1377.=1.A.A.10.,1.A.G.1378.=1.A.U.11.,1.A.G.1379.=1.A.G.12.,1.A.C.1380.=1.A.U.14.,1.A.G.1381.=1.A.U.15.,1.A.G.1382.=1.A.C.16.,1.A.U.1386.=1.A.C.18.,1.A.G.1387.=1.A.A.23.,1.A.C.1388.=1.A.A.22.,1.A.A.1390.=1.A.G.24.,1.A.A.1391.=1.A.U.25.,1.A.A.1392.=1.A.G.26.,1.A.C.1393.=1.A.U.27.,1.A.C.13…
822	pdb637/4ujeA2.pdb	MGMG_6q57.pdb	3	3473	50	TOPIND	50	3.4	0.01425	0.39553	1.A.A.1580.=1.A.A.22.,1.A.A.1581.=1.A.A.23.,1.A.G.2564.=1.A.A.72.,1.A.A.2999.=1.A.G.44.,1.A.C.3000.=1.A.U.45.,1.A.U.3001.=1.A.C.46.,1.A.G.3002.=1.A.A.47.,1.A.G.3003.=1.A.C.48.,1.A.C.3004.=1.A.A.49.,1.A.U.3005.=1.A.C.50.,1.A.U.3006.=1.A.A.51.,1.A.G.3007.=1.A.A.52.,1.A.G.3009.=1.A.C.53.,1.A.G.3010.=1.A.G.54.,1.A.C.3011.=1.A.A.55.,1.A.U.3039.=1.A.U.25.,1.A.U.3040.=1.A.G.26.,1.A.U.3041.=1.A.U.27.,1.A…
823	pdb637/3jct1.pdb	MGMG_6q57.pdb	5	2827	50	TOPIND	47	3.89	0.01635	0.39551	1.A.G.591.=1.A.C.18.,1.A.C.1015.=1.A.A.23.,1.A.C.1016.=1.A.G.24.,1.A.A.1017.=1.A.U.25.,1.A.U.1018.=1.A.G.26.,1.A.U.1019.=1.A.U.27.,1.A.U.1020.=1.A.G.28.,1.A.U.1021.=1.A.U.29.,1.A.U.1022.=1.A.G.30.,1.A.G.1023.=1.A.U.31.,1.A.G.1024.=1.A.G.32.,1.A.U.1025.=1.A.A.33.,1.A.A.1026.=1.A.A.34.,1.A.G.1028.=1.A.C.46.,1.A.C.1029.=1.A.A.47.,1.A.A.1030.=1.A.C.48.,1.A.G.1031.=1.A.A.49.,1.A.A.1032.=1.A.C.50.,1.A.…
824	pdb637/1ffk0.pdb	MGMG_6q57.pdb	14	2040	50	TOPIND	48	3.47	0.02308	0.39549	1.A.G.14.=1.A.C.74.,1.A.G.15.=1.A.U.73.,1.A.U.17.=1.A.A.10.,1.A.G.19.=1.A.G.70.,1.A.C.20.=1.A.G.17.,1.A.A.325.=1.A.G.19.,1.A.C.326.=1.A.A.22.,1.A.G.440.=1.A.A.71.,1.A.A.441.=1.A.A.72.,1.A.U.469.=1.A.C.16.,1.A.C.503.=1.A.U.15.,1.A.A.504.=1.A.U.14.,1.A.G.506.=1.A.A.13.,1.A.C.626.=1.A.U.76.,1.A.A.627.=1.A.A.75.,1.A.G.1215.=1.A.G.44.,1.A.C.1216.=1.A.U.45.,1.A.U.1217.=1.A.C.46.,1.A.C.1218.=1.A.A.47.,1…
825	pdb637/6g5h2.pdb	MGMG_6q57.pdb	6	1386	50	TOPIND	46	3.65	0.03215	0.39546	1.A.U.112.=1.A.G.17.,1.A.G.113.=1.A.C.18.,1.A.U.115.=1.A.G.70.,1.A.U.116.=1.A.A.71.,1.A.C.117.=1.A.A.72.,1.A.C.118.=1.A.U.73.,1.A.U.119.=1.A.C.74.,1.A.U.120.=1.A.A.75.,1.A.U.121.=1.A.U.76.,1.A.G.122.=1.A.G.12.,1.A.G.123.=1.A.U.11.,1.A.U.124.=1.A.A.10.,1.A.C.125.=1.A.G.78.,1.A.G.206.=1.A.G.44.,1.A.C.207.=1.A.U.45.,1.A.A.208.=1.A.C.46.,1.A.U.210.=1.A.A.47.,1.A.U.211.=1.A.C.48.,1.A.A.212.=1.A.A.49.,…
826	pdb637/4v6uB1.pdb	MGMG_6q57.pdb	15	2339	50	TOPIND	46	3.46	0.01934	0.39545	1.A.G.60.=1.A.A.71.,1.A.G.61.=1.A.A.72.,1.A.C.62.=1.A.C.74.,1.A.A.63.=1.A.A.75.,1.A.A.64.=1.A.U.76.,1.A.G.65.=1.A.U.77.,1.A.C.66.=1.A.G.78.,1.A.G.68.=1.A.G.44.,1.A.C.69.=1.A.U.45.,1.A.A.71.=1.A.A.34.,1.A.A.73.=1.A.A.8.,1.A.A.74.=1.A.G.9.,1.A.G.75.=1.A.C.46.,1.A.C.76.=1.A.A.47.,1.A.C.77.=1.A.C.48.,1.A.C.78.=1.A.A.49.,1.A.C.79.=1.A.C.50.,1.A.G.80.=1.A.A.51.,1.A.G.81.=1.A.A.52.,1.A.C.82.=1.A.C.53.,1…
827	pdb637/2zjrX.pdb	MGMG_6q57.pdb	14	2018	50	TOPIND	49	3.87	0.02371	0.39543	1.A.A.709.=1.A.U.77.,1.A.G.711.=1.A.G.78.,1.A.U.714.=1.A.U.76.,1.A.G.1693.=1.A.C.18.,1.A.C.1694.=1.A.G.17.,1.A.C.1695.=1.A.U.69.,1.A.A.1696.=1.A.G.70.,1.A.A.1697.=1.A.A.71.,1.A.A.1699.=1.A.G.9.,1.A.C.1700.=1.A.A.10.,1.A.G.1701.=1.A.U.11.,1.A.C.1704.=1.A.G.68.,1.A.U.1707.=1.A.G.12.,1.A.G.1708.=1.A.A.13.,1.A.G.1709.=1.A.C.74.,1.A.A.1710.=1.A.U.14.,1.A.G.1712.=1.A.U.15.,1.A.U.1713.=1.A.C.16.,1.A.G.1…
828	pdb637/2zniC.pdb	MGMG_6q57.pdb	0	72	50	TOPIND	42	3.55	0.33791	0.39541	1.A.G.5.=1.A.G.44.,1.A.G.6.=1.A.U.45.,1.A.U.7.=1.A.C.46.,1.A.G.9.=1.A.A.8.,1.A.A.10.=1.A.G.9.,1.A.U.11.=1.A.A.10.,1.A.C.12.=1.A.U.11.,1.A.A.15.=1.A.G.68.,1.A.U.16.=1.A.G.67.,1.A.A.17.=1.A.G.19.,1.A.G.18.=1.A.U.69.,1.A.U.20.=1.A.G.12.,1.A.C.21.=1.A.A.75.,1.A.A.22.=1.A.C.74.,1.A.C.23.=1.A.U.73.,1.A.A.24.=1.A.A.72.,1.A.C.38.=1.A.U.14.,1.A.G.39.=1.A.U.15.,1.A.U.40.=1.A.C.16.,1.A.G.41.=1.A.G.17.,1.A.C…
829	pdb637/3jct1.pdb	MGMG_6q57.pdb	6	2780	50	TOPIND	44	3.38	0.01562	0.3954	1.A.A.422.=1.A.C.66.,1.A.A.423.=1.A.G.67.,1.A.G.424.=1.A.G.68.,1.A.G.425.=1.A.U.69.,1.A.G.426.=1.A.G.70.,1.A.C.427.=1.A.A.71.,1.A.A.428.=1.A.A.72.,1.A.U.429.=1.A.U.73.,1.A.U.430.=1.A.C.74.,1.A.U.431.=1.A.A.75.,1.A.G.432.=1.A.U.76.,1.A.A.433.=1.A.U.77.,1.A.U.434.=1.A.G.78.,1.A.G.572.=1.A.A.8.,1.A.U.573.=1.A.G.9.,1.A.U.574.=1.A.A.10.,1.A.A.575.=1.A.U.11.,1.A.U.576.=1.A.G.12.,1.A.A.577.=1.A.A.13.,1.…
[truncated: 3,012 more rows]
